# Supplementary material for: Exploration of cell state heterogeneity using single-cell proteomics through sensitivity-tailored data-independent acquisition
Source: Nat Commun. 2023 Sep 22;14:5910. doi: 10.1038/s41467-023-41602-1 (PMC10517177; doi:10.1038/s41467-023-41602-1)
Supplement: Supplementary file 4 — Supplementary Data 1 [file 41467_2023_41602_MOESM4_ESM.csv]

	Load	Window_size	Window_number	Resolution	injectionTime	Precursors	Peptides	Protein.Groups	Median.FWHM	Median.Peak.Width	Data.Points.per.Peak..MS1.	Data.Points.per.Peak..MS2.
13	100ng	40	10w	30k	118ms	15357	13490	3379	0.12185	0.206523	12	12
14	100ng	40	10w	30k	118ms	15365	13495	3377	0.123776	0.209789	12	12
15	100ng	40	10w	30k	118ms	15364	13500	3380	0.126676	0.214703	12	12
16	10ng	40	10w	30k	118ms	12870	11886	3008	0.136998	0.232198	9	9
17	10ng	40	10w	30k	118ms	12880	11895	3013	0.133795	0.226768	9	9
18	10ng	40	10w	30k	118ms	12883	11897	3013	0.134088	0.227266	9	9
19	1ng	40	10w	30k	118ms	4953	4850	1508	0.136981	0.232169	7	7
20	1ng	40	10w	30k	118ms	4954	4851	1508	0.135373	0.229444	7	7
21	1ng	40	10w	30k	118ms	4954	4850	1509	0.135146	0.22906	7	7
22	5ng	40	10w	30k	118ms	10781	10286	2645	0.135871	0.230288	8	8
23	5ng	40	10w	30k	118ms	10783	10286	2646	0.136887	0.23201	8	8
24	5ng	40	10w	30k	118ms	10782	10285	2645	0.135577	0.229789	8	8
25	100ng	40	10w	60k	auto	18737	16402	3935	0.126539	0.214471	9	9
26	100ng	40	10w	60k	auto	18719	16389	3929	0.127361	0.215865	9	9
27	100ng	40	10w	60k	auto	18735	16403	3938	0.126831	0.214966	9	9
28	10ng	40	10w	60k	auto	15810	14631	3481	0.133654	0.22653	8	8
29	10ng	40	10w	60k	auto	15795	14620	3478	0.135175	0.229107	8	8
30	10ng	40	10w	60k	auto	15769	14609	3474	0.134244	0.227529	8	8
31	1ng	40	10w	60k	auto	6157	6006	1769	0.132833	0.225138	7	7
32	1ng	40	10w	60k	auto	6162	6011	1772	0.136216	0.230873	7	7
33	1ng	40	10w	60k	auto	6155	6007	1769	0.136682	0.231662	7	7
34	5ng	40	10w	60k	auto	13137	12450	3107	0.13778	0.233524	8	8
35	5ng	40	10w	60k	auto	13135	12450	3108	0.137193	0.232528	8	8
36	5ng	40	10w	60k	auto	13134	12451	3108	0.138815	0.235277	8	8
37	100ng	20	20w	30k	auto	20418	18038	4240	0.127404	0.215936	8	8
38	100ng	20	20w	30k	auto	20467	18076	4244	0.124743	0.211428	8	8
39	100ng	20	20w	30k	auto	20415	18029	4239	0.125334	0.212428	8	8
40	10ng	20	20w	30k	auto	13049	12194	3162	0.132934	0.225309	7	7
41	10ng	20	20w	30k	auto	13076	12220	3166	0.134815	0.228498	8	8
42	10ng	20	20w	30k	auto	13067	12214	3167	0.134912	0.228663	8	8
43	1ng	20	20w	30k	auto	2912	2857	999	0.136055	0.230599	7	7
44	1ng	20	20w	30k	auto	2914	2858	1000	0.131819	0.22342	6	7
45	1ng	20	20w	30k	auto	2914	2858	999	0.132178	0.224028	7	7
46	5ng	20	20w	30k	auto	9970	9579	2619	0.137284	0.232683	7	7
47	5ng	20	20w	30k	auto	9967	9576	2620	0.137204	0.232547	7	7
48	5ng	20	20w	30k	auto	9966	9575	2619	0.136545	0.23143	7	7
49	100ng	10	40w	15k	auto	20040	17702	4001	0.129639	0.219725	8	8
50	100ng	10	40w	15k	auto	20044	17702	3997	0.128146	0.217194	7	7
51	100ng	10	40w	15k	auto	19165	17275	3970	0.13319	0.225743	8	8
52	10ng	10	40w	15k	auto	8282	7875	2225	0.133273	0.225885	7	7
53	10ng	10	40w	15k	auto	8292	7881	2229	0.137528	0.233097	7	7
54	10ng	10	40w	15k	auto	8291	7879	2229	0.135611	0.229848	7	7
55	1ng	10	40w	15k	auto	781	776	327	0.131983	0.223698	7	7
56	1ng	10	40w	15k	auto	779	774	327	0.129433	0.219377	7	7
57	1ng	10	40w	15k	auto	781	776	327	0.129204	0.218987	7	7
58	5ng	10	40w	15k	auto	5183	5051	1593	0.136695	0.231684	7	7
59	5ng	10	40w	15k	auto	5184	5051	1594	0.134187	0.227433	7	7
60	5ng	10	40w	15k	auto	5182	5051	1593	0.132828	0.225131	7	7
61	100ng	100	4w	120k	auto	9727	8492	2210	0.132654	0.224836	12	12
62	100ng	100	4w	120k	auto	9713	8481	2207	0.133864	0.226885	12	12
63	100ng	100	4w	120k	auto	9721	8488	2208	0.135083	0.228952	12	12
64	10ng	100	4w	120k	auto	8546	7906	1921	0.137252	0.232628	11	11
65	10ng	100	4w	120k	auto	8510	7892	1920	0.132487	0.224552	11	11
66	10ng	100	4w	120k	auto	8550	7906	1922	0.134669	0.228251	11	11
67	1ng	100	4w	120k	auto	5327	5141	1327	0.141254	0.239411	9	9
68	1ng	100	4w	120k	auto	5329	5143	1327	0.140143	0.237529	9	9
69	1ng	100	4w	120k	auto	5325	5140	1328	0.141239	0.239386	9	9
70	5ng	100	4w	120k	auto	8173	7679	1833	0.137052	0.232289	10	10
71	5ng	100	4w	120k	auto	8170	7678	1834	0.139155	0.235854	11	11
72	5ng	100	4w	120k	auto	8170	7676	1833	0.135852	0.230256	10	11
73	100ng	80	5w	120k	auto	14584	12807	3342	0.128104	0.217124	9	9
74	100ng	80	5w	120k	auto	14580	12804	3341	0.128163	0.217224	9	9
75	100ng	80	5w	120k	auto	14566	12798	3342	0.117944	0.199903	9	9
76	10ng	80	5w	120k	auto	13521	12524	3145	0.130165	0.220617	9	9
77	10ng	80	5w	120k	auto	13536	12535	3149	0.130901	0.221864	9	9
78	10ng	80	5w	120k	auto	13496	12505	3145	0.13048	0.221151	9	9
79	1ng	80	5w	120k	auto	7988	7785	2119	0.141102	0.239154	8	8
80	1ng	80	5w	120k	auto	7979	7776	2117	0.140159	0.237556	8	8
81	1ng	80	5w	120k	auto	7985	7783	2120	0.140445	0.238039	8	8
82	5ng	80	5w	120k	auto	11805	11198	2836	0.138422	0.234611	9	9
83	5ng	80	5w	120k	auto	11795	11191	2832	0.137876	0.233686	9	9
84	5ng	80	5w	120k	auto	11801	11194	2834	0.139924	0.237158	9	9
85	100ng	80	5w	60k	246ms	13146	11568	3075	0.127334	0.215818	13	13
86	100ng	80	5w	60k	246ms	13135	11558	3073	0.12621	0.213913	13	13
87	100ng	80	5w	60k	246ms	13144	11565	3075	0.126512	0.214425	13	13
88	10ng	80	5w	60k	246ms	11593	10702	2800	0.131695	0.223209	11	11
89	10ng	80	5w	60k	246ms	11594	10705	2802	0.131373	0.222664	12	12
90	10ng	80	5w	60k	246ms	11587	10704	2802	0.129895	0.220159	12	12
91	1ng	80	5w	60k	246ms	6480	6347	1757	0.138147	0.234145	8	8
92	1ng	80	5w	60k	246ms	6477	6344	1756	0.13983	0.236998	8	8
93	1ng	80	5w	60k	246ms	6465	6333	1757	0.137889	0.233709	8	8
94	5ng	80	5w	60k	246ms	10474	10064	2622	0.130164	0.220616	10	10
95	5ng	80	5w	60k	246ms	10477	10066	2626	0.134089	0.227267	10	10
96	5ng	80	5w	60k	246ms	10479	10068	2624	0.135321	0.229355	10	10
