# Supplementary material for: Exploration of cell state heterogeneity using single-cell proteomics through sensitivity-tailored data-independent acquisition
Source: Nat Commun. 2023 Sep 22;14:5910. doi: 10.1038/s41467-023-41602-1 (PMC10517177; doi:10.1038/s41467-023-41602-1)
Supplement: Supplementary file 5 — Supplementary Data 2 [file 41467_2023_41602_MOESM5_ESM.csv]

	Load	Resolution	Window_size	Gradient	Precursors	Peptides	Protein.Groups	Median.FWHM	Median.Peak.Width	Data.Points.per.Peak..MS1.	Data.Points.per.Peak..MS2.
1	250pg	120k	50mz	20mins	3219	3168	1101	0.118945	0.2016	6	2
2	250pg	120k	50mz	20mins	3215	3165	1105	0.119449	0.202454	6	2
3	250pg	120k	50mz	20mins	3211	3159	1102	0.119817	0.203078	6	2
4	250pg	120k	50mz	26mins	5060	4941	1368	0.121397	0.205755	6	2
5	250pg	120k	50mz	26mins	5061	4942	1368	0.123391	0.209136	7	2
6	250pg	120k	50mz	26mins	5062	4943	1369	0.121642	0.20617	7	2
7	250pg	120k	34mz	45mins	6763	6608	1709	0.158873	0.269274	6	2
8	250pg	120k	34mz	45mins	6755	6600	1709	0.159757	0.270772	6	2
9	250pg	120k	34mz	45mins	6767	6612	1707	0.160751	0.272456	6	2
10	1ng	120k	50mz	20mins	5748	5601	1774	0.125773	0.213172	8	3
11	1ng	120k	50mz	20mins	5763	5616	1777	0.126071	0.213677	8	2
12	1ng	120k	50mz	20mins	5742	5595	1771	0.126442	0.214306	8	2
13	1ng	120k	50mz	26mins	7753	7537	2007	0.128157	0.217213	8	3
14	1ng	120k	50mz	26mins	7750	7534	2007	0.128274	0.217411	8	3
15	1ng	120k	50mz	26mins	7754	7537	2006	0.128171	0.217237	8	3
16	1ng	120k	34mz	45mins	10932	10672	2551	0.166027	0.281399	7	2
17	1ng	120k	34mz	45mins	10927	10669	2550	0.16679	0.282692	7	2
18	1ng	120k	34mz	45mins	10925	10668	2550	0.166658	0.282469	7	2
19	5ng	30k	11p2mz	20mins	8657	8454	2295	0.126675	0.214701	6	1
20	5ng	30k	11p2mz	20mins	8730	8518	2301	0.126888	0.215063	6	1
21	5ng	30k	11p2mz	20mins	8765	8552	2310	0.126552	0.214492	6	2
22	5ng	60k	25mz	20mins	8319	8090	2419	0.122739	0.20803	7	2
23	5ng	60k	25mz	20mins	8319	8090	2420	0.122714	0.207988	7	2
24	5ng	60k	25mz	20mins	8298	8070	2413	0.122828	0.208181	7	2
25	5ng	30k	11p2mz	26mins	10509	10248	2435	0.126788	0.214893	6	1
26	5ng	30k	11p2mz	26mins	10540	10278	2437	0.127233	0.215647	6	1
27	5ng	30k	11p2mz	26mins	10487	10228	2437	0.125511	0.212728	6	2
28	5ng	60k	25mz	26mins	11278	10959	2707	0.124225	0.21055	7	2
29	5ng	60k	25mz	26mins	11292	10966	2707	0.124388	0.210826	8	2
30	5ng	60k	25mz	26mins	11298	10971	2709	0.124047	0.210247	7	2
31	5ng	30k	8mz	45mins	11803	11554	2735	0.159181	0.269796	6	1
32	5ng	30k	8mz	45mins	11806	11560	2734	0.158084	0.267937	6	1
33	5ng	30k	8mz	45mins	11824	11576	2736	0.159642	0.270577	6	1
34	5ng	60k	16p7mz	45mins	17619	17055	3578	0.165357	0.280264	7	2
35	5ng	60k	16p7mz	45mins	17622	17056	3580	0.164312	0.278493	7	2
36	5ng	60k	16p7mz	45mins	17618	17054	3579	0.163963	0.277901	7	2
37	5ng	60k	8mz	45mins	15865	15419	3446	0.26248	0.444878	6	1
38	5ng	60k	8mz	45mins	15855	15409	3449	0.26245	0.444827	6	1
39	5ng	60k	8mz	45mins	15584	15148	3406	0.259861	0.440439	6	1
40	10ng	30k	11p2mz	20mins	11358	11024	2918	0.12558	0.212846	6	2
41	10ng	30k	11p2mz	20mins	11375	11042	2921	0.125242	0.212272	6	2
42	10ng	30k	11p2mz	20mins	11396	11059	2927	0.125045	0.211939	6	2
43	10ng	60k	25mz	20mins	10147	9825	2816	0.117818	0.19969	7	2
44	10ng	60k	25mz	20mins	10182	9859	2829	0.117867	0.199774	7	2
45	10ng	60k	25mz	20mins	10184	9864	2833	0.117353	0.198901	7	2
46	10ng	30k	11p2mz	26mins	14270	13811	3154	0.125174	0.212158	6	2
47	10ng	30k	11p2mz	26mins	14232	13777	3150	0.124675	0.211312	6	2
48	10ng	30k	11p2mz	26mins	14289	13828	3157	0.124177	0.210467	6	2
49	10ng	60k	25mz	26mins	13344	12887	3182	0.117547	0.19923	8	2
50	10ng	60k	25mz	26mins	13343	12883	3182	0.118052	0.200087	7	2
51	10ng	60k	25mz	26mins	13334	12878	3182	0.118119	0.200199	8	2
52	10ng	30k	8mz	45mins	18632	18084	3748	0.155934	0.264293	6	2
53	10ng	30k	8mz	45mins	18642	18095	3750	0.155672	0.263849	6	2
54	10ng	30k	8mz	45mins	18534	17987	3732	0.157104	0.266276	6	2
55	10ng	60k	16p7mz	45mins	22593	21700	4261	0.156855	0.265854	7	2
56	10ng	60k	16p7mz	45mins	22600	21707	4267	0.157743	0.267359	7	2
57	10ng	60k	16p7mz	45mins	22489	21605	4248	0.15883	0.269201	7	2
58	10ng	60k	8mz	45mins	21098	20324	4280	0.261763	0.443662	6	1
59	10ng	60k	8mz	45mins	21058	20285	4282	0.261784	0.443698	6	1
60	10ng	60k	8mz	45mins	20808	20046	4234	0.261263	0.442814	6	1
