# Supplementary material for: Exploration of cell state heterogeneity using single-cell proteomics through sensitivity-tailored data-independent acquisition
Source: Nat Commun. 2023 Sep 22;14:5910. doi: 10.1038/s41467-023-41602-1 (PMC10517177; doi:10.1038/s41467-023-41602-1)
Supplement: Supplementary file 7 — Source Data [file 41467_2023_41602_MOESM7_ESM.xlsx]

## Sheet: Figure 1b
Figure 1b
	Peptides	Protein.Groups	window_size	window_number	resolution	injectionTime	MS2_type
	16402	3935	40	10w	60k	auto	OT
	16389	3929	40	10w	60k	auto	OT
	16403	3938	40	10w	60k	auto	OT
	14631	3481	40	10w	60k	auto	OT
	14620	3478	40	10w	60k	auto	OT
	14609	3474	40	10w	60k	auto	OT
	6006	1769	40	10w	60k	auto	OT
	6011	1772	40	10w	60k	auto	OT
	6007	1769	40	10w	60k	auto	OT
	12450	3107	40	10w	60k	auto	OT
	12450	3108	40	10w	60k	auto	OT
	12451	3108	40	10w	60k	auto	OT
	18038	4240	20	20w	30k	auto	OT
	18076	4244	20	20w	30k	auto	OT
	18029	4239	20	20w	30k	auto	OT
	12194	3162	20	20w	30k	auto	OT
	12220	3166	20	20w	30k	auto	OT
	12214	3167	20	20w	30k	auto	OT
	2857	999	20	20w	30k	auto	OT
	2858	1000	20	20w	30k	auto	OT
	2858	999	20	20w	30k	auto	OT
	9579	2619	20	20w	30k	auto	OT
	9576	2620	20	20w	30k	auto	OT
	9575	2619	20	20w	30k	auto	OT
	17702	4001	10	40w	15k	auto	OT
	17702	3997	10	40w	15k	auto	OT
	17275	3970	10	40w	15k	auto	OT
	7875	2225	10	40w	15k	auto	OT
	7881	2229	10	40w	15k	auto	OT
	7879	2229	10	40w	15k	auto	OT
	776	327	10	40w	15k	auto	OT
	774	327	10	40w	15k	auto	OT
	776	327	10	40w	15k	auto	OT
	5051	1593	10	40w	15k	auto	OT
	5051	1594	10	40w	15k	auto	OT
	5051	1593	10	40w	15k	auto	OT
	8492	2210	100	4w	120k	auto	OT
	8481	2207	100	4w	120k	auto	OT
	8488	2208	100	4w	120k	auto	OT
	7906	1921	100	4w	120k	auto	OT
	7892	1920	100	4w	120k	auto	OT
	7906	1922	100	4w	120k	auto	OT
	5141	1327	100	4w	120k	auto	OT
	5143	1327	100	4w	120k	auto	OT
	5140	1328	100	4w	120k	auto	OT
	7679	1833	100	4w	120k	auto	OT
	7678	1834	100	4w	120k	auto	OT
	7676	1833	100	4w	120k	auto	OT
	12807	3342	80	5w	120k	auto	OT
	12804	3341	80	5w	120k	auto	OT
	12798	3342	80	5w	120k	auto	OT
	12524	3145	80	5w	120k	auto	OT
	12535	3149	80	5w	120k	auto	OT
	12505	3145	80	5w	120k	auto	OT
	7785	2119	80	5w	120k	auto	OT
	7776	2117	80	5w	120k	auto	OT
	7783	2120	80	5w	120k	auto	OT
	11198	2836	80	5w	120k	auto	OT
	11191	2832	80	5w	120k	auto	OT
	11194	2834	80	5w	120k	auto	OT
	11568	3075	80	5w	60k	246ms	OT
	11558	3073	80	5w	60k	246ms	OT
	11565	3075	80	5w	60k	246ms	OT
	10702	2800	80	5w	60k	246ms	OT
	10705	2802	80	5w	60k	246ms	OT
	10704	2802	80	5w	60k	246ms	OT
	6347	1757	80	5w	60k	246ms	OT
	6344	1756	80	5w	60k	246ms	OT
	6333	1757	80	5w	60k	246ms	OT
	10064	2622	80	5w	60k	246ms	OT
	10066	2626	80	5w	60k	246ms	OT
	10068	2624	80	5w	60k	246ms	OT

## Sheet: Figure 1c
Figure 1c
	R.Replicate	EG.DatapointsPerPeak	EG.DatapointsPerPeak (MS1)	Load	window_size
	1	4	3	1ng	10mz
	1	9	8	1ng	10mz
	1	5	5	1ng	10mz
	1	8	7	1ng	10mz
	1	7	7	1ng	10mz
	1	4	4	1ng	10mz
	1	7	8	1ng	10mz
	1	7	7	1ng	10mz
	1	6	5	1ng	10mz
	1	5	5	1ng	10mz
	1	5	4	1ng	10mz
	1	5	4	1ng	10mz
	1	7	7	1ng	10mz
	1	4	4	1ng	10mz
	1	9	8	1ng	10mz
	1	5	5	1ng	10mz
	1	2	2	1ng	10mz
	1	2	2	1ng	10mz
	1	8	8	1ng	10mz
	1	6	7	1ng	10mz
	1	4	3	1ng	10mz
	1	5	4	1ng	10mz
	1	4	4	1ng	10mz
	1	6	6	1ng	10mz
	1	9	9	1ng	10mz
	1	2	2	1ng	10mz
	1	6	6	1ng	10mz
	1	5	5	1ng	10mz
	1	7	7	1ng	10mz
	1	3	3	1ng	10mz
	1	4	5	1ng	10mz
	1	6	6	1ng	10mz
	1	6	6	1ng	10mz
	1	6	5	1ng	10mz
	1	7	6	1ng	10mz
	1	9	10	1ng	10mz
	1	5	4	1ng	10mz
	1	3	4	1ng	10mz
	1	8	8	1ng	10mz
	1	10	9	1ng	10mz
	1	1	2	1ng	10mz
	1	5	5	1ng	10mz
	1	11	10	1ng	10mz
	1	3	4	1ng	10mz
	1	8	8	1ng	10mz
	1	6	6	1ng	10mz
	1	4	4	1ng	10mz
	1	6	5	1ng	10mz
	1	7	7	1ng	10mz
	1	6	5	1ng	10mz
	1	7	7	1ng	10mz
	1	4	4	1ng	10mz
	1	7	8	1ng	10mz
	1	5	4	1ng	10mz
	1	7	7	1ng	10mz
	1	7	7	1ng	10mz
	1	5	4	1ng	10mz
	1	4	4	1ng	10mz
	1	4	4	1ng	10mz
	1	9	8	1ng	10mz
	1	7	7	1ng	10mz
	1	6	6	1ng	10mz
	1	7	7	1ng	10mz
	1	4	5	1ng	10mz
	1	4	3	1ng	10mz
	1	6	6	1ng	10mz
	1	7	6	1ng	10mz
	1	3	4	1ng	10mz
	1	7	7	1ng	10mz
	1	5	5	1ng	10mz
	1	5	5	1ng	10mz
	1	4	4	1ng	10mz
	1	2	2	1ng	10mz
	1	2	3	1ng	10mz
	1	9	9	1ng	10mz
	1	13	12	1ng	10mz
	1	8	8	1ng	10mz
	1	5	6	1ng	10mz
	1	8	8	1ng	10mz
	1	5	5	1ng	10mz
	1	4	4	1ng	10mz
	1	5	4	1ng	10mz
	1	12	12	1ng	10mz
	1	10	10	1ng	10mz
	1	11	11	1ng	10mz
	1	4	4	1ng	10mz
	1	10	9	1ng	10mz
	1	3	4	1ng	10mz
	1	3	3	1ng	10mz
	1	6	5	1ng	10mz
	1	3	4	1ng	10mz
	1	4	4	1ng	10mz
	1	3	4	1ng	10mz
	1	4	4	1ng	10mz
	1	6	5	1ng	10mz
	1	3	4	1ng	10mz
	1	3	3	1ng	10mz
	1	2	3	1ng	10mz
	1	4	4	1ng	10mz
	1	7	7	1ng	10mz
	1	4	4	1ng	10mz
	1	5	5	1ng	10mz
	1	3	3	1ng	10mz
	1	6	6	1ng	10mz
	1	9	9	1ng	10mz
	1	7	7	1ng	10mz
	1	4	3	1ng	10mz
	1	8	8	1ng	10mz
	1	11	10	1ng	10mz
	1	4	4	1ng	10mz
	1	7	7	1ng	10mz
	1	6	6	1ng	10mz
	1	2	2	1ng	10mz
	1	2	2	1ng	10mz
	1	6	6	1ng	10mz
	1	9	9	1ng	10mz
	1	4	4	1ng	10mz
	1	7	7	1ng	10mz
	1	4	5	1ng	10mz
	1	7	6	1ng	10mz
	1	4	5	1ng	10mz
	1	4	4	1ng	10mz
	1	10	11	1ng	10mz
	1	4	3	1ng	10mz
	1	4	3	1ng	10mz
	1	4	5	1ng	10mz
	1	8	9	1ng	10mz
	1	4	5	1ng	10mz
	1	9	9	1ng	10mz
	1	3	3	1ng	10mz
	1	8	8	1ng	10mz
	1	9	8	1ng	10mz
	1	6	6	1ng	10mz
	1	5	5	1ng	10mz
	1	2	3	1ng	10mz
	1	2	2	1ng	10mz
	1	5	5	1ng	10mz
	1	8	8	1ng	10mz
	1	6	6	1ng	10mz
	1	5	4	1ng	10mz
	1	4	4	1ng	10mz
	1	5	4	1ng	10mz
	1	3	4	1ng	10mz
	1	8	9	1ng	10mz
	1	6	5	1ng	10mz
	1	9	8	1ng	10mz
	1	8	7	1ng	10mz
	1	8	8	1ng	10mz
	1	6	7	1ng	10mz
	1	6	5	1ng	10mz
	1	9	8	1ng	10mz
	1	11	10	1ng	10mz
	1	8	8	1ng	10mz
	1	17	17	1ng	10mz
	1	10	10	1ng	10mz
	1	5	5	1ng	10mz
	1	17	17	1ng	10mz
	1	7	8	1ng	10mz
	1	4	4	1ng	10mz
	1	8	7	1ng	10mz
	1	3	4	1ng	10mz
	1	4	5	1ng	10mz
	1	6	5	1ng	10mz
	1	5	6	1ng	10mz
	1	7	6	1ng	10mz
	1	4	4	1ng	10mz
	1	5	6	1ng	10mz
	1	4	4	1ng	10mz
	1	7	7	1ng	10mz
	1	8	8	1ng	10mz
	1	6	5	1ng	10mz
	1	5	5	1ng	10mz
	1	5	6	1ng	10mz
	1	5	5	1ng	10mz
	1	3	4	1ng	10mz
	1	10	10	1ng	10mz
	1	7	7	1ng	10mz
	1	7	8	1ng	10mz
	1	10	10	1ng	10mz
	1	15	14	1ng	10mz
	1	8	8	1ng	10mz
	1	8	7	1ng	10mz
	1	11	10	1ng	10mz
	1	8	8	1ng	10mz
	1	7	7	1ng	10mz
	1	10	10	1ng	10mz
	1	4	5	1ng	10mz
	1	8	8	1ng	10mz
	1	14	13	1ng	10mz
	1	6	6	1ng	10mz
	1	8	8	1ng	10mz
	1	4	4	1ng	10mz
	1	4	4	1ng	10mz
	1	4	5	1ng	10mz
	1	9	9	1ng	10mz
	1	4	5	1ng	10mz
	1	3	4	1ng	10mz
	1	6	6	1ng	10mz
	1	7	6	1ng	10mz
	1	6	6	1ng	10mz
	1	7	7	1ng	10mz
	1	3	4	1ng	10mz
	1	10	9	1ng	10mz
	1	2	3	1ng	10mz
	1	7	8	1ng	10mz
	1	3	3	1ng	10mz
	1	7	8	1ng	10mz
	1	3	2	1ng	10mz
	1	10	9	1ng	10mz
	1	4	5	1ng	10mz
	1	6	7	1ng	10mz
	1	6	5	1ng	10mz
	1	24	24	1ng	10mz
	1	10	10	1ng	10mz
	1	7	7	1ng	10mz
	1	9	8	1ng	10mz
	1	4	5	1ng	10mz
	1	4	4	1ng	10mz
	1	4	4	1ng	10mz
	1	3	3	1ng	10mz
	1	4	5	1ng	10mz
	1	9	8	1ng	10mz
	1	8	7	1ng	10mz
	1	5	5	1ng	10mz
	1	14	13	1ng	10mz
	1	8	8	1ng	10mz
	1	8	8	1ng	10mz
	1	7	8	1ng	10mz
	1	5	5	1ng	10mz
	1	4	5	1ng	10mz
	1	3	4	1ng	10mz
	1	8	8	1ng	10mz
	1	6	5	1ng	10mz
	1	8	7	1ng	10mz
	1	5	6	1ng	10mz
	1	5	4	1ng	10mz
	1	3	3	1ng	10mz
	1	3	3	1ng	10mz
	1	4	4	1ng	10mz
	1	5	5	1ng	10mz
	1	7	7	1ng	10mz
	1	16	16	1ng	10mz
	1	4	4	1ng	10mz
	1	5	5	1ng	10mz
	1	3	4	1ng	10mz
	1	3	4	1ng	10mz
	1	5	5	1ng	10mz
	1	11	11	1ng	10mz
	1	6	6	1ng	10mz
	1	4	4	1ng	10mz
	1	6	6	1ng	10mz
	1	4	4	1ng	10mz
	1	6	7	1ng	10mz
	1	6	6	1ng	10mz
	1	6	5	1ng	10mz
	1	3	3	1ng	10mz
	1	4	4	1ng	10mz
	1	6	6	1ng	10mz
	1	3	2	1ng	10mz
	1	2	2	1ng	10mz
	1	6	6	1ng	10mz
	1	4	4	1ng	10mz
	1	5	5	1ng	10mz
	1	10	9	1ng	10mz
	1	10	11	1ng	10mz
	1	3	2	1ng	10mz
	1	3	4	1ng	10mz
	1	3	3	1ng	10mz
	1	6	6	1ng	10mz
	1	5	4	1ng	10mz
	1	4	4	1ng	10mz
	1	5	5	1ng	10mz
	1	7	7	1ng	10mz
	1	9	9	1ng	10mz
	1	7	7	1ng	10mz
	1	9	8	1ng	10mz
	1	9	9	1ng	10mz
	1	8	7	1ng	10mz
	1	5	5	1ng	10mz
	1	3	4	1ng	10mz
	1	3	3	1ng	10mz
	1	6	5	1ng	10mz
	1	4	4	1ng	10mz
	1	5	4	1ng	10mz
	1	2	3	1ng	10mz
	1	6	5	1ng	10mz
	1	6	6	1ng	10mz
	1	3	3	1ng	10mz
	1	7	7	1ng	10mz
	1	11	11	1ng	10mz
	1	10	11	1ng	10mz
	1	6	7	1ng	10mz
	1	6	7	1ng	10mz
	1	6	5	1ng	10mz
	1	5	5	1ng	10mz
	1	9	9	1ng	10mz
	1	8	8	1ng	10mz
	1	9	8	1ng	10mz
	1	6	6	1ng	10mz
	1	3	4	1ng	10mz
	1	4	3	1ng	10mz
	1	1	2	1ng	10mz
	1	9	8	1ng	10mz
	1	8	9	1ng	10mz
	1	5	5	1ng	10mz
	1	4	4	1ng	10mz
	1	4	5	1ng	10mz
	1	4	4	1ng	10mz
	1	7	7	1ng	10mz
	1	8	8	1ng	10mz
	1	3	4	1ng	10mz
	1	2	2	1ng	10mz
	1	14	14	1ng	10mz
	1	5	6	1ng	10mz
	1	12	12	1ng	10mz
	1	8	9	1ng	10mz
	1	11	10	1ng	10mz
	1	5	5	1ng	10mz
	1	6	6	1ng	10mz
	1	10	9	1ng	10mz
	1	7	7	1ng	10mz
	1	5	5	1ng	10mz
	1	3	3	1ng	10mz
	1	4	4	1ng	10mz
	1	6	5	1ng	10mz
	1	5	6	1ng	10mz
	1	4	5	1ng	10mz
	1	5	5	1ng	10mz
	1	4	4	1ng	10mz
	1	7	6	1ng	10mz
	1	8	8	1ng	10mz
	1	8	8	1ng	10mz
	1	6	7	1ng	10mz
	1	8	9	1ng	10mz
	1	5	5	1ng	10mz
	1	7	7	1ng	10mz
	1	4	4	1ng	10mz
	1	3	3	1ng	10mz
	1	4	4	1ng	10mz
	1	4	4	1ng	10mz
	1	5	5	1ng	10mz
	1	5	5	1ng	10mz
	1	4	4	1ng	10mz
	1	7	7	1ng	10mz
	1	5	5	1ng	10mz
	1	6	6	1ng	10mz
	1	8	7	1ng	10mz
	1	5	4	1ng	10mz
	1	4	4	1ng	10mz
	1	9	9	1ng	10mz
	1	8	7	1ng	10mz
	1	4	5	1ng	10mz
	1	5	5	1ng	10mz
	1	7	7	1ng	10mz
	1	8	8	1ng	10mz
	1	9	9	1ng	10mz
	1	3	3	1ng	10mz
	1	7	6	1ng	10mz
	1	8	8	1ng	10mz
	1	8	7	1ng	10mz
	1	5	4	1ng	10mz
	1	9	9	1ng	10mz
	1	6	6	1ng	10mz
	1	8	8	1ng	10mz
	1	6	5	1ng	10mz
	1	4	3	1ng	10mz
	1	2	2	1ng	10mz
	1	7	7	1ng	10mz
	1	7	7	1ng	10mz
	1	7	8	1ng	10mz
	1	5	6	1ng	10mz
	1	4	4	1ng	10mz
	1	2	3	1ng	10mz
	1	4	4	1ng	10mz
	1	3	4	1ng	10mz
	1	9	9	1ng	10mz
	1	5	6	1ng	10mz
	1	5	5	1ng	10mz
	1	6	7	1ng	10mz
	1	4	4	1ng	10mz
	1	7	7	1ng	10mz
	1	9	9	1ng	10mz
	1	9	9	1ng	10mz
	1	3	3	1ng	10mz
	1	8	8	1ng	10mz
	1	8	9	1ng	10mz
	1	7	8	1ng	10mz
	1	4	5	1ng	10mz
	1	8	8	1ng	10mz
	1	4	3	1ng	10mz
	1	8	8	1ng	10mz
	1	3	3	1ng	10mz
	1	8	8	1ng	10mz
	1	6	5	1ng	10mz
	1	4	3	1ng	10mz
	1	5	5	1ng	10mz
	1	3	4	1ng	10mz
	1	7	7	1ng	10mz
	1	6	5	1ng	10mz
	1	4	4	1ng	10mz
	1	3	3	1ng	10mz
	1	5	5	1ng	10mz
	1	4	4	1ng	10mz
	1	4	4	1ng	10mz
	1	2	3	1ng	10mz
	1	7	7	1ng	10mz
	1	7	8	1ng	10mz
	1	7	8	1ng	10mz
	1	2	2	1ng	10mz
	1	5	4	1ng	10mz
	1	4	5	1ng	10mz
	1	6	5	1ng	10mz
	1	7	8	1ng	10mz
	1	7	7	1ng	10mz
	1	3	4	1ng	10mz
	1	5	5	1ng	10mz
	1	5	5	1ng	10mz
	1	3	4	1ng	10mz
	1	3	3	1ng	10mz
	1	4	4	1ng	10mz
	1	6	7	1ng	10mz
	1	5	4	1ng	10mz
	1	5	5	1ng	10mz
	1	8	8	1ng	10mz
	1	3	3	1ng	10mz
	1	6	6	1ng	10mz
	1	4	4	1ng	10mz
	1	5	5	1ng	10mz
	1	4	3	1ng	10mz
	1	6	6	1ng	10mz
	1	8	7	1ng	10mz
	1	7	6	1ng	10mz
	1	4	3	1ng	10mz
	1	2	2	1ng	10mz
	1	6	6	1ng	10mz
	1	10	10	1ng	10mz
	1	4	4	1ng	10mz
	1	9	9	1ng	10mz
	1	3	4	1ng	10mz
	1	8	7	1ng	10mz
	1	4	5	1ng	10mz
	1	4	4	1ng	10mz
	1	6	6	1ng	10mz
	1	3	2	1ng	10mz
	1	10	9	1ng	10mz
	1	8	8	1ng	10mz
	1	3	3	1ng	10mz
	1	1	2	1ng	10mz
	1	7	7	1ng	10mz
	1	6	7	1ng	10mz
	1	6	5	1ng	10mz
	1	6	6	1ng	10mz
	1	5	5	1ng	10mz
	1	8	9	1ng	10mz
	1	7	7	1ng	10mz
	1	3	3	1ng	10mz
	1	7	8	1ng	10mz
	1	4	5	1ng	10mz
	1	3	4	1ng	10mz
	1	3	3	1ng	10mz
	1	6	6	1ng	10mz
	1	6	6	1ng	10mz
	1	6	6	1ng	10mz
	1	3	4	1ng	10mz
	1	8	9	1ng	10mz
	1	6	7	1ng	10mz
	1	8	7	1ng	10mz
	1	1	2	1ng	10mz
	1	7	7	1ng	10mz
	1	4	4	1ng	10mz
	1	4	4	1ng	10mz
	1	6	5	1ng	10mz
	1	2	3	1ng	10mz
	1	2	3	1ng	10mz
	1	5	6	1ng	10mz
	1	5	4	1ng	10mz
	1	8	8	1ng	10mz
	1	4	4	1ng	10mz
	1	10	9	1ng	10mz
	1	8	8	1ng	10mz
	1	7	7	1ng	10mz
	1	3	4	1ng	10mz
	1	7	7	1ng	10mz
	1	6	6	1ng	10mz
	1	8	7	1ng	10mz
	1	4	4	1ng	10mz
	1	2	3	1ng	10mz
	1	4	4	1ng	10mz
	1	4	4	1ng	10mz
	1	4	3	1ng	10mz
	1	19	19	1ng	10mz
	1	7	6	1ng	10mz
	1	4	4	1ng	10mz
	1	6	6	1ng	10mz
	1	3	4	1ng	10mz
	1	4	4	1ng	10mz
	1	3	3	1ng	10mz
	1	4	3	1ng	10mz
	1	5	4	1ng	10mz
	1	7	6	1ng	10mz
	1	7	6	1ng	10mz
	1	4	4	1ng	10mz
	1	10	9	1ng	10mz
	1	8	8	1ng	10mz
	1	5	6	1ng	10mz
	1	7	8	1ng	10mz
	1	6	6	1ng	10mz
	1	7	7	1ng	10mz
	1	8	9	1ng	10mz
	1	7	6	1ng	10mz
	1	7	7	1ng	10mz
	1	7	6	1ng	10mz
	1	6	7	1ng	10mz
	1	3	3	1ng	10mz
	1	3	3	1ng	10mz
	1	3	3	1ng	10mz
	1	4	4	1ng	10mz
	1	7	7	1ng	10mz
	1	5	5	1ng	10mz
	1	2	3	1ng	10mz
	1	6	6	1ng	10mz
	1	6	7	1ng	10mz
	1	6	7	1ng	10mz
	1	6	7	1ng	10mz
	1	5	4	1ng	10mz
	1	4	4	1ng	10mz
	1	2	3	1ng	10mz
	1	6	6	1ng	10mz
	1	5	5	1ng	10mz
	1	6	6	1ng	10mz
	1	3	3	1ng	10mz
	1	9	9	1ng	10mz
	1	7	7	1ng	10mz
	1	4	3	1ng	10mz
	1	3	4	1ng	10mz
	1	2	2	1ng	10mz
	1	7	7	1ng	10mz
	1	3	4	1ng	10mz
	1	7	8	1ng	10mz
	1	6	6	1ng	10mz
	1	7	8	1ng	10mz
	1	5	4	1ng	10mz
	1	3	3	1ng	10mz
	1	6	7	1ng	10mz
	1	6	6	1ng	10mz
	1	6	5	1ng	10mz
	1	3	3	1ng	10mz
	1	4	5	1ng	10mz
	1	6	6	1ng	10mz
	1	8	8	1ng	10mz
	1	5	5	1ng	10mz
	1	4	4	1ng	10mz
	1	4	5	1ng	10mz
	1	5	6	1ng	10mz
	1	6	6	1ng	10mz
	1	5	5	1ng	10mz
	1	5	5	1ng	10mz
	1	7	7	1ng	10mz
	1	3	3	1ng	10mz
	1	8	8	1ng	10mz
	1	3	2	1ng	10mz
	1	7	7	1ng	10mz
	1	4	4	1ng	10mz
	1	3	4	1ng	10mz
	1	5	5	1ng	10mz
	1	9	9	1ng	10mz
	1	4	4	1ng	10mz
	1	5	6	1ng	10mz
	1	4	4	1ng	10mz
	1	3	3	1ng	10mz
	1	2	3	1ng	10mz
	1	9	10	1ng	10mz
	1	3	4	1ng	10mz
	1	7	7	1ng	10mz
	1	4	5	1ng	10mz
	1	4	3	1ng	10mz
	1	7	8	1ng	10mz
	1	7	6	1ng	10mz
	1	9	8	1ng	10mz
	1	10	10	1ng	10mz
	1	9	8	1ng	10mz
	1	9	9	1ng	10mz
	1	7	6	1ng	10mz
	1	5	5	1ng	10mz
	1	7	6	1ng	10mz
	1	3	4	1ng	10mz
	1	4	4	1ng	10mz
	1	3	3	1ng	10mz
	1	5	4	1ng	10mz
	1	8	8	1ng	10mz
	1	5	4	1ng	10mz
	1	7	6	1ng	10mz
	1	4	5	1ng	10mz
	1	10	9	1ng	10mz
	1	8	7	1ng	10mz
	1	9	9	1ng	10mz
	1	9	8	1ng	10mz
	1	11	12	1ng	10mz
	1	5	6	1ng	10mz
	1	3	3	1ng	10mz
	1	4	4	1ng	10mz
	1	4	4	1ng	10mz
	1	7	6	1ng	10mz
	1	7	7	1ng	10mz
	1	7	7	1ng	10mz
	1	4	3	1ng	10mz
	1	4	4	1ng	10mz
	1	5	4	1ng	10mz
	1	2	2	1ng	10mz
	1	6	7	1ng	10mz
	1	3	3	1ng	10mz
	1	8	8	1ng	10mz
	1	10	10	1ng	10mz
	1	5	6	1ng	10mz
	1	8	9	1ng	10mz
	1	4	3	1ng	10mz
	1	7	8	1ng	10mz
	1	5	5	1ng	10mz
	1	6	6	1ng	10mz
	1	3	3	1ng	10mz
	1	8	7	1ng	10mz
	1	6	7	1ng	10mz
	1	7	7	1ng	10mz
	1	9	8	1ng	10mz
	1	8	9	1ng	10mz
	1	10	10	1ng	10mz
	1	7	7	1ng	10mz
	1	3	3	1ng	10mz
	1	7	7	1ng	10mz
	1	9	10	1ng	10mz
	1	5	6	1ng	10mz
	1	4	4	1ng	10mz
	1	5	4	1ng	10mz
	1	7	8	1ng	10mz
	1	6	6	1ng	10mz
	1	5	5	1ng	10mz
	1	9	8	1ng	10mz
	1	11	10	1ng	10mz
	1	6	6	1ng	10mz
	1	10	10	1ng	10mz
	1	8	8	1ng	10mz
	1	15	15	1ng	10mz
	1	4	3	1ng	10mz
	1	9	8	1ng	10mz
	1	7	7	1ng	10mz
	1	6	6	1ng	10mz
	1	8	8	1ng	10mz
	1	12	11	1ng	10mz
	1	5	4	1ng	10mz
	1	3	4	1ng	10mz
	1	4	5	1ng	10mz
	1	7	8	1ng	10mz
	1	9	9	1ng	10mz
	1	15	15	1ng	10mz
	1	11	10	1ng	10mz
	1	5	5	1ng	10mz
	1	8	8	1ng	10mz
	1	3	4	1ng	10mz
	1	6	6	1ng	10mz
	1	4	3	1ng	10mz
	1	6	7	1ng	10mz
	1	8	9	1ng	10mz
	1	6	5	1ng	10mz
	1	4	4	1ng	10mz
	1	2	2	1ng	10mz
	1	3	3	1ng	10mz
	1	5	5	1ng	10mz
	1	1	2	1ng	10mz
	1	7	7	1ng	10mz
	1	9	8	1ng	10mz
	1	9	9	1ng	10mz
	1	7	8	1ng	10mz
	1	4	5	1ng	10mz
	1	14	15	1ng	10mz
	1	14	15	1ng	10mz
	1	12	12	1ng	10mz
	1	3	3	1ng	10mz
	1	6	6	1ng	10mz
	1	5	5	1ng	10mz
	1	8	8	1ng	10mz
	1	3	4	1ng	10mz
	1	3	4	1ng	10mz
	1	2	3	1ng	10mz
	1	11	10	1ng	10mz
	1	6	6	1ng	10mz
	1	5	6	1ng	10mz
	1	7	6	1ng	10mz
	1	5	5	1ng	10mz
	1	5	4	1ng	10mz
	1	5	5	1ng	10mz
	1	13	13	1ng	10mz
	1	7	7	1ng	10mz
	1	9	8	1ng	10mz
	1	4	5	1ng	10mz
	1	5	6	1ng	10mz
	1	5	6	1ng	10mz
	1	7	8	1ng	10mz
	1	6	7	1ng	10mz
	1	3	4	1ng	10mz
	1	5	5	1ng	10mz
	1	7	8	1ng	10mz
	1	4	3	1ng	10mz
	1	7	7	1ng	10mz
	1	7	7	1ng	10mz
	1	3	3	1ng	10mz
	1	6	6	1ng	10mz
	1	2	3	1ng	10mz
	1	5	5	1ng	10mz
	1	4	5	1ng	10mz
	1	5	6	1ng	10mz
	1	7	7	1ng	10mz
	1	10	10	1ng	10mz
	1	7	8	1ng	10mz
	1	7	6	1ng	10mz
	1	8	9	1ng	10mz
	1	6	6	1ng	10mz
	1	9	9	1ng	10mz
	1	5	6	1ng	10mz
	1	5	4	1ng	10mz
	1	4	4	1ng	10mz
	1	3	4	1ng	10mz
	1	7	6	1ng	10mz
	1	7	8	1ng	10mz
	1	6	5	1ng	10mz
	1	5	5	1ng	10mz
	1	6	5	1ng	10mz
	1	2	3	1ng	10mz
	1	5	5	1ng	10mz
	1	3	3	1ng	10mz
	1	4	4	1ng	10mz
	1	5	6	1ng	10mz
	1	5	6	1ng	10mz
	1	2	3	1ng	10mz
	1	8	8	1ng	10mz
	1	3	2	1ng	10mz
	1	3	3	1ng	10mz
	1	4	5	1ng	10mz
	1	7	7	1ng	10mz
	1	5	4	1ng	10mz
	1	6	6	1ng	10mz
	1	4	4	1ng	10mz
	1	4	3	1ng	10mz
	1	5	5	1ng	10mz
	1	6	6	1ng	10mz
	1	7	7	1ng	10mz
	1	9	9	1ng	10mz
	1	4	4	1ng	10mz
	1	6	6	1ng	10mz
	1	6	7	1ng	10mz
	1	4	4	1ng	10mz
	1	5	6	1ng	10mz
	1	8	7	1ng	10mz
	1	4	3	1ng	10mz
	1	7	6	1ng	10mz
	1	4	5	1ng	10mz
	1	6	6	1ng	10mz
	1	7	6	1ng	10mz
	1	8	7	1ng	10mz
	1	3	4	1ng	10mz
	1	3	4	1ng	10mz
	1	9	9	1ng	10mz
	1	6	6	1ng	10mz
	1	6	6	1ng	10mz
	1	6	6	1ng	10mz
	1	3	3	1ng	10mz
	1	8	7	1ng	10mz
	1	8	8	1ng	10mz
	1	3	4	1ng	10mz
	1	4	5	1ng	10mz
	1	7	6	1ng	10mz
	1	2	2	1ng	10mz
	1	7	7	1ng	10mz
	1	10	9	1ng	10mz
	1	11	12	1ng	10mz
	1	9	8	1ng	10mz
	1	7	7	1ng	10mz
	1	4	3	1ng	10mz
	1	9	9	1ng	10mz
	1	5	6	1ng	10mz
	1	2	3	1ng	10mz
	1	4	3	1ng	10mz
	2	4	4	1ng	10mz
	2	6	6	1ng	10mz
	2	4	4	1ng	10mz
	2	6	6	1ng	10mz
	2	6	7	1ng	10mz
	2	5	4	1ng	10mz
	2	6	6	1ng	10mz
	2	6	7	1ng	10mz
	2	9	8	1ng	10mz
	2	6	7	1ng	10mz
	2	5	6	1ng	10mz
	2	10	9	1ng	10mz
	2	7	6	1ng	10mz
	2	6	5	1ng	10mz
	2	3	2	1ng	10mz
	2	5	6	1ng	10mz
	2	1	2	1ng	10mz
	2	5	6	1ng	10mz
	2	7	7	1ng	10mz
	2	5	5	1ng	10mz
	2	3	4	1ng	10mz
	2	5	5	1ng	10mz
	2	4	4	1ng	10mz
	2	7	8	1ng	10mz
	2	7	6	1ng	10mz
	2	3	2	1ng	10mz
	2	6	6	1ng	10mz
	2	6	5	1ng	10mz
	2	7	7	1ng	10mz
	2	4	3	1ng	10mz
	2	4	4	1ng	10mz
	2	5	4	1ng	10mz
	2	8	8	1ng	10mz
	2	4	4	1ng	10mz
	2	7	6	1ng	10mz
	2	5	5	1ng	10mz
	2	6	6	1ng	10mz
	2	3	4	1ng	10mz
	2	7	8	1ng	10mz
	2	10	9	1ng	10mz
	2	3	3	1ng	10mz
	2	5	6	1ng	10mz
	2	4	4	1ng	10mz
	2	3	3	1ng	10mz
	2	9	9	1ng	10mz
	2	6	6	1ng	10mz
	2	4	3	1ng	10mz
	2	3	4	1ng	10mz
	2	8	9	1ng	10mz
	2	5	5	1ng	10mz
	2	5	6	1ng	10mz
	2	4	4	1ng	10mz
	2	6	6	1ng	10mz
	2	6	6	1ng	10mz
	2	6	6	1ng	10mz
	2	4	4	1ng	10mz
	2	5	5	1ng	10mz
	2	3	4	1ng	10mz
	2	3	3	1ng	10mz
	2	8	9	1ng	10mz
	2	8	8	1ng	10mz
	2	7	6	1ng	10mz
	2	4	4	1ng	10mz
	2	5	6	1ng	10mz
	2	3	4	1ng	10mz
	2	6	7	1ng	10mz
	2	4	5	1ng	10mz
	2	3	4	1ng	10mz
	2	6	6	1ng	10mz
	2	3	3	1ng	10mz
	2	4	3	1ng	10mz
	2	7	7	1ng	10mz
	2	4	5	1ng	10mz
	2	3	4	1ng	10mz
	2	7	7	1ng	10mz
	2	13	13	1ng	10mz
	2	7	6	1ng	10mz
	2	5	6	1ng	10mz
	2	4	4	1ng	10mz
	2	7	7	1ng	10mz
	2	6	6	1ng	10mz
	2	6	6	1ng	10mz
	2	13	13	1ng	10mz
	2	11	11	1ng	10mz
	2	9	10	1ng	10mz
	2	4	4	1ng	10mz
	2	10	10	1ng	10mz
	2	3	4	1ng	10mz
	2	3	3	1ng	10mz
	2	6	6	1ng	10mz
	2	3	3	1ng	10mz
	2	2	3	1ng	10mz
	2	3	4	1ng	10mz
	2	4	4	1ng	10mz
	2	6	6	1ng	10mz
	2	4	4	1ng	10mz
	2	4	5	1ng	10mz
	2	3	3	1ng	10mz
	2	4	4	1ng	10mz
	2	7	7	1ng	10mz
	2	4	5	1ng	10mz
	2	6	5	1ng	10mz
	2	1	2	1ng	10mz
	2	5	6	1ng	10mz
	2	7	6	1ng	10mz
	2	7	6	1ng	10mz
	2	3	4	1ng	10mz
	2	7	7	1ng	10mz
	2	9	9	1ng	10mz
	2	6	6	1ng	10mz
	2	6	6	1ng	10mz
	2	6	5	1ng	10mz
	2	6	7	1ng	10mz
	2	2	2	1ng	10mz
	2	7	6	1ng	10mz
	2	9	9	1ng	10mz
	2	5	5	1ng	10mz
	2	7	8	1ng	10mz
	2	5	5	1ng	10mz
	2	7	7	1ng	10mz
	2	5	5	1ng	10mz
	2	4	4	1ng	10mz
	2	11	11	1ng	10mz
	2	5	6	1ng	10mz
	2	3	3	1ng	10mz
	2	4	3	1ng	10mz
	2	7	7	1ng	10mz
	2	4	4	1ng	10mz
	2	7	7	1ng	10mz
	2	3	3	1ng	10mz
	2	9	9	1ng	10mz
	2	9	10	1ng	10mz
	2	5	4	1ng	10mz
	2	4	4	1ng	10mz
	2	5	6	1ng	10mz
	2	3	3	1ng	10mz
	2	6	6	1ng	10mz
	2	7	7	1ng	10mz
	2	6	7	1ng	10mz
	2	5	5	1ng	10mz
	2	6	6	1ng	10mz
	2	5	4	1ng	10mz
	2	5	6	1ng	10mz
	2	9	9	1ng	10mz
	2	6	6	1ng	10mz
	2	7	7	1ng	10mz
	2	7	7	1ng	10mz
	2	7	7	1ng	10mz
	2	5	6	1ng	10mz
	2	7	8	1ng	10mz
	2	7	8	1ng	10mz
	2	12	13	1ng	10mz
	2	8	9	1ng	10mz
	2	15	15	1ng	10mz
	2	9	9	1ng	10mz
	2	4	5	1ng	10mz
	2	19	19	1ng	10mz
	2	7	8	1ng	10mz
	2	4	4	1ng	10mz
	2	4	5	1ng	10mz
	2	3	3	1ng	10mz
	2	4	4	1ng	10mz
	2	6	6	1ng	10mz
	2	7	7	1ng	10mz
	2	8	8	1ng	10mz
	2	5	5	1ng	10mz
	2	7	7	1ng	10mz
	2	4	5	1ng	10mz
	2	7	7	1ng	10mz
	2	9	9	1ng	10mz
	2	6	5	1ng	10mz
	2	5	5	1ng	10mz
	2	6	6	1ng	10mz
	2	6	7	1ng	10mz
	2	7	8	1ng	10mz
	2	5	6	1ng	10mz
	2	9	8	1ng	10mz
	2	6	6	1ng	10mz
	2	8	9	1ng	10mz
	2	14	13	1ng	10mz
	2	7	6	1ng	10mz
	2	8	8	1ng	10mz
	2	10	10	1ng	10mz
	2	9	9	1ng	10mz
	2	7	7	1ng	10mz
	2	9	10	1ng	10mz
	2	4	4	1ng	10mz
	2	8	7	1ng	10mz
	2	11	12	1ng	10mz
	2	8	7	1ng	10mz
	2	6	7	1ng	10mz
	2	5	6	1ng	10mz
	2	3	3	1ng	10mz
	2	7	7	1ng	10mz
	2	6	6	1ng	10mz
	2	5	5	1ng	10mz
	2	4	4	1ng	10mz
	2	7	7	1ng	10mz
	2	6	6	1ng	10mz
	2	5	6	1ng	10mz
	2	8	8	1ng	10mz
	2	4	3	1ng	10mz
	2	10	10	1ng	10mz
	2	4	4	1ng	10mz
	2	8	7	1ng	10mz
	2	3	3	1ng	10mz
	2	8	9	1ng	10mz
	2	2	2	1ng	10mz
	2	10	9	1ng	10mz
	2	3	2	1ng	10mz
	2	7	8	1ng	10mz
	2	6	6	1ng	10mz
	2	20	20	1ng	10mz
	2	9	8	1ng	10mz
	2	6	6	1ng	10mz
	2	8	9	1ng	10mz
	2	4	5	1ng	10mz
	2	4	4	1ng	10mz
	2	4	4	1ng	10mz
	2	3	4	1ng	10mz
	2	5	5	1ng	10mz
	2	7	8	1ng	10mz
	2	7	8	1ng	10mz
	2	10	9	1ng	10mz
	2	11	12	1ng	10mz
	2	8	9	1ng	10mz
	2	8	8	1ng	10mz
	2	6	6	1ng	10mz
	2	7	6	1ng	10mz
	2	5	5	1ng	10mz
	2	3	4	1ng	10mz
	2	7	6	1ng	10mz
	2	4	5	1ng	10mz
	2	6	6	1ng	10mz
	2	6	6	1ng	10mz
	2	6	6	1ng	10mz
	2	3	3	1ng	10mz
	2	3	4	1ng	10mz
	2	3	3	1ng	10mz
	2	5	5	1ng	10mz
	2	7	8	1ng	10mz
	2	9	9	1ng	10mz
	2	4	4	1ng	10mz
	2	5	6	1ng	10mz
	2	4	5	1ng	10mz
	2	4	4	1ng	10mz
	2	6	5	1ng	10mz
	2	9	9	1ng	10mz
	2	5	5	1ng	10mz
	2	3	4	1ng	10mz
	2	7	7	1ng	10mz
	2	4	5	1ng	10mz
	2	8	8	1ng	10mz
	2	5	6	1ng	10mz
	2	3	4	1ng	10mz
	2	3	3	1ng	10mz
	2	4	4	1ng	10mz
	2	6	5	1ng	10mz
	2	4	4	1ng	10mz
	2	4	3	1ng	10mz
	2	6	6	1ng	10mz
	2	4	3	1ng	10mz
	2	5	5	1ng	10mz
	2	10	10	1ng	10mz
	2	11	12	1ng	10mz
	2	1	2	1ng	10mz
	2	3	3	1ng	10mz
	2	3	3	1ng	10mz
	2	5	6	1ng	10mz
	2	4	3	1ng	10mz
	2	3	4	1ng	10mz
	2	4	5	1ng	10mz
	2	7	7	1ng	10mz
	2	9	10	1ng	10mz
	2	8	8	1ng	10mz
	2	5	6	1ng	10mz
	2	9	9	1ng	10mz
	2	9	9	1ng	10mz
	2	5	5	1ng	10mz
	2	4	3	1ng	10mz
	2	3	3	1ng	10mz
	2	4	4	1ng	10mz
	2	7	7	1ng	10mz
	2	3	4	1ng	10mz
	2	4	4	1ng	10mz
	2	5	5	1ng	10mz
	2	8	8	1ng	10mz
	2	3	3	1ng	10mz
	2	7	6	1ng	10mz
	2	9	9	1ng	10mz
	2	11	12	1ng	10mz
	2	2	2	1ng	10mz
	2	7	7	1ng	10mz
	2	5	5	1ng	10mz
	2	3	3	1ng	10mz
	2	9	9	1ng	10mz
	2	8	8	1ng	10mz
	2	9	10	1ng	10mz
	2	6	6	1ng	10mz
	2	3	4	1ng	10mz
	2	4	4	1ng	10mz
	2	3	2	1ng	10mz
	2	8	9	1ng	10mz
	2	7	8	1ng	10mz
	2	7	7	1ng	10mz
	2	4	5	1ng	10mz
	2	6	6	1ng	10mz
	2	4	4	1ng	10mz
	2	7	7	1ng	10mz
	2	7	6	1ng	10mz
	2	7	6	1ng	10mz
	2	3	3	1ng	10mz
	2	10	10	1ng	10mz
	2	7	6	1ng	10mz
	2	11	11	1ng	10mz
	2	7	7	1ng	10mz
	2	11	10	1ng	10mz
	2	6	6	1ng	10mz
	2	6	6	1ng	10mz
	2	7	6	1ng	10mz
	2	9	8	1ng	10mz
	2	6	6	1ng	10mz
	2	3	4	1ng	10mz
	2	4	4	1ng	10mz
	2	5	5	1ng	10mz
	2	2	2	1ng	10mz
	2	7	6	1ng	10mz
	2	6	5	1ng	10mz
	2	3	4	1ng	10mz
	2	5	5	1ng	10mz
	2	8	8	1ng	10mz
	2	3	3	1ng	10mz
	2	9	8	1ng	10mz
	2	8	9	1ng	10mz
	2	5	6	1ng	10mz
	2	6	7	1ng	10mz
	2	4	4	1ng	10mz
	2	3	3	1ng	10mz
	2	3	4	1ng	10mz
	2	5	5	1ng	10mz
	2	7	8	1ng	10mz
	2	6	7	1ng	10mz
	2	5	5	1ng	10mz
	2	9	10	1ng	10mz
	2	5	5	1ng	10mz
	2	9	8	1ng	10mz
	2	6	5	1ng	10mz
	2	3	3	1ng	10mz
	2	6	6	1ng	10mz
	2	8	8	1ng	10mz
	2	7	7	1ng	10mz
	2	9	8	1ng	10mz
	2	7	8	1ng	10mz
	2	7	8	1ng	10mz
	2	6	7	1ng	10mz
	2	10	9	1ng	10mz
	2	3	3	1ng	10mz
	2	6	7	1ng	10mz
	2	7	6	1ng	10mz
	2	6	5	1ng	10mz
	2	4	5	1ng	10mz
	2	9	9	1ng	10mz
	2	6	6	1ng	10mz
	2	7	6	1ng	10mz
	2	8	7	1ng	10mz
	2	4	4	1ng	10mz
	2	6	6	1ng	10mz
	2	9	9	1ng	10mz
	2	8	8	1ng	10mz
	2	9	9	1ng	10mz
	2	6	5	1ng	10mz
	2	6	6	1ng	10mz
	2	4	4	1ng	10mz
	2	7	7	1ng	10mz
	2	3	3	1ng	10mz
	2	7	7	1ng	10mz
	2	7	8	1ng	10mz
	2	7	7	1ng	10mz
	2	6	7	1ng	10mz
	2	4	4	1ng	10mz
	2	8	7	1ng	10mz
	2	9	9	1ng	10mz
	2	9	9	1ng	10mz
	2	4	3	1ng	10mz
	2	9	9	1ng	10mz
	2	6	6	1ng	10mz
	2	7	7	1ng	10mz
	2	6	6	1ng	10mz
	2	9	8	1ng	10mz
	2	5	5	1ng	10mz
	2	10	9	1ng	10mz
	2	2	3	1ng	10mz
	2	9	9	1ng	10mz
	2	4	5	1ng	10mz
	2	4	4	1ng	10mz
	2	6	5	1ng	10mz
	2	4	3	1ng	10mz
	2	10	9	1ng	10mz
	2	7	7	1ng	10mz
	2	5	4	1ng	10mz
	2	4	4	1ng	10mz
	2	4	5	1ng	10mz
	2	5	5	1ng	10mz
	2	4	4	1ng	10mz
	2	3	3	1ng	10mz
	2	6	6	1ng	10mz
	2	6	6	1ng	10mz
	2	7	6	1ng	10mz
	2	1	2	1ng	10mz
	2	9	9	1ng	10mz
	2	4	5	1ng	10mz
	2	6	6	1ng	10mz
	2	9	8	1ng	10mz
	2	9	8	1ng	10mz
	2	4	3	1ng	10mz
	2	6	5	1ng	10mz
	2	5	4	1ng	10mz
	2	3	4	1ng	10mz
	2	3	3	1ng	10mz
	2	6	5	1ng	10mz
	2	5	5	1ng	10mz
	2	6	5	1ng	10mz
	2	4	5	1ng	10mz
	2	5	6	1ng	10mz
	2	8	7	1ng	10mz
	2	5	5	1ng	10mz
	2	6	5	1ng	10mz
	2	5	5	1ng	10mz
	2	3	3	1ng	10mz
	2	6	6	1ng	10mz
	2	8	8	1ng	10mz
	2	4	4	1ng	10mz
	2	3	3	1ng	10mz
	2	2	3	1ng	10mz
	2	5	4	1ng	10mz
	2	8	9	1ng	10mz
	2	4	4	1ng	10mz
	2	5	6	1ng	10mz
	2	4	4	1ng	10mz
	2	7	7	1ng	10mz
	2	4	4	1ng	10mz
	2	5	4	1ng	10mz
	2	7	7	1ng	10mz
	2	5	5	1ng	10mz
	2	9	9	1ng	10mz
	2	5	5	1ng	10mz
	2	4	4	1ng	10mz
	2	2	2	1ng	10mz
	2	7	6	1ng	10mz
	2	6	6	1ng	10mz
	2	6	6	1ng	10mz
	2	6	7	1ng	10mz
	2	4	4	1ng	10mz
	2	8	9	1ng	10mz
	2	7	7	1ng	10mz
	2	6	7	1ng	10mz
	2	10	9	1ng	10mz
	2	3	4	1ng	10mz
	2	5	5	1ng	10mz
	2	3	3	1ng	10mz
	2	5	5	1ng	10mz
	2	7	7	1ng	10mz
	2	6	6	1ng	10mz
	2	4	4	1ng	10mz
	2	8	8	1ng	10mz
	2	6	7	1ng	10mz
	2	7	7	1ng	10mz
	2	3	4	1ng	10mz
	2	8	7	1ng	10mz
	2	4	3	1ng	10mz
	2	4	4	1ng	10mz
	2	6	6	1ng	10mz
	2	2	3	1ng	10mz
	2	2	2	1ng	10mz
	2	7	6	1ng	10mz
	2	4	4	1ng	10mz
	2	7	8	1ng	10mz
	2	5	4	1ng	10mz
	2	9	9	1ng	10mz
	2	9	9	1ng	10mz
	2	6	6	1ng	10mz
	2	3	3	1ng	10mz
	2	6	7	1ng	10mz
	2	8	7	1ng	10mz
	2	7	7	1ng	10mz
	2	7	6	1ng	10mz
	2	4	4	1ng	10mz
	2	5	4	1ng	10mz
	2	4	5	1ng	10mz
	2	3	2	1ng	10mz
	2	22	22	1ng	10mz
	2	7	7	1ng	10mz
	2	5	4	1ng	10mz
	2	7	7	1ng	10mz
	2	3	3	1ng	10mz
	2	5	6	1ng	10mz
	2	5	6	1ng	10mz
	2	7	7	1ng	10mz
	2	6	6	1ng	10mz
	2	5	4	1ng	10mz
	2	7	6	1ng	10mz
	2	4	4	1ng	10mz
	2	9	9	1ng	10mz
	2	5	5	1ng	10mz
	2	6	5	1ng	10mz
	2	6	6	1ng	10mz
	2	5	5	1ng	10mz
	2	7	7	1ng	10mz
	2	8	9	1ng	10mz
	2	6	5	1ng	10mz
	2	7	6	1ng	10mz
	2	5	6	1ng	10mz
	2	3	4	1ng	10mz
	2	7	6	1ng	10mz
	2	4	3	1ng	10mz
	2	4	4	1ng	10mz
	2	4	5	1ng	10mz
	2	9	9	1ng	10mz
	2	3	2	1ng	10mz
	2	4	5	1ng	10mz
	2	3	3	1ng	10mz
	2	7	7	1ng	10mz
	2	10	9	1ng	10mz
	2	5	4	1ng	10mz
	2	8	7	1ng	10mz
	2	6	6	1ng	10mz
	2	2	2	1ng	10mz
	2	6	7	1ng	10mz
	2	7	7	1ng	10mz
	2	6	5	1ng	10mz
	2	3	3	1ng	10mz
	2	9	9	1ng	10mz
	2	6	6	1ng	10mz
	2	3	3	1ng	10mz
	2	4	4	1ng	10mz
	2	7	6	1ng	10mz
	2	6	6	1ng	10mz
	2	4	3	1ng	10mz
	2	11	10	1ng	10mz
	2	3	3	1ng	10mz
	2	5	6	1ng	10mz
	2	5	4	1ng	10mz
	2	3	4	1ng	10mz
	2	6	5	1ng	10mz
	2	4	5	1ng	10mz
	2	8	7	1ng	10mz
	2	4	3	1ng	10mz
	2	4	4	1ng	10mz
	2	8	8	1ng	10mz
	2	6	6	1ng	10mz
	2	7	7	1ng	10mz
	2	4	4	1ng	10mz
	2	4	4	1ng	10mz
	2	5	5	1ng	10mz
	2	5	5	1ng	10mz
	2	6	7	1ng	10mz
	2	7	6	1ng	10mz
	2	9	9	1ng	10mz
	2	4	3	1ng	10mz
	2	8	7	1ng	10mz
	2	1	1	1ng	10mz
	2	8	8	1ng	10mz
	2	6	7	1ng	10mz
	2	4	5	1ng	10mz
	2	5	5	1ng	10mz
	2	11	10	1ng	10mz
	2	7	6	1ng	10mz
	2	4	4	1ng	10mz
	2	5	5	1ng	10mz
	2	3	3	1ng	10mz
	2	1	2	1ng	10mz
	2	7	7	1ng	10mz
	2	6	6	1ng	10mz
	2	5	5	1ng	10mz
	2	4	4	1ng	10mz
	2	3	3	1ng	10mz
	2	8	8	1ng	10mz
	2	7	7	1ng	10mz
	2	8	7	1ng	10mz
	2	8	8	1ng	10mz
	2	7	6	1ng	10mz
	2	7	8	1ng	10mz
	2	6	6	1ng	10mz
	2	6	6	1ng	10mz
	2	7	6	1ng	10mz
	2	2	3	1ng	10mz
	2	4	4	1ng	10mz
	2	4	4	1ng	10mz
	2	5	5	1ng	10mz
	2	7	7	1ng	10mz
	2	5	4	1ng	10mz
	2	5	5	1ng	10mz
	2	7	7	1ng	10mz
	2	10	9	1ng	10mz
	2	8	7	1ng	10mz
	2	10	9	1ng	10mz
	2	9	10	1ng	10mz
	2	12	13	1ng	10mz
	2	6	7	1ng	10mz
	2	3	3	1ng	10mz
	2	4	4	1ng	10mz
	2	4	4	1ng	10mz
	2	5	4	1ng	10mz
	2	7	7	1ng	10mz
	2	7	7	1ng	10mz
	2	4	4	1ng	10mz
	2	4	4	1ng	10mz
	2	6	5	1ng	10mz
	2	5	5	1ng	10mz
	2	5	5	1ng	10mz
	2	3	4	1ng	10mz
	2	4	4	1ng	10mz
	2	10	10	1ng	10mz
	2	5	4	1ng	10mz
	2	8	8	1ng	10mz
	2	3	4	1ng	10mz
	2	5	6	1ng	10mz
	2	5	6	1ng	10mz
	2	6	5	1ng	10mz
	2	3	4	1ng	10mz
	2	5	5	1ng	10mz
	2	8	7	1ng	10mz
	2	7	6	1ng	10mz
	2	8	7	1ng	10mz
	2	8	9	1ng	10mz
	2	8	7	1ng	10mz
	2	7	6	1ng	10mz
	2	3	3	1ng	10mz
	2	6	6	1ng	10mz
	2	10	10	1ng	10mz
	2	5	6	1ng	10mz
	2	3	3	1ng	10mz
	2	5	6	1ng	10mz
	2	6	7	1ng	10mz
	2	7	6	1ng	10mz
	2	6	7	1ng	10mz
	2	8	8	1ng	10mz
	2	9	9	1ng	10mz
	2	2	2	1ng	10mz
	2	10	10	1ng	10mz
	2	8	8	1ng	10mz
	2	16	16	1ng	10mz
	2	4	3	1ng	10mz
	2	8	8	1ng	10mz
	2	7	7	1ng	10mz
	2	9	8	1ng	10mz
	2	7	7	1ng	10mz
	2	10	10	1ng	10mz
	2	5	5	1ng	10mz
	2	3	4	1ng	10mz
	2	7	6	1ng	10mz
	2	6	6	1ng	10mz
	2	5	5	1ng	10mz
	2	15	16	1ng	10mz
	2	10	9	1ng	10mz
	2	4	5	1ng	10mz
	2	10	9	1ng	10mz
	2	3	4	1ng	10mz
	2	4	5	1ng	10mz
	2	5	5	1ng	10mz
	2	7	7	1ng	10mz
	2	9	9	1ng	10mz
	2	5	5	1ng	10mz
	2	5	6	1ng	10mz
	2	2	2	1ng	10mz
	2	4	4	1ng	10mz
	2	5	5	1ng	10mz
	2	1	2	1ng	10mz
	2	7	6	1ng	10mz
	2	3	3	1ng	10mz
	2	3	4	1ng	10mz
	2	8	8	1ng	10mz
	2	5	5	1ng	10mz
	2	13	13	1ng	10mz
	2	12	12	1ng	10mz
	2	11	12	1ng	10mz
	2	3	3	1ng	10mz
	2	7	7	1ng	10mz
	2	5	5	1ng	10mz
	2	9	9	1ng	10mz
	2	4	4	1ng	10mz
	2	4	3	1ng	10mz
	2	4	3	1ng	10mz
	2	10	11	1ng	10mz
	2	6	6	1ng	10mz
	2	7	7	1ng	10mz
	2	6	6	1ng	10mz
	2	4	4	1ng	10mz
	2	4	3	1ng	10mz
	2	7	6	1ng	10mz
	2	10	10	1ng	10mz
	2	6	5	1ng	10mz
	2	8	7	1ng	10mz
	2	4	4	1ng	10mz
	2	3	3	1ng	10mz
	2	7	6	1ng	10mz
	2	5	5	1ng	10mz
	2	6	6	1ng	10mz
	2	3	3	1ng	10mz
	2	4	5	1ng	10mz
	2	7	8	1ng	10mz
	2	2	3	1ng	10mz
	2	7	7	1ng	10mz
	2	6	5	1ng	10mz
	2	4	5	1ng	10mz
	2	5	6	1ng	10mz
	2	5	5	1ng	10mz
	2	5	4	1ng	10mz
	2	5	5	1ng	10mz
	2	8	7	1ng	10mz
	2	5	5	1ng	10mz
	2	10	10	1ng	10mz
	2	8	9	1ng	10mz
	2	6	6	1ng	10mz
	2	4	5	1ng	10mz
	2	3	3	1ng	10mz
	2	9	9	1ng	10mz
	2	5	5	1ng	10mz
	2	4	4	1ng	10mz
	2	3	4	1ng	10mz
	2	3	3	1ng	10mz
	2	3	4	1ng	10mz
	2	6	6	1ng	10mz
	2	6	7	1ng	10mz
	2	7	7	1ng	10mz
	2	7	6	1ng	10mz
	2	7	7	1ng	10mz
	2	6	5	1ng	10mz
	2	4	3	1ng	10mz
	2	8	7	1ng	10mz
	2	5	6	1ng	10mz
	2	6	6	1ng	10mz
	2	3	3	1ng	10mz
	2	8	9	1ng	10mz
	2	2	2	1ng	10mz
	2	3	2	1ng	10mz
	2	4	4	1ng	10mz
	2	5	5	1ng	10mz
	2	5	5	1ng	10mz
	2	5	6	1ng	10mz
	2	3	4	1ng	10mz
	2	2	3	1ng	10mz
	2	6	6	1ng	10mz
	2	8	8	1ng	10mz
	2	6	7	1ng	10mz
	2	6	5	1ng	10mz
	2	4	3	1ng	10mz
	2	7	7	1ng	10mz
	2	8	8	1ng	10mz
	2	4	4	1ng	10mz
	2	4	5	1ng	10mz
	2	7	6	1ng	10mz
	2	5	5	1ng	10mz
	2	3	4	1ng	10mz
	2	7	7	1ng	10mz
	2	6	5	1ng	10mz
	2	8	7	1ng	10mz
	2	7	8	1ng	10mz
	2	3	4	1ng	10mz
	2	3	3	1ng	10mz
	2	9	9	1ng	10mz
	2	2	3	1ng	10mz
	2	7	8	1ng	10mz
	2	6	6	1ng	10mz
	2	3	3	1ng	10mz
	2	6	7	1ng	10mz
	2	8	7	1ng	10mz
	2	4	4	1ng	10mz
	2	4	4	1ng	10mz
	2	5	4	1ng	10mz
	2	3	3	1ng	10mz
	2	7	7	1ng	10mz
	2	7	7	1ng	10mz
	2	12	11	1ng	10mz
	2	8	9	1ng	10mz
	2	10	10	1ng	10mz
	2	6	5	1ng	10mz
	2	4	4	1ng	10mz
	2	6	5	1ng	10mz
	2	2	3	1ng	10mz
	2	3	3	1ng	10mz
	3	3	3	1ng	10mz
	3	7	7	1ng	10mz
	3	6	6	1ng	10mz
	3	3	3	1ng	10mz
	3	6	6	1ng	10mz
	3	5	5	1ng	10mz
	3	4	4	1ng	10mz
	3	5	4	1ng	10mz
	3	3	3	1ng	10mz
	3	4	5	1ng	10mz
	3	6	5	1ng	10mz
	3	5	5	1ng	10mz
	3	7	7	1ng	10mz
	3	8	7	1ng	10mz
	3	6	6	1ng	10mz
	3	7	7	1ng	10mz
	3	5	4	1ng	10mz
	3	4	5	1ng	10mz
	3	8	8	1ng	10mz
	3	7	8	1ng	10mz
	3	3	3	1ng	10mz
	3	6	5	1ng	10mz
	3	3	3	1ng	10mz
	3	6	7	1ng	10mz
	3	8	8	1ng	10mz
	3	3	2	1ng	10mz
	3	8	7	1ng	10mz
	3	5	5	1ng	10mz
	3	7	7	1ng	10mz
	3	3	3	1ng	10mz
	3	4	4	1ng	10mz
	3	6	5	1ng	10mz
	3	6	6	1ng	10mz
	3	5	5	1ng	10mz
	3	5	4	1ng	10mz
	3	6	6	1ng	10mz
	3	7	6	1ng	10mz
	3	4	4	1ng	10mz
	3	5	6	1ng	10mz
	3	7	7	1ng	10mz
	3	3	3	1ng	10mz
	3	6	6	1ng	10mz
	3	9	10	1ng	10mz
	3	4	4	1ng	10mz
	3	7	8	1ng	10mz
	3	7	7	1ng	10mz
	3	4	4	1ng	10mz
	3	7	7	1ng	10mz
	3	7	6	1ng	10mz
	3	7	7	1ng	10mz
	3	6	7	1ng	10mz
	3	4	4	1ng	10mz
	3	8	8	1ng	10mz
	3	5	5	1ng	10mz
	3	4	4	1ng	10mz
	3	6	7	1ng	10mz
	3	4	4	1ng	10mz
	3	5	4	1ng	10mz
	3	4	5	1ng	10mz
	3	15	14	1ng	10mz
	3	8	7	1ng	10mz
	3	5	5	1ng	10mz
	3	6	6	1ng	10mz
	3	5	5	1ng	10mz
	3	4	4	1ng	10mz
	3	5	6	1ng	10mz
	3	6	6	1ng	10mz
	3	4	4	1ng	10mz
	3	10	10	1ng	10mz
	3	4	4	1ng	10mz
	3	5	5	1ng	10mz
	3	8	8	1ng	10mz
	3	4	5	1ng	10mz
	3	2	3	1ng	10mz
	3	9	9	1ng	10mz
	3	12	12	1ng	10mz
	3	8	8	1ng	10mz
	3	6	6	1ng	10mz
	3	7	7	1ng	10mz
	3	4	4	1ng	10mz
	3	7	6	1ng	10mz
	3	3	4	1ng	10mz
	3	13	12	1ng	10mz
	3	10	11	1ng	10mz
	3	10	10	1ng	10mz
	3	4	4	1ng	10mz
	3	10	10	1ng	10mz
	3	3	3	1ng	10mz
	3	4	4	1ng	10mz
	3	6	6	1ng	10mz
	3	4	4	1ng	10mz
	3	3	2	1ng	10mz
	3	3	4	1ng	10mz
	3	4	4	1ng	10mz
	3	3	4	1ng	10mz
	3	3	4	1ng	10mz
	3	5	5	1ng	10mz
	3	3	3	1ng	10mz
	3	4	4	1ng	10mz
	3	6	6	1ng	10mz
	3	4	4	1ng	10mz
	3	6	7	1ng	10mz
	3	2	2	1ng	10mz
	3	7	6	1ng	10mz
	3	8	7	1ng	10mz
	3	7	7	1ng	10mz
	3	3	4	1ng	10mz
	3	8	8	1ng	10mz
	3	9	9	1ng	10mz
	3	7	7	1ng	10mz
	3	6	5	1ng	10mz
	3	6	6	1ng	10mz
	3	5	5	1ng	10mz
	3	3	3	1ng	10mz
	3	6	5	1ng	10mz
	3	9	9	1ng	10mz
	3	4	4	1ng	10mz
	3	6	5	1ng	10mz
	3	4	5	1ng	10mz
	3	7	7	1ng	10mz
	3	5	4	1ng	10mz
	3	4	4	1ng	10mz
	3	10	11	1ng	10mz
	3	4	4	1ng	10mz
	3	3	3	1ng	10mz
	3	4	4	1ng	10mz
	3	5	5	1ng	10mz
	3	5	5	1ng	10mz
	3	7	7	1ng	10mz
	3	3	3	1ng	10mz
	3	10	10	1ng	10mz
	3	8	8	1ng	10mz
	3	3	4	1ng	10mz
	3	5	4	1ng	10mz
	3	3	3	1ng	10mz
	3	2	2	1ng	10mz
	3	7	6	1ng	10mz
	3	8	9	1ng	10mz
	3	6	7	1ng	10mz
	3	4	3	1ng	10mz
	3	7	8	1ng	10mz
	3	6	6	1ng	10mz
	3	6	6	1ng	10mz
	3	8	8	1ng	10mz
	3	9	9	1ng	10mz
	3	6	6	1ng	10mz
	3	7	6	1ng	10mz
	3	7	6	1ng	10mz
	3	4	5	1ng	10mz
	3	5	5	1ng	10mz
	3	8	9	1ng	10mz
	3	11	12	1ng	10mz
	3	8	8	1ng	10mz
	3	21	21	1ng	10mz
	3	7	7	1ng	10mz
	3	5	5	1ng	10mz
	3	11	10	1ng	10mz
	3	8	8	1ng	10mz
	3	4	3	1ng	10mz
	3	8	8	1ng	10mz
	3	3	3	1ng	10mz
	3	4	4	1ng	10mz
	3	5	5	1ng	10mz
	3	8	7	1ng	10mz
	3	6	7	1ng	10mz
	3	5	5	1ng	10mz
	3	7	8	1ng	10mz
	3	3	3	1ng	10mz
	3	6	5	1ng	10mz
	3	6	6	1ng	10mz
	3	5	5	1ng	10mz
	3	5	4	1ng	10mz
	3	6	6	1ng	10mz
	3	3	4	1ng	10mz
	3	8	8	1ng	10mz
	3	8	9	1ng	10mz
	3	6	6	1ng	10mz
	3	6	6	1ng	10mz
	3	9	10	1ng	10mz
	3	15	14	1ng	10mz
	3	7	7	1ng	10mz
	3	7	8	1ng	10mz
	3	10	10	1ng	10mz
	3	8	8	1ng	10mz
	3	7	7	1ng	10mz
	3	9	10	1ng	10mz
	3	4	4	1ng	10mz
	3	5	6	1ng	10mz
	3	5	6	1ng	10mz
	3	8	9	1ng	10mz
	3	8	7	1ng	10mz
	3	7	8	1ng	10mz
	3	4	4	1ng	10mz
	3	7	6	1ng	10mz
	3	5	5	1ng	10mz
	3	6	5	1ng	10mz
	3	4	3	1ng	10mz
	3	5	6	1ng	10mz
	3	8	7	1ng	10mz
	3	5	5	1ng	10mz
	3	6	7	1ng	10mz
	3	3	4	1ng	10mz
	3	9	8	1ng	10mz
	3	4	4	1ng	10mz
	3	8	8	1ng	10mz
	3	4	4	1ng	10mz
	3	8	8	1ng	10mz
	3	4	4	1ng	10mz
	3	11	11	1ng	10mz
	3	3	3	1ng	10mz
	3	7	7	1ng	10mz
	3	7	6	1ng	10mz
	3	22	22	1ng	10mz
	3	10	10	1ng	10mz
	3	8	7	1ng	10mz
	3	10	10	1ng	10mz
	3	4	4	1ng	10mz
	3	4	4	1ng	10mz
	3	4	5	1ng	10mz
	3	3	2	1ng	10mz
	3	6	5	1ng	10mz
	3	9	8	1ng	10mz
	3	8	7	1ng	10mz
	3	4	5	1ng	10mz
	3	13	13	1ng	10mz
	3	6	6	1ng	10mz
	3	7	7	1ng	10mz
	3	8	9	1ng	10mz
	3	6	6	1ng	10mz
	3	5	5	1ng	10mz
	3	3	4	1ng	10mz
	3	7	7	1ng	10mz
	3	5	5	1ng	10mz
	3	8	8	1ng	10mz
	3	3	4	1ng	10mz
	3	6	6	1ng	10mz
	3	4	5	1ng	10mz
	3	4	3	1ng	10mz
	3	2	2	1ng	10mz
	3	5	5	1ng	10mz
	3	6	6	1ng	10mz
	3	20	20	1ng	10mz
	3	3	4	1ng	10mz
	3	6	7	1ng	10mz
	3	3	4	1ng	10mz
	3	4	4	1ng	10mz
	3	5	6	1ng	10mz
	3	9	9	1ng	10mz
	3	4	5	1ng	10mz
	3	8	7	1ng	10mz
	3	5	5	1ng	10mz
	3	6	5	1ng	10mz
	3	9	10	1ng	10mz
	3	4	4	1ng	10mz
	3	5	5	1ng	10mz
	3	3	2	1ng	10mz
	3	4	4	1ng	10mz
	3	8	7	1ng	10mz
	3	3	3	1ng	10mz
	3	4	4	1ng	10mz
	3	8	8	1ng	10mz
	3	4	4	1ng	10mz
	3	5	5	1ng	10mz
	3	9	9	1ng	10mz
	3	11	10	1ng	10mz
	3	3	3	1ng	10mz
	3	4	3	1ng	10mz
	3	3	3	1ng	10mz
	3	5	5	1ng	10mz
	3	6	5	1ng	10mz
	3	5	6	1ng	10mz
	3	5	5	1ng	10mz
	3	8	9	1ng	10mz
	3	9	10	1ng	10mz
	3	7	8	1ng	10mz
	3	6	6	1ng	10mz
	3	8	7	1ng	10mz
	3	8	7	1ng	10mz
	3	7	6	1ng	10mz
	3	4	5	1ng	10mz
	3	2	3	1ng	10mz
	3	4	5	1ng	10mz
	3	5	4	1ng	10mz
	3	4	3	1ng	10mz
	3	3	4	1ng	10mz
	3	3	2	1ng	10mz
	3	4	4	1ng	10mz
	3	3	2	1ng	10mz
	3	8	7	1ng	10mz
	3	8	7	1ng	10mz
	3	7	7	1ng	10mz
	3	6	6	1ng	10mz
	3	7	7	1ng	10mz
	3	6	5	1ng	10mz
	3	2	3	1ng	10mz
	3	10	9	1ng	10mz
	3	8	8	1ng	10mz
	3	8	8	1ng	10mz
	3	6	6	1ng	10mz
	3	4	5	1ng	10mz
	3	4	4	1ng	10mz
	3	2	1	1ng	10mz
	3	3	3	1ng	10mz
	3	7	7	1ng	10mz
	3	5	5	1ng	10mz
	3	4	4	1ng	10mz
	3	5	4	1ng	10mz
	3	4	5	1ng	10mz
	3	5	4	1ng	10mz
	3	7	7	1ng	10mz
	3	7	7	1ng	10mz
	3	3	4	1ng	10mz
	3	10	10	1ng	10mz
	3	5	6	1ng	10mz
	3	12	13	1ng	10mz
	3	8	8	1ng	10mz
	3	8	7	1ng	10mz
	3	4	4	1ng	10mz
	3	4	4	1ng	10mz
	3	7	8	1ng	10mz
	3	9	10	1ng	10mz
	3	4	3	1ng	10mz
	3	4	4	1ng	10mz
	3	4	4	1ng	10mz
	3	7	6	1ng	10mz
	3	6	6	1ng	10mz
	3	5	5	1ng	10mz
	3	5	5	1ng	10mz
	3	3	3	1ng	10mz
	3	5	5	1ng	10mz
	3	5	5	1ng	10mz
	3	8	8	1ng	10mz
	3	7	7	1ng	10mz
	3	9	9	1ng	10mz
	3	6	5	1ng	10mz
	3	6	6	1ng	10mz
	3	4	4	1ng	10mz
	3	3	3	1ng	10mz
	3	4	4	1ng	10mz
	3	4	4	1ng	10mz
	3	4	4	1ng	10mz
	3	5	5	1ng	10mz
	3	6	5	1ng	10mz
	3	6	5	1ng	10mz
	3	6	7	1ng	10mz
	3	7	7	1ng	10mz
	3	3	2	1ng	10mz
	3	4	5	1ng	10mz
	3	5	5	1ng	10mz
	3	9	8	1ng	10mz
	3	9	8	1ng	10mz
	3	5	6	1ng	10mz
	3	8	8	1ng	10mz
	3	8	8	1ng	10mz
	3	9	8	1ng	10mz
	3	8	8	1ng	10mz
	3	3	3	1ng	10mz
	3	6	6	1ng	10mz
	3	8	8	1ng	10mz
	3	6	6	1ng	10mz
	3	5	5	1ng	10mz
	3	9	8	1ng	10mz
	3	5	4	1ng	10mz
	3	6	5	1ng	10mz
	3	3	4	1ng	10mz
	3	3	3	1ng	10mz
	3	11	11	1ng	10mz
	3	9	9	1ng	10mz
	3	8	7	1ng	10mz
	3	8	7	1ng	10mz
	3	5	5	1ng	10mz
	3	4	5	1ng	10mz
	3	5	5	1ng	10mz
	3	9	9	1ng	10mz
	3	3	3	1ng	10mz
	3	8	7	1ng	10mz
	3	7	7	1ng	10mz
	3	7	6	1ng	10mz
	3	4	5	1ng	10mz
	3	4	4	1ng	10mz
	3	5	6	1ng	10mz
	3	9	10	1ng	10mz
	3	11	11	1ng	10mz
	3	4	4	1ng	10mz
	3	9	9	1ng	10mz
	3	4	5	1ng	10mz
	3	7	6	1ng	10mz
	3	3	3	1ng	10mz
	3	7	6	1ng	10mz
	3	5	6	1ng	10mz
	3	9	8	1ng	10mz
	3	4	3	1ng	10mz
	3	8	8	1ng	10mz
	3	6	6	1ng	10mz
	3	4	4	1ng	10mz
	3	8	7	1ng	10mz
	3	3	4	1ng	10mz
	3	7	7	1ng	10mz
	3	4	4	1ng	10mz
	3	4	4	1ng	10mz
	3	3	2	1ng	10mz
	3	7	6	1ng	10mz
	3	4	4	1ng	10mz
	3	5	5	1ng	10mz
	3	2	3	1ng	10mz
	3	6	7	1ng	10mz
	3	8	7	1ng	10mz
	3	7	7	1ng	10mz
	3	2	3	1ng	10mz
	3	9	9	1ng	10mz
	3	5	5	1ng	10mz
	3	6	6	1ng	10mz
	3	9	8	1ng	10mz
	3	9	8	1ng	10mz
	3	5	4	1ng	10mz
	3	6	6	1ng	10mz
	3	5	5	1ng	10mz
	3	3	3	1ng	10mz
	3	3	3	1ng	10mz
	3	5	5	1ng	10mz
	3	4	4	1ng	10mz
	3	6	5	1ng	10mz
	3	4	5	1ng	10mz
	3	8	9	1ng	10mz
	3	5	5	1ng	10mz
	3	6	6	1ng	10mz
	3	4	4	1ng	10mz
	3	8	8	1ng	10mz
	3	2	3	1ng	10mz
	3	6	7	1ng	10mz
	3	6	6	1ng	10mz
	3	6	5	1ng	10mz
	3	4	4	1ng	10mz
	3	3	3	1ng	10mz
	3	3	3	1ng	10mz
	3	8	7	1ng	10mz
[truncated: 641,425+ more rows]

## Sheet: Figure2a
Figure 2a
	Peptides	Protein.Groups	Load	resolution	window_size	method	MS2_type
	5076	1362	1ng	30k	15	DIA	OT
	5078	1362	1ng	30k	15	DIA	OT
	4998	1354	1ng	30k	15	DIA	OT
	9303	2323	1ng	60k	8	HRMS1-DIA	OT
	9289	2318	1ng	60k	8	HRMS1-DIA	OT
	9291	2322	1ng	60k	8	HRMS1-DIA	OT

## Sheet: Figure2b
Figure 2b
	Rep	MS2	MS1	Method
	1	4	4	DIA-OT
	1	7	7	DIA-OT
	1	3	3	DIA-OT
	1	11	10	DIA-OT
	1	8	7	DIA-OT
	1	5	5	DIA-OT
	1	9	10	DIA-OT
	1	7	7	DIA-OT
	1	5	6	DIA-OT
	1	4	4	DIA-OT
	1	8	8	DIA-OT
	1	4	3	DIA-OT
	1	2	1	DIA-OT
	1	8	9	DIA-OT
	1	6	6	DIA-OT
	1	8	7	DIA-OT
	1	6	7	DIA-OT
	1	6	6	DIA-OT
	1	11	10	DIA-OT
	1	7	7	DIA-OT
	1	10	9	DIA-OT
	1	6	5	DIA-OT
	1	5	4	DIA-OT
	1	2	3	DIA-OT
	1	6	6	DIA-OT
	1	5	5	DIA-OT
	1	5	4	DIA-OT
	1	5	5	DIA-OT
	1	7	8	DIA-OT
	1	5	4	DIA-OT
	1	5	5	DIA-OT
	1	6	6	DIA-OT
	1	5	5	DIA-OT
	1	7	6	DIA-OT
	1	5	5	DIA-OT
	1	3	3	DIA-OT
	1	10	10	DIA-OT
	1	7	8	DIA-OT
	1	13	14	DIA-OT
	1	6	7	DIA-OT
	1	7	8	DIA-OT
	1	5	5	DIA-OT
	1	6	6	DIA-OT
	1	9	9	DIA-OT
	1	3	4	DIA-OT
	1	7	7	DIA-OT
	1	5	4	DIA-OT
	1	2	1	DIA-OT
	1	2	3	DIA-OT
	1	5	5	DIA-OT
	1	5	5	DIA-OT
	1	6	7	DIA-OT
	1	1	2	DIA-OT
	1	6	5	DIA-OT
	1	1	2	DIA-OT
	1	6	7	DIA-OT
	1	10	10	DIA-OT
	1	8	8	DIA-OT
	1	5	4	DIA-OT
	1	7	6	DIA-OT
	1	4	5	DIA-OT
	1	7	6	DIA-OT
	1	5	5	DIA-OT
	1	5	5	DIA-OT
	1	7	7	DIA-OT
	1	6	6	DIA-OT
	1	5	5	DIA-OT
	1	5	4	DIA-OT
	1	4	5	DIA-OT
	1	7	7	DIA-OT
	1	8	8	DIA-OT
	1	7	7	DIA-OT
	1	6	6	DIA-OT
	1	6	6	DIA-OT
	1	3	2	DIA-OT
	1	8	8	DIA-OT
	1	6	6	DIA-OT
	1	2	1	DIA-OT
	1	6	5	DIA-OT
	1	2	1	DIA-OT
	1	3	2	DIA-OT
	1	9	9	DIA-OT
	1	7	8	DIA-OT
	1	11	11	DIA-OT
	1	5	5	DIA-OT
	1	4	5	DIA-OT
	1	4	3	DIA-OT
	1	6	7	DIA-OT
	1	6	7	DIA-OT
	1	3	4	DIA-OT
	1	9	8	DIA-OT
	1	8	8	DIA-OT
	1	6	6	DIA-OT
	1	11	12	DIA-OT
	1	5	6	DIA-OT
	1	6	6	DIA-OT
	1	5	5	DIA-OT
	1	6	5	DIA-OT
	1	4	4	DIA-OT
	1	11	10	DIA-OT
	1	9	9	DIA-OT
	1	7	7	DIA-OT
	1	5	4	DIA-OT
	1	10	9	DIA-OT
	1	6	5	DIA-OT
	1	8	8	DIA-OT
	1	8	8	DIA-OT
	1	6	7	DIA-OT
	1	3	2	DIA-OT
	1	5	4	DIA-OT
	1	5	5	DIA-OT
	1	8	8	DIA-OT
	1	7	7	DIA-OT
	1	5	5	DIA-OT
	1	7	7	DIA-OT
	1	1	2	DIA-OT
	1	9	10	DIA-OT
	1	6	6	DIA-OT
	1	10	9	DIA-OT
	1	6	6	DIA-OT
	1	5	5	DIA-OT
	1	6	6	DIA-OT
	1	5	5	DIA-OT
	1	8	7	DIA-OT
	1	6	6	DIA-OT
	1	3	4	DIA-OT
	1	7	7	DIA-OT
	1	7	7	DIA-OT
	1	8	8	DIA-OT
	1	7	6	DIA-OT
	1	6	6	DIA-OT
	1	3	3	DIA-OT
	1	8	8	DIA-OT
	1	4	5	DIA-OT
	1	5	6	DIA-OT
	1	6	6	DIA-OT
	1	7	7	DIA-OT
	1	5	5	DIA-OT
	1	6	6	DIA-OT
	1	7	7	DIA-OT
	1	5	4	DIA-OT
	1	7	7	DIA-OT
	1	5	5	DIA-OT
	1	4	4	DIA-OT
	1	8	8	DIA-OT
	1	4	4	DIA-OT
	1	17	17	DIA-OT
	1	7	7	DIA-OT
	1	8	8	DIA-OT
	1	7	7	DIA-OT
	1	8	7	DIA-OT
	1	6	6	DIA-OT
	1	11	11	DIA-OT
	1	6	5	DIA-OT
	1	4	4	DIA-OT
	1	2	3	DIA-OT
	1	5	5	DIA-OT
	1	6	7	DIA-OT
	1	2	3	DIA-OT
	1	3	3	DIA-OT
	1	6	6	DIA-OT
	1	6	7	DIA-OT
	1	13	13	DIA-OT
	1	6	7	DIA-OT
	1	11	11	DIA-OT
	1	9	8	DIA-OT
	1	2	2	DIA-OT
	1	7	6	DIA-OT
	1	7	7	DIA-OT
	1	8	9	DIA-OT
	1	2	1	DIA-OT
	1	7	6	DIA-OT
	1	4	5	DIA-OT
	1	9	9	DIA-OT
	1	6	6	DIA-OT
	1	5	5	DIA-OT
	1	2	2	DIA-OT
	1	7	7	DIA-OT
	1	7	7	DIA-OT
	1	9	8	DIA-OT
	1	7	6	DIA-OT
	1	6	6	DIA-OT
	1	6	6	DIA-OT
	1	3	4	DIA-OT
	1	8	8	DIA-OT
	1	8	7	DIA-OT
	1	9	8	DIA-OT
	1	5	5	DIA-OT
	1	5	6	DIA-OT
	1	1	2	DIA-OT
	1	6	6	DIA-OT
	1	3	4	DIA-OT
	1	6	5	DIA-OT
	1	7	7	DIA-OT
	1	2	1	DIA-OT
	1	3	4	DIA-OT
	1	6	5	DIA-OT
	1	7	7	DIA-OT
	1	2	1	DIA-OT
	1	6	7	DIA-OT
	1	1	2	DIA-OT
	1	7	6	DIA-OT
	1	7	7	DIA-OT
	1	9	10	DIA-OT
	1	10	9	DIA-OT
	1	6	5	DIA-OT
	1	2	2	DIA-OT
	1	3	3	DIA-OT
	1	3	3	DIA-OT
	1	4	4	DIA-OT
	1	5	5	DIA-OT
	1	4	4	DIA-OT
	1	3	4	DIA-OT
	1	8	8	DIA-OT
	1	7	6	DIA-OT
	1	7	7	DIA-OT
	1	7	7	DIA-OT
	1	6	6	DIA-OT
	1	3	2	DIA-OT
	1	6	5	DIA-OT
	1	12	13	DIA-OT
	1	5	5	DIA-OT
	1	5	6	DIA-OT
	1	4	5	DIA-OT
	1	6	6	DIA-OT
	1	7	7	DIA-OT
	1	4	3	DIA-OT
	1	4	4	DIA-OT
	1	5	6	DIA-OT
	1	12	12	DIA-OT
	1	5	5	DIA-OT
	1	7	7	DIA-OT
	1	12	11	DIA-OT
	1	10	9	DIA-OT
	1	6	6	DIA-OT
	1	7	7	DIA-OT
	1	7	7	DIA-OT
	1	15	15	DIA-OT
	1	7	7	DIA-OT
	1	3	2	DIA-OT
	1	8	8	DIA-OT
	1	5	5	DIA-OT
	1	4	5	DIA-OT
	1	6	7	DIA-OT
	1	8	7	DIA-OT
	1	1	2	DIA-OT
	1	7	7	DIA-OT
	1	7	6	DIA-OT
	1	7	7	DIA-OT
	1	4	4	DIA-OT
	1	6	6	DIA-OT
	1	4	4	DIA-OT
	1	5	5	DIA-OT
	1	5	6	DIA-OT
	1	6	5	DIA-OT
	1	8	9	DIA-OT
	1	8	7	DIA-OT
	1	7	6	DIA-OT
	1	5	5	DIA-OT
	1	4	5	DIA-OT
	1	5	4	DIA-OT
	1	6	6	DIA-OT
	1	7	7	DIA-OT
	1	5	5	DIA-OT
	1	4	4	DIA-OT
	1	19	19	DIA-OT
	1	10	9	DIA-OT
	1	6	6	DIA-OT
	1	6	6	DIA-OT
	1	7	7	DIA-OT
	1	5	6	DIA-OT
	1	7	7	DIA-OT
	1	8	8	DIA-OT
	1	6	6	DIA-OT
	1	5	5	DIA-OT
	1	4	5	DIA-OT
	1	6	5	DIA-OT
	1	5	5	DIA-OT
	1	6	6	DIA-OT
	1	2	3	DIA-OT
	1	3	3	DIA-OT
	1	7	6	DIA-OT
	1	6	6	DIA-OT
	1	5	6	DIA-OT
	1	6	6	DIA-OT
	1	4	4	DIA-OT
	1	8	8	DIA-OT
	1	16	16	DIA-OT
	1	9	9	DIA-OT
	1	16	16	DIA-OT
	1	15	14	DIA-OT
	1	3	4	DIA-OT
	1	5	4	DIA-OT
	1	11	11	DIA-OT
	1	8	8	DIA-OT
	1	6	6	DIA-OT
	1	7	8	DIA-OT
	1	9	9	DIA-OT
	1	8	7	DIA-OT
	1	10	9	DIA-OT
	1	9	9	DIA-OT
	1	5	5	DIA-OT
	1	10	10	DIA-OT
	1	5	4	DIA-OT
	1	10	11	DIA-OT
	1	5	6	DIA-OT
	1	7	7	DIA-OT
	1	6	5	DIA-OT
	1	6	6	DIA-OT
	1	7	7	DIA-OT
	1	5	6	DIA-OT
	1	6	5	DIA-OT
	1	7	7	DIA-OT
	1	8	9	DIA-OT
	1	4	4	DIA-OT
	1	6	7	DIA-OT
	1	3	3	DIA-OT
	1	5	5	DIA-OT
	1	2	2	DIA-OT
	1	5	6	DIA-OT
	1	6	7	DIA-OT
	1	4	4	DIA-OT
	1	3	3	DIA-OT
	1	4	5	DIA-OT
	1	2	1	DIA-OT
	1	5	6	DIA-OT
	1	3	3	DIA-OT
	1	6	5	DIA-OT
	1	7	7	DIA-OT
	1	7	6	DIA-OT
	1	6	6	DIA-OT
	1	8	8	DIA-OT
	1	2	2	DIA-OT
	1	6	7	DIA-OT
	1	9	8	DIA-OT
	1	4	3	DIA-OT
	1	7	8	DIA-OT
	1	4	5	DIA-OT
	1	9	9	DIA-OT
	1	5	6	DIA-OT
	1	11	12	DIA-OT
	1	5	5	DIA-OT
	1	6	6	DIA-OT
	1	6	5	DIA-OT
	1	7	6	DIA-OT
	1	4	4	DIA-OT
	1	8	8	DIA-OT
	1	4	3	DIA-OT
	1	6	7	DIA-OT
	1	7	7	DIA-OT
	1	6	6	DIA-OT
	1	6	5	DIA-OT
	1	5	5	DIA-OT
	1	6	7	DIA-OT
	1	4	4	DIA-OT
	1	3	2	DIA-OT
	1	1	2	DIA-OT
	1	15	15	DIA-OT
	1	6	6	DIA-OT
	1	4	4	DIA-OT
	1	5	5	DIA-OT
	1	6	7	DIA-OT
	1	8	8	DIA-OT
	1	4	5	DIA-OT
	1	6	6	DIA-OT
	1	8	8	DIA-OT
	1	7	8	DIA-OT
	1	3	4	DIA-OT
	1	6	5	DIA-OT
	1	4	4	DIA-OT
	1	4	3	DIA-OT
	1	10	11	DIA-OT
	1	7	6	DIA-OT
	1	7	7	DIA-OT
	1	10	11	DIA-OT
	1	7	7	DIA-OT
	1	5	5	DIA-OT
	1	6	7	DIA-OT
	1	8	8	DIA-OT
	1	6	7	DIA-OT
	1	6	5	DIA-OT
	1	2	2	DIA-OT
	1	6	6	DIA-OT
	1	8	7	DIA-OT
	1	8	8	DIA-OT
	1	7	7	DIA-OT
	1	6	5	DIA-OT
	1	6	6	DIA-OT
	1	11	11	DIA-OT
	1	7	7	DIA-OT
	1	6	6	DIA-OT
	1	4	3	DIA-OT
	1	6	7	DIA-OT
	1	7	7	DIA-OT
	1	7	7	DIA-OT
	1	4	5	DIA-OT
	1	7	6	DIA-OT
	1	7	6	DIA-OT
	1	5	5	DIA-OT
	1	1	2	DIA-OT
	1	7	6	DIA-OT
	1	5	5	DIA-OT
	1	4	4	DIA-OT
	1	3	3	DIA-OT
	1	5	5	DIA-OT
	1	6	5	DIA-OT
	1	3	3	DIA-OT
	1	7	7	DIA-OT
	1	4	4	DIA-OT
	1	6	5	DIA-OT
	1	4	4	DIA-OT
	1	5	5	DIA-OT
	1	6	5	DIA-OT
	1	6	6	DIA-OT
	1	6	5	DIA-OT
	1	6	6	DIA-OT
	1	7	7	DIA-OT
	1	8	8	DIA-OT
	1	13	13	DIA-OT
	1	8	7	DIA-OT
	1	6	6	DIA-OT
	1	6	5	DIA-OT
	1	7	7	DIA-OT
	1	2	3	DIA-OT
	1	5	5	DIA-OT
	1	9	9	DIA-OT
	1	6	5	DIA-OT
	1	6	5	DIA-OT
	1	7	8	DIA-OT
	1	6	6	DIA-OT
	1	6	6	DIA-OT
	1	11	11	DIA-OT
	1	4	4	DIA-OT
	1	1	2	DIA-OT
	1	6	6	DIA-OT
	1	4	4	DIA-OT
	1	4	5	DIA-OT
	1	3	3	DIA-OT
	1	4	3	DIA-OT
	1	8	8	DIA-OT
	1	4	4	DIA-OT
	1	6	6	DIA-OT
	1	5	4	DIA-OT
	1	6	5	DIA-OT
	1	9	9	DIA-OT
	1	2	1	DIA-OT
	1	7	6	DIA-OT
	1	5	5	DIA-OT
	1	3	2	DIA-OT
	1	6	6	DIA-OT
	1	9	8	DIA-OT
	1	4	4	DIA-OT
	1	5	5	DIA-OT
	1	4	5	DIA-OT
	1	6	6	DIA-OT
	1	5	4	DIA-OT
	1	8	9	DIA-OT
	1	2	3	DIA-OT
	1	5	5	DIA-OT
	1	6	6	DIA-OT
	1	7	6	DIA-OT
	1	4	4	DIA-OT
	1	4	4	DIA-OT
	1	5	5	DIA-OT
	1	8	8	DIA-OT
	1	9	10	DIA-OT
	1	10	10	DIA-OT
	1	7	7	DIA-OT
	1	8	8	DIA-OT
	1	4	3	DIA-OT
	1	15	15	DIA-OT
	1	4	5	DIA-OT
	1	6	6	DIA-OT
	1	2	1	DIA-OT
	1	1	2	DIA-OT
	1	4	4	DIA-OT
	1	5	4	DIA-OT
	1	7	6	DIA-OT
	1	7	8	DIA-OT
	1	6	6	DIA-OT
	1	5	6	DIA-OT
	1	7	6	DIA-OT
	1	4	5	DIA-OT
	1	6	5	DIA-OT
	1	6	6	DIA-OT
	1	4	5	DIA-OT
	1	6	6	DIA-OT
	1	7	7	DIA-OT
	1	9	8	DIA-OT
	1	5	4	DIA-OT
	1	8	8	DIA-OT
	1	8	8	DIA-OT
	1	2	3	DIA-OT
	1	3	3	DIA-OT
	1	5	6	DIA-OT
	1	9	8	DIA-OT
	1	6	6	DIA-OT
	1	6	6	DIA-OT
	1	13	13	DIA-OT
	1	5	4	DIA-OT
	1	6	6	DIA-OT
	1	5	5	DIA-OT
	1	3	4	DIA-OT
	1	7	7	DIA-OT
	1	8	8	DIA-OT
	1	8	7	DIA-OT
	1	9	9	DIA-OT
	1	2	3	DIA-OT
	1	22	22	DIA-OT
	1	7	7	DIA-OT
	1	6	6	DIA-OT
	1	6	7	DIA-OT
	1	6	6	DIA-OT
	1	8	8	DIA-OT
	1	4	3	DIA-OT
	1	5	6	DIA-OT
	1	8	9	DIA-OT
	1	7	8	DIA-OT
	1	13	14	DIA-OT
	1	9	9	DIA-OT
	1	5	5	DIA-OT
	1	8	9	DIA-OT
	1	7	7	DIA-OT
	1	12	12	DIA-OT
	1	7	6	DIA-OT
	1	2	1	DIA-OT
	1	6	6	DIA-OT
	1	10	10	DIA-OT
	1	1	2	DIA-OT
	1	3	2	DIA-OT
	1	7	6	DIA-OT
	1	2	1	DIA-OT
	1	7	6	DIA-OT
	1	9	8	DIA-OT
	1	6	6	DIA-OT
	1	8	8	DIA-OT
	1	9	8	DIA-OT
	1	8	8	DIA-OT
	1	6	6	DIA-OT
	1	7	7	DIA-OT
	1	12	11	DIA-OT
	1	7	7	DIA-OT
	1	8	7	DIA-OT
	1	6	5	DIA-OT
	1	10	10	DIA-OT
	1	7	7	DIA-OT
	1	7	7	DIA-OT
	1	6	6	DIA-OT
	1	6	6	DIA-OT
	1	4	4	DIA-OT
	1	9	8	DIA-OT
	1	7	6	DIA-OT
	1	7	8	DIA-OT
	1	7	7	DIA-OT
	1	6	5	DIA-OT
	1	7	6	DIA-OT
	1	2	3	DIA-OT
	1	4	3	DIA-OT
	1	7	8	DIA-OT
	1	6	7	DIA-OT
	1	8	7	DIA-OT
	1	7	7	DIA-OT
	1	6	6	DIA-OT
	1	5	5	DIA-OT
	1	7	7	DIA-OT
	1	7	7	DIA-OT
	1	3	3	DIA-OT
	1	2	2	DIA-OT
	1	1	2	DIA-OT
	1	7	6	DIA-OT
	1	9	8	DIA-OT
	1	8	8	DIA-OT
	1	9	9	DIA-OT
	1	14	15	DIA-OT
	1	9	9	DIA-OT
	1	10	10	DIA-OT
	1	8	8	DIA-OT
	1	7	8	DIA-OT
	1	7	6	DIA-OT
	1	8	7	DIA-OT
	1	6	7	DIA-OT
	1	8	7	DIA-OT
	1	8	8	DIA-OT
	1	6	7	DIA-OT
	1	3	4	DIA-OT
	1	8	8	DIA-OT
	1	6	7	DIA-OT
	1	6	6	DIA-OT
	1	9	8	DIA-OT
	1	8	8	DIA-OT
	1	7	7	DIA-OT
	1	7	7	DIA-OT
	1	7	6	DIA-OT
	1	3	4	DIA-OT
	1	1	2	DIA-OT
	1	7	7	DIA-OT
	1	7	6	DIA-OT
	1	1	2	DIA-OT
	1	13	14	DIA-OT
	1	12	12	DIA-OT
	1	3	2	DIA-OT
	1	4	4	DIA-OT
	1	9	8	DIA-OT
	1	8	9	DIA-OT
	1	7	7	DIA-OT
	1	9	9	DIA-OT
	1	7	7	DIA-OT
	1	6	7	DIA-OT
	1	9	9	DIA-OT
	1	8	8	DIA-OT
	1	7	7	DIA-OT
	1	3	3	DIA-OT
	1	2	2	DIA-OT
	1	7	7	DIA-OT
	1	5	4	DIA-OT
	1	4	3	DIA-OT
	1	2	3	DIA-OT
	1	11	10	DIA-OT
	1	15	15	DIA-OT
	1	7	8	DIA-OT
	1	9	9	DIA-OT
	1	6	6	DIA-OT
	1	8	7	DIA-OT
	1	6	6	DIA-OT
	1	5	5	DIA-OT
	1	4	4	DIA-OT
	1	5	4	DIA-OT
	1	7	6	DIA-OT
	1	6	7	DIA-OT
	1	2	3	DIA-OT
	1	18	18	DIA-OT
	1	10	10	DIA-OT
	1	9	9	DIA-OT
	1	2	3	DIA-OT
	1	9	10	DIA-OT
	1	9	8	DIA-OT
	1	5	5	DIA-OT
	1	8	8	DIA-OT
	1	6	7	DIA-OT
	1	10	10	DIA-OT
	1	5	4	DIA-OT
	1	5	5	DIA-OT
	1	3	3	DIA-OT
	1	9	9	DIA-OT
	1	7	6	DIA-OT
	1	8	8	DIA-OT
	1	3	3	DIA-OT
	1	10	10	DIA-OT
	1	8	8	DIA-OT
	1	7	8	DIA-OT
	1	6	6	DIA-OT
	1	9	8	DIA-OT
	1	7	6	DIA-OT
	1	7	7	DIA-OT
	1	8	8	DIA-OT
	1	5	5	DIA-OT
	1	6	7	DIA-OT
	1	7	6	DIA-OT
	1	6	7	DIA-OT
	1	5	6	DIA-OT
	1	7	8	DIA-OT
	1	6	6	DIA-OT
	1	8	9	DIA-OT
	1	7	8	DIA-OT
	1	3	2	DIA-OT
	1	3	4	DIA-OT
	1	2	1	DIA-OT
	1	6	7	DIA-OT
	1	10	10	DIA-OT
	1	2	2	DIA-OT
	1	5	6	DIA-OT
	1	5	5	DIA-OT
	1	9	9	DIA-OT
	1	8	9	DIA-OT
	1	7	8	DIA-OT
	1	8	7	DIA-OT
	1	6	6	DIA-OT
	1	2	3	DIA-OT
	1	3	4	DIA-OT
	1	6	6	DIA-OT
	1	5	5	DIA-OT
	1	4	4	DIA-OT
	1	6	7	DIA-OT
	1	8	8	DIA-OT
	1	8	7	DIA-OT
	1	8	7	DIA-OT
	1	7	7	DIA-OT
	1	7	7	DIA-OT
	1	9	10	DIA-OT
	1	4	4	DIA-OT
	1	8	8	DIA-OT
	1	7	7	DIA-OT
	1	9	10	DIA-OT
	1	6	6	DIA-OT
	1	8	8	DIA-OT
	1	5	5	DIA-OT
	1	2	1	DIA-OT
	1	2	1	DIA-OT
	1	8	8	DIA-OT
	1	7	6	DIA-OT
	1	3	3	DIA-OT
	1	6	7	DIA-OT
	1	12	12	DIA-OT
	1	7	7	DIA-OT
	1	4	4	DIA-OT
	1	3	2	DIA-OT
	1	10	10	DIA-OT
	1	9	9	DIA-OT
	1	12	12	DIA-OT
	1	6	6	DIA-OT
	1	9	8	DIA-OT
	1	13	14	DIA-OT
	1	8	8	DIA-OT
	1	7	7	DIA-OT
	1	9	9	DIA-OT
	1	16	16	DIA-OT
	1	8	9	DIA-OT
	1	7	8	DIA-OT
	1	7	7	DIA-OT
	1	6	6	DIA-OT
	1	5	5	DIA-OT
	1	6	6	DIA-OT
	1	10	11	DIA-OT
	1	5	5	DIA-OT
	1	5	6	DIA-OT
	1	5	5	DIA-OT
	1	3	3	DIA-OT
	1	4	3	DIA-OT
	1	9	8	DIA-OT
	1	5	6	DIA-OT
	1	6	6	DIA-OT
	1	4	5	DIA-OT
	1	6	5	DIA-OT
	1	3	2	DIA-OT
	1	5	5	DIA-OT
	1	1	2	DIA-OT
	1	3	3	DIA-OT
	1	1	2	DIA-OT
	1	5	6	DIA-OT
	1	9	9	DIA-OT
	1	7	7	DIA-OT
	1	3	4	DIA-OT
	1	11	10	DIA-OT
	1	9	9	DIA-OT
	1	8	9	DIA-OT
	1	6	7	DIA-OT
	1	6	6	DIA-OT
	1	6	7	DIA-OT
	1	2	2	DIA-OT
	1	3	4	DIA-OT
	1	7	7	DIA-OT
	1	2	1	DIA-OT
	1	5	4	DIA-OT
	1	9	9	DIA-OT
	1	14	14	DIA-OT
	1	9	10	DIA-OT
	1	11	10	DIA-OT
	1	9	8	DIA-OT
	1	13	13	DIA-OT
	1	11	10	DIA-OT
	1	8	9	DIA-OT
	1	8	8	DIA-OT
	1	8	8	DIA-OT
	1	8	9	DIA-OT
	1	2	1	DIA-OT
	1	10	9	DIA-OT
	1	7	8	DIA-OT
	1	8	8	DIA-OT
	1	4	4	DIA-OT
	1	2	3	DIA-OT
	1	2	2	DIA-OT
	1	1	2	DIA-OT
	1	2	2	DIA-OT
	1	2	2	DIA-OT
	1	13	13	DIA-OT
	1	6	7	DIA-OT
	1	8	7	DIA-OT
	1	6	6	DIA-OT
	1	3	4	DIA-OT
	1	4	4	DIA-OT
	1	7	7	DIA-OT
	1	8	7	DIA-OT
	1	9	9	DIA-OT
	1	8	7	DIA-OT
	1	9	9	DIA-OT
	1	7	6	DIA-OT
	1	10	10	DIA-OT
	1	5	6	DIA-OT
	1	4	5	DIA-OT
	1	7	7	DIA-OT
	1	1	2	DIA-OT
	1	5	6	DIA-OT
	1	1	2	DIA-OT
	1	12	12	DIA-OT
	1	6	7	DIA-OT
	1	5	5	DIA-OT
	1	7	7	DIA-OT
	1	5	5	DIA-OT
	1	5	4	DIA-OT
	1	12	11	DIA-OT
	1	2	2	DIA-OT
	1	1	2	DIA-OT
	1	8	7	DIA-OT
	1	8	9	DIA-OT
	1	6	5	DIA-OT
	1	6	6	DIA-OT
	1	6	5	DIA-OT
	1	6	5	DIA-OT
	1	13	13	DIA-OT
	1	8	8	DIA-OT
	1	8	8	DIA-OT
	1	6	7	DIA-OT
	1	5	6	DIA-OT
	1	9	8	DIA-OT
	1	9	8	DIA-OT
	1	8	8	DIA-OT
	1	7	7	DIA-OT
	1	7	7	DIA-OT
	1	8	8	DIA-OT
	1	10	9	DIA-OT
	1	11	10	DIA-OT
	1	6	6	DIA-OT
	1	20	20	DIA-OT
	1	19	19	DIA-OT
	1	9	9	DIA-OT
	1	8	9	DIA-OT
	1	8	7	DIA-OT
	1	2	1	DIA-OT
	1	1	2	DIA-OT
	1	9	9	DIA-OT
	1	8	8	DIA-OT
	1	6	6	DIA-OT
	1	6	5	DIA-OT
	1	5	6	DIA-OT
	1	7	8	DIA-OT
	1	3	2	DIA-OT
	1	6	7	DIA-OT
	1	7	7	DIA-OT
	1	7	7	DIA-OT
	1	2	1	DIA-OT
	1	4	4	DIA-OT
	1	10	9	DIA-OT
	1	8	8	DIA-OT
	1	6	7	DIA-OT
	1	7	6	DIA-OT
	1	8	8	DIA-OT
	1	7	7	DIA-OT
	1	2	2	DIA-OT
	1	4	4	DIA-OT
	1	8	8	DIA-OT
	1	6	6	DIA-OT
	1	7	7	DIA-OT
	1	6	6	DIA-OT
	1	5	6	DIA-OT
	1	6	7	DIA-OT
	1	6	7	DIA-OT
	1	2	1	DIA-OT
	1	7	7	DIA-OT
	1	7	8	DIA-OT
	1	3	3	DIA-OT
	1	8	8	DIA-OT
	1	5	6	DIA-OT
	1	5	6	DIA-OT
	1	4	4	DIA-OT
	1	5	6	DIA-OT
	1	3	3	DIA-OT
	1	5	5	DIA-OT
	1	7	7	DIA-OT
	1	2	1	DIA-OT
	1	3	3	DIA-OT
	1	9	9	DIA-OT
	1	8	8	DIA-OT
	1	13	13	DIA-OT
	1	8	7	DIA-OT
	1	9	9	DIA-OT
	1	2	2	DIA-OT
	1	7	7	DIA-OT
	1	6	6	DIA-OT
	1	7	7	DIA-OT
	1	7	7	DIA-OT
	1	7	6	DIA-OT
	1	9	9	DIA-OT
	1	6	6	DIA-OT
	1	6	5	DIA-OT
	1	7	8	DIA-OT
	1	5	6	DIA-OT
	1	7	7	DIA-OT
	1	6	5	DIA-OT
	1	7	6	DIA-OT
	1	6	5	DIA-OT
	1	3	2	DIA-OT
	1	10	10	DIA-OT
	1	7	6	DIA-OT
	1	7	7	DIA-OT
	1	8	8	DIA-OT
	1	7	7	DIA-OT
	1	7	7	DIA-OT
	1	7	8	DIA-OT
	1	7	8	DIA-OT
	1	11	11	DIA-OT
	1	7	6	DIA-OT
	1	9	8	DIA-OT
	1	5	5	DIA-OT
	1	7	8	DIA-OT
	1	6	7	DIA-OT
	1	5	6	DIA-OT
	1	8	8	DIA-OT
	1	4	5	DIA-OT
	1	18	18	DIA-OT
	1	4	4	DIA-OT
	1	4	5	DIA-OT
	1	8	7	DIA-OT
	1	6	5	DIA-OT
	1	8	8	DIA-OT
	1	7	7	DIA-OT
	1	8	9	DIA-OT
	1	8	8	DIA-OT
	1	7	7	DIA-OT
	1	4	5	DIA-OT
	1	9	9	DIA-OT
	1	7	7	DIA-OT
	1	8	8	DIA-OT
	1	10	9	DIA-OT
	1	6	6	DIA-OT
	1	6	6	DIA-OT
	1	4	4	DIA-OT
	1	11	10	DIA-OT
	1	6	5	DIA-OT
	1	8	9	DIA-OT
	1	6	6	DIA-OT
	1	3	4	DIA-OT
	1	5	5	DIA-OT
	1	7	6	DIA-OT
	1	7	6	DIA-OT
	1	4	5	DIA-OT
	1	6	5	DIA-OT
	1	6	7	DIA-OT
	1	1	2	DIA-OT
	1	10	9	DIA-OT
	1	11	11	DIA-OT
	1	6	6	DIA-OT
	1	7	7	DIA-OT
	1	6	5	DIA-OT
	1	5	5	DIA-OT
	1	7	7	DIA-OT
	1	7	7	DIA-OT
	1	5	5	DIA-OT
	1	6	6	DIA-OT
	1	8	7	DIA-OT
	1	15	16	DIA-OT
	1	8	8	DIA-OT
	1	9	8	DIA-OT
	1	14	14	DIA-OT
	1	19	19	DIA-OT
	1	8	8	DIA-OT
	1	7	7	DIA-OT
	1	5	5	DIA-OT
	1	8	7	DIA-OT
	1	8	8	DIA-OT
	1	6	5	DIA-OT
	1	6	5	DIA-OT
	1	4	4	DIA-OT
	1	7	7	DIA-OT
	1	2	2	DIA-OT
	1	7	7	DIA-OT
	1	6	6	DIA-OT
	1	6	7	DIA-OT
	1	7	7	DIA-OT
	1	1	2	DIA-OT
	1	2	3	DIA-OT
	1	7	8	DIA-OT
	1	6	5	DIA-OT
	1	10	11	DIA-OT
	1	9	9	DIA-OT
	1	5	5	DIA-OT
	1	3	3	DIA-OT
	1	6	6	DIA-OT
	1	6	5	DIA-OT
	1	3	4	DIA-OT
	1	4	4	DIA-OT
	1	11	11	DIA-OT
	1	7	8	DIA-OT
	1	4	4	DIA-OT
	1	14	13	DIA-OT
	1	13	13	DIA-OT
	1	9	8	DIA-OT
	1	8	7	DIA-OT
	1	11	10	DIA-OT
	1	7	8	DIA-OT
	1	10	10	DIA-OT
	1	8	8	DIA-OT
	1	8	8	DIA-OT
	1	7	7	DIA-OT
	1	5	6	DIA-OT
	1	6	6	DIA-OT
	1	8	8	DIA-OT
	1	3	3	DIA-OT
	1	8	7	DIA-OT
	1	6	6	DIA-OT
	1	9	9	DIA-OT
	1	6	6	DIA-OT
	1	5	4	DIA-OT
	1	8	7	DIA-OT
	1	5	4	DIA-OT
	1	8	7	DIA-OT
	1	10	9	DIA-OT
	1	5	5	DIA-OT
	1	6	6	DIA-OT
	1	1	2	DIA-OT
	1	5	4	DIA-OT
	1	2	3	DIA-OT
	1	4	4	DIA-OT
	1	3	3	DIA-OT
	1	1	2	DIA-OT
	1	7	8	DIA-OT
	1	6	6	DIA-OT
	1	8	7	DIA-OT
	1	8	7	DIA-OT
	1	9	9	DIA-OT
	1	6	7	DIA-OT
	1	2	1	DIA-OT
	1	2	2	DIA-OT
	1	7	7	DIA-OT
	1	9	9	DIA-OT
	1	7	7	DIA-OT
	1	9	9	DIA-OT
	1	2	3	DIA-OT
	1	6	6	DIA-OT
	1	6	7	DIA-OT
	1	7	6	DIA-OT
	1	8	9	DIA-OT
	1	5	5	DIA-OT
	1	5	5	DIA-OT
	1	14	15	DIA-OT
	1	8	9	DIA-OT
	1	10	9	DIA-OT
	1	6	7	DIA-OT
	1	7	7	DIA-OT
	1	5	4	DIA-OT
	1	8	8	DIA-OT
	1	4	5	DIA-OT
	1	5	6	DIA-OT
	1	6	5	DIA-OT
	1	6	6	DIA-OT
	1	6	6	DIA-OT
	1	7	8	DIA-OT
	1	6	5	DIA-OT
	1	6	7	DIA-OT
	1	7	7	DIA-OT
	1	2	3	DIA-OT
	1	3	3	DIA-OT
	1	10	9	DIA-OT
	1	9	9	DIA-OT
	1	10	10	DIA-OT
	1	9	9	DIA-OT
	1	8	8	DIA-OT
	1	8	9	DIA-OT
	1	7	7	DIA-OT
	1	3	2	DIA-OT
	1	6	7	DIA-OT
	1	3	3	DIA-OT
	1	6	7	DIA-OT
	1	3	3	DIA-OT
	1	5	5	DIA-OT
	1	8	7	DIA-OT
	1	3	4	DIA-OT
	1	8	7	DIA-OT
	1	7	7	DIA-OT
	1	7	7	DIA-OT
	1	7	8	DIA-OT
	1	7	6	DIA-OT
	1	14	13	DIA-OT
	1	7	7	DIA-OT
	1	5	6	DIA-OT
	1	7	7	DIA-OT
	1	5	6	DIA-OT
	1	4	5	DIA-OT
	1	5	5	DIA-OT
	1	5	6	DIA-OT
	1	5	4	DIA-OT
	1	5	5	DIA-OT
	1	3	2	DIA-OT
	1	6	6	DIA-OT
	1	7	7	DIA-OT
	1	5	6	DIA-OT
	1	4	5	DIA-OT
	1	3	3	DIA-OT
	1	5	4	DIA-OT
	1	7	6	DIA-OT
	1	5	4	DIA-OT
	1	2	2	DIA-OT
	1	1	2	DIA-OT
	1	3	3	DIA-OT
	1	2	1	DIA-OT
	1	5	6	DIA-OT
	1	8	8	DIA-OT
	1	5	5	DIA-OT
	1	8	8	DIA-OT
	1	7	7	DIA-OT
	1	6	5	DIA-OT
	1	8	7	DIA-OT
	1	14	14	DIA-OT
	1	38	38	DIA-OT
	1	6	7	DIA-OT
	1	10	10	DIA-OT
	1	7	8	DIA-OT
	1	7	8	DIA-OT
	1	8	8	DIA-OT
	1	10	9	DIA-OT
	1	7	8	DIA-OT
	1	4	3	DIA-OT
	1	2	3	DIA-OT
	1	7	6	DIA-OT
	1	9	10	DIA-OT
	1	7	6	DIA-OT
	1	9	9	DIA-OT
	1	6	6	DIA-OT
	1	8	7	DIA-OT
	1	3	4	DIA-OT
	1	6	7	DIA-OT
	1	2	1	DIA-OT
	1	6	5	DIA-OT
	1	8	8	DIA-OT
	1	8	7	DIA-OT
	1	4	4	DIA-OT
	1	7	6	DIA-OT
	1	2	2	DIA-OT
	1	1	2	DIA-OT
	1	3	3	DIA-OT
	1	9	9	DIA-OT
	1	15	15	DIA-OT
	1	6	7	DIA-OT
	1	8	8	DIA-OT
	1	9	9	DIA-OT
	1	9	9	DIA-OT
	1	7	8	DIA-OT
	1	15	16	DIA-OT
	1	9	8	DIA-OT
	1	7	6	DIA-OT
	1	6	6	DIA-OT
	1	9	9	DIA-OT
	1	9	9	DIA-OT
	1	9	9	DIA-OT
	1	2	3	DIA-OT
	1	2	2	DIA-OT
	1	5	4	DIA-OT
	1	6	6	DIA-OT
	1	1	2	DIA-OT
	1	6	6	DIA-OT
	1	5	4	DIA-OT
	1	2	2	DIA-OT
	1	2	2	DIA-OT
	1	8	8	DIA-OT
	1	13	13	DIA-OT
	1	8	8	DIA-OT
	1	9	9	DIA-OT
	1	3	4	DIA-OT
	1	2	3	DIA-OT
	1	9	9	DIA-OT
	1	9	9	DIA-OT
	1	3	3	DIA-OT
	1	20	20	DIA-OT
	1	6	5	DIA-OT
	1	8	8	DIA-OT
	1	8	7	DIA-OT
	1	7	7	DIA-OT
	1	2	2	DIA-OT
	1	10	10	DIA-OT
	1	10	10	DIA-OT
	1	11	11	DIA-OT
	1	8	8	DIA-OT
	1	7	7	DIA-OT
	1	10	10	DIA-OT
	1	6	7	DIA-OT
	1	7	7	DIA-OT
	1	7	8	DIA-OT
	1	9	10	DIA-OT
	1	6	5	DIA-OT
	1	7	6	DIA-OT
	1	5	5	DIA-OT
	1	4	3	DIA-OT
	1	9	9	DIA-OT
	1	7	7	DIA-OT
	1	8	8	DIA-OT
	1	5	5	DIA-OT
	1	4	4	DIA-OT
	1	9	8	DIA-OT
	1	5	5	DIA-OT
	1	10	9	DIA-OT
	1	6	7	DIA-OT
	1	7	8	DIA-OT
	1	9	9	DIA-OT
	1	5	5	DIA-OT
	1	5	6	DIA-OT
	1	7	6	DIA-OT
	1	7	7	DIA-OT
	1	5	6	DIA-OT
	1	7	7	DIA-OT
	1	11	12	DIA-OT
	1	5	5	DIA-OT
	1	1	2	DIA-OT
	1	13	13	DIA-OT
	1	8	8	DIA-OT
	1	5	5	DIA-OT
	1	8	8	DIA-OT
	1	7	6	DIA-OT
	1	7	6	DIA-OT
	1	5	4	DIA-OT
	1	19	19	DIA-OT
	1	6	7	DIA-OT
	1	6	5	DIA-OT
	1	7	7	DIA-OT
	1	3	3	DIA-OT
	1	4	4	DIA-OT
	1	6	6	DIA-OT
	1	6	6	DIA-OT
	1	6	5	DIA-OT
	1	7	7	DIA-OT
	1	7	7	DIA-OT
	1	4	4	DIA-OT
	1	4	5	DIA-OT
	1	5	4	DIA-OT
	1	3	3	DIA-OT
	1	5	5	DIA-OT
	1	6	6	DIA-OT
	1	7	7	DIA-OT
	1	7	7	DIA-OT
	1	7	8	DIA-OT
	1	7	8	DIA-OT
	1	7	7	DIA-OT
	1	8	8	DIA-OT
	1	5	6	DIA-OT
	1	2	1	DIA-OT
	1	2	1	DIA-OT
	1	7	8	DIA-OT
	1	7	7	DIA-OT
	1	6	6	DIA-OT
	1	4	5	DIA-OT
	1	10	9	DIA-OT
	1	7	8	DIA-OT
	1	6	6	DIA-OT
	1	10	10	DIA-OT
	1	10	11	DIA-OT
	1	9	9	DIA-OT
	1	7	7	DIA-OT
	1	7	6	DIA-OT
	1	6	7	DIA-OT
	1	7	8	DIA-OT
	1	2	1	DIA-OT
	1	1	2	DIA-OT
	1	8	7	DIA-OT
	1	8	9	DIA-OT
	1	7	7	DIA-OT
	1	3	4	DIA-OT
	1	6	7	DIA-OT
	1	6	6	DIA-OT
	1	6	7	DIA-OT
	1	5	6	DIA-OT
	1	4	4	DIA-OT
	1	3	4	DIA-OT
	1	7	7	DIA-OT
	1	5	5	DIA-OT
	1	10	9	DIA-OT
	1	8	7	DIA-OT
	1	7	7	DIA-OT
	1	10	9	DIA-OT
	1	7	7	DIA-OT
	1	8	7	DIA-OT
	1	2	3	DIA-OT
	1	7	8	DIA-OT
	1	5	6	DIA-OT
	1	4	4	DIA-OT
	1	7	6	DIA-OT
	1	6	6	DIA-OT
	1	6	6	DIA-OT
	1	5	5	DIA-OT
	1	4	5	DIA-OT
	1	6	6	DIA-OT
	1	1	2	DIA-OT
	1	3	3	DIA-OT
	1	5	4	DIA-OT
	1	4	3	DIA-OT
	1	3	4	DIA-OT
	1	8	8	DIA-OT
	1	6	7	DIA-OT
	1	3	3	DIA-OT
	1	4	3	DIA-OT
	1	4	5	DIA-OT
	1	7	6	DIA-OT
	1	6	7	DIA-OT
	1	3	3	DIA-OT
	1	8	7	DIA-OT
	1	7	8	DIA-OT
	1	1	2	DIA-OT
	1	6	6	DIA-OT
	1	7	7	DIA-OT
	1	6	6	DIA-OT
	1	5	6	DIA-OT
	1	9	9	DIA-OT
	1	7	7	DIA-OT
	1	8	8	DIA-OT
	1	2	3	DIA-OT
	1	1	2	DIA-OT
	1	8	8	DIA-OT
	1	7	6	DIA-OT
	1	7	7	DIA-OT
	1	8	8	DIA-OT
	1	12	13	DIA-OT
	1	9	8	DIA-OT
	1	2	2	DIA-OT
	1	5	6	DIA-OT
	1	6	6	DIA-OT
	1	6	6	DIA-OT
	1	9	9	DIA-OT
	1	6	6	DIA-OT
	1	6	6	DIA-OT
	1	8	8	DIA-OT
	1	8	9	DIA-OT
	1	6	6	DIA-OT
	1	8	8	DIA-OT
	1	4	4	DIA-OT
	1	10	10	DIA-OT
	1	7	8	DIA-OT
	1	13	13	DIA-OT
	1	10	10	DIA-OT
	1	6	7	DIA-OT
	1	9	9	DIA-OT
	1	8	9	DIA-OT
	1	7	7	DIA-OT
	1	8	9	DIA-OT
	1	7	8	DIA-OT
	1	7	7	DIA-OT
	1	3	4	DIA-OT
	1	6	5	DIA-OT
	1	4	3	DIA-OT
	1	2	1	DIA-OT
	1	2	3	DIA-OT
	1	5	4	DIA-OT
	1	2	1	DIA-OT
	1	2	1	DIA-OT
	1	1	2	DIA-OT
	1	3	3	DIA-OT
	1	6	6	DIA-OT
	1	2	1	DIA-OT
	1	7	7	DIA-OT
	1	6	5	DIA-OT
	1	6	6	DIA-OT
	1	7	7	DIA-OT
	1	4	5	DIA-OT
	1	7	6	DIA-OT
	1	4	3	DIA-OT
	1	9	9	DIA-OT
	1	5	4	DIA-OT
	1	7	7	DIA-OT
	1	8	7	DIA-OT
	1	8	7	DIA-OT
	1	5	5	DIA-OT
	1	5	5	DIA-OT
	1	10	10	DIA-OT
	1	6	6	DIA-OT
	1	5	5	DIA-OT
	1	8	7	DIA-OT
	1	5	5	DIA-OT
	1	6	5	DIA-OT
	1	7	6	DIA-OT
	1	4	4	DIA-OT
	1	5	6	DIA-OT
	1	8	7	DIA-OT
	1	3	3	DIA-OT
	1	7	7	DIA-OT
	1	12	12	DIA-OT
	1	5	4	DIA-OT
	1	8	7	DIA-OT
	1	11	12	DIA-OT
	1	9	9	DIA-OT
	1	5	6	DIA-OT
	1	6	6	DIA-OT
	1	3	2	DIA-OT
	1	8	8	DIA-OT
	1	4	5	DIA-OT
	1	4	5	DIA-OT
	1	8	7	DIA-OT
	1	6	6	DIA-OT
	1	6	7	DIA-OT
	1	8	8	DIA-OT
	1	6	6	DIA-OT
	1	2	1	DIA-OT
	1	15	15	DIA-OT
	1	5	4	DIA-OT
	1	3	3	DIA-OT
	1	8	8	DIA-OT
	1	7	6	DIA-OT
	1	5	5	DIA-OT
	1	7	7	DIA-OT
	1	13	14	DIA-OT
	1	5	5	DIA-OT
	1	8	8	DIA-OT
	1	5	5	DIA-OT
	1	3	2	DIA-OT
	1	5	5	DIA-OT
	1	14	15	DIA-OT
	1	8	9	DIA-OT
	1	10	10	DIA-OT
	1	12	11	DIA-OT
	1	4	4	DIA-OT
	1	10	10	DIA-OT
	1	5	5	DIA-OT
	1	10	9	DIA-OT
	1	6	5	DIA-OT
	1	6	7	DIA-OT
	1	5	5	DIA-OT
	1	2	2	DIA-OT
	1	9	9	DIA-OT
	1	3	3	DIA-OT
	1	2	2	DIA-OT
	1	7	7	DIA-OT
	1	9	9	DIA-OT
	1	1	2	DIA-OT
	1	10	9	DIA-OT
	1	1	2	DIA-OT
	1	2	1	DIA-OT
	1	10	10	DIA-OT
	1	10	10	DIA-OT
	1	9	9	DIA-OT
	1	8	8	DIA-OT
	1	8	8	DIA-OT
	1	11	11	DIA-OT
	1	8	9	DIA-OT
	1	9	9	DIA-OT
	1	16	16	DIA-OT
	1	8	7	DIA-OT
	1	7	8	DIA-OT
	1	8	9	DIA-OT
	1	9	9	DIA-OT
	1	8	8	DIA-OT
	1	1	2	DIA-OT
	1	8	8	DIA-OT
	1	5	5	DIA-OT
	1	5	5	DIA-OT
	1	4	4	DIA-OT
	1	3	3	DIA-OT
	1	7	7	DIA-OT
	1	5	4	DIA-OT
	1	3	3	DIA-OT
	1	7	8	DIA-OT
	1	3	3	DIA-OT
	1	9	9	DIA-OT
	1	8	7	DIA-OT
	1	7	7	DIA-OT
	1	3	4	DIA-OT
	1	5	5	DIA-OT
	1	5	6	DIA-OT
	1	4	5	DIA-OT
	1	8	8	DIA-OT
	1	5	6	DIA-OT
	1	7	6	DIA-OT
	1	6	7	DIA-OT
	1	5	6	DIA-OT
	1	7	6	DIA-OT
	1	5	6	DIA-OT
	1	9	8	DIA-OT
	1	7	7	DIA-OT
	1	4	4	DIA-OT
	1	8	8	DIA-OT
	1	7	7	DIA-OT
	1	6	5	DIA-OT
	1	4	4	DIA-OT
	1	4	4	DIA-OT
	1	5	4	DIA-OT
	1	10	10	DIA-OT
	1	9	9	DIA-OT
	1	6	7	DIA-OT
	1	6	6	DIA-OT
	1	5	6	DIA-OT
	1	4	5	DIA-OT
	1	8	8	DIA-OT
	1	12	12	DIA-OT
	1	3	4	DIA-OT
	1	2	1	DIA-OT
	1	5	5	DIA-OT
	1	8	8	DIA-OT
	1	10	9	DIA-OT
	1	8	8	DIA-OT
	1	7	6	DIA-OT
	1	6	5	DIA-OT
	1	7	7	DIA-OT
	1	7	7	DIA-OT
	1	7	7	DIA-OT
	1	5	5	DIA-OT
	1	5	5	DIA-OT
	1	5	4	DIA-OT
	1	5	5	DIA-OT
	1	4	5	DIA-OT
	1	7	7	DIA-OT
	1	5	4	DIA-OT
	1	6	6	DIA-OT
	1	5	4	DIA-OT
	1	5	4	DIA-OT
	1	5	5	DIA-OT
	1	3	2	DIA-OT
	1	10	9	DIA-OT
	1	5	6	DIA-OT
	1	3	4	DIA-OT
	1	15	14	DIA-OT
	1	7	7	DIA-OT
	1	5	5	DIA-OT
	1	7	7	DIA-OT
	1	6	5	DIA-OT
	1	8	8	DIA-OT
	1	14	14	DIA-OT
	1	7	7	DIA-OT
	1	6	7	DIA-OT
	1	7	7	DIA-OT
	1	6	6	DIA-OT
	1	5	5	DIA-OT
	1	2	1	DIA-OT
	1	8	7	DIA-OT
	1	6	6	DIA-OT
	1	6	7	DIA-OT
	1	7	8	DIA-OT
	1	13	13	DIA-OT
	1	4	5	DIA-OT
	1	7	6	DIA-OT
	1	5	4	DIA-OT
	1	6	7	DIA-OT
	1	4	4	DIA-OT
	1	8	9	DIA-OT
	1	8	9	DIA-OT
	1	3	3	DIA-OT
	1	12	12	DIA-OT
	1	11	11	DIA-OT
	1	7	7	DIA-OT
	1	6	7	DIA-OT
	1	6	6	DIA-OT
	1	6	7	DIA-OT
	1	16	16	DIA-OT
	1	15	15	DIA-OT
	1	7	8	DIA-OT
	1	6	5	DIA-OT
	1	2	3	DIA-OT
	1	2	1	DIA-OT
	1	6	6	DIA-OT
	1	6	6	DIA-OT
	1	6	7	DIA-OT
	1	6	6	DIA-OT
	1	4	5	DIA-OT
	1	3	4	DIA-OT
	1	9	10	DIA-OT
	1	8	7	DIA-OT
	1	8	9	DIA-OT
	1	7	6	DIA-OT
	1	7	7	DIA-OT
	1	8	8	DIA-OT
	1	5	4	DIA-OT
	1	7	7	DIA-OT
	1	1	2	DIA-OT
	1	8	8	DIA-OT
	1	8	8	DIA-OT
	1	6	5	DIA-OT
	1	7	8	DIA-OT
	1	11	12	DIA-OT
	1	7	7	DIA-OT
	1	9	9	DIA-OT
	1	8	7	DIA-OT
	1	4	4	DIA-OT
	1	5	4	DIA-OT
	1	2	2	DIA-OT
	1	10	10	DIA-OT
	1	8	8	DIA-OT
	1	10	9	DIA-OT
	1	5	6	DIA-OT
	1	6	7	DIA-OT
	1	5	6	DIA-OT
	1	6	6	DIA-OT
	1	6	7	DIA-OT
	1	5	6	DIA-OT
	1	3	4	DIA-OT
	1	3	3	DIA-OT
	1	1	2	DIA-OT
	1	5	5	DIA-OT
	1	8	8	DIA-OT
	1	2	1	DIA-OT
	1	8	8	DIA-OT
	1	6	5	DIA-OT
	1	17	17	DIA-OT
	1	6	6	DIA-OT
	1	8	7	DIA-OT
	1	5	6	DIA-OT
	1	7	7	DIA-OT
	1	7	7	DIA-OT
	1	2	2	DIA-OT
	1	5	6	DIA-OT
	1	6	7	DIA-OT
	1	6	7	DIA-OT
	1	7	7	DIA-OT
	1	7	7	DIA-OT
	1	11	11	DIA-OT
	1	6	6	DIA-OT
	1	6	6	DIA-OT
	1	5	6	DIA-OT
	1	5	5	DIA-OT
	1	7	7	DIA-OT
	1	5	6	DIA-OT
	1	6	6	DIA-OT
	1	1	2	DIA-OT
	1	3	3	DIA-OT
	1	4	4	DIA-OT
	1	9	9	DIA-OT
	1	5	5	DIA-OT
	1	7	6	DIA-OT
	1	3	3	DIA-OT
	1	10	10	DIA-OT
	1	11	11	DIA-OT
	1	6	5	DIA-OT
	1	7	7	DIA-OT
	1	11	10	DIA-OT
	1	7	7	DIA-OT
	1	10	10	DIA-OT
	1	9	9	DIA-OT
	1	9	8	DIA-OT
	1	8	9	DIA-OT
	1	8	7	DIA-OT
	1	7	7	DIA-OT
	1	8	8	DIA-OT
	1	7	7	DIA-OT
	1	9	8	DIA-OT
	1	9	9	DIA-OT
	1	12	11	DIA-OT
	1	2	1	DIA-OT
	1	1	2	DIA-OT
	1	4	3	DIA-OT
	1	1	2	DIA-OT
	1	5	5	DIA-OT
	1	7	7	DIA-OT
	1	6	6	DIA-OT
	1	8	7	DIA-OT
	1	8	8	DIA-OT
	1	8	7	DIA-OT
	1	6	6	DIA-OT
	1	8	8	DIA-OT
	1	2	3	DIA-OT
	1	5	5	DIA-OT
	1	7	6	DIA-OT
	1	3	4	DIA-OT
	1	7	8	DIA-OT
	1	5	5	DIA-OT
	1	11	10	DIA-OT
	1	2	1	DIA-OT
	1	7	7	DIA-OT
	1	6	5	DIA-OT
	1	6	7	DIA-OT
	1	9	9	DIA-OT
	1	5	5	DIA-OT
	1	6	6	DIA-OT
	1	6	6	DIA-OT
	1	6	6	DIA-OT
	1	6	6	DIA-OT
	1	4	4	DIA-OT
	1	4	4	DIA-OT
	1	7	7	DIA-OT
	1	5	5	DIA-OT
	1	6	5	DIA-OT
	1	4	3	DIA-OT
	1	4	4	DIA-OT
	1	10	9	DIA-OT
	1	6	6	DIA-OT
	1	7	7	DIA-OT
	1	9	8	DIA-OT
	1	8	7	DIA-OT
	1	6	7	DIA-OT
	1	4	5	DIA-OT
	1	9	9	DIA-OT
	1	7	7	DIA-OT
	1	8	8	DIA-OT
	1	7	7	DIA-OT
	1	7	7	DIA-OT
	1	8	7	DIA-OT
	1	9	9	DIA-OT
	1	8	8	DIA-OT
	1	8	8	DIA-OT
	1	8	7	DIA-OT
	1	6	6	DIA-OT
	1	7	7	DIA-OT
	1	7	6	DIA-OT
	1	6	5	DIA-OT
	1	7	7	DIA-OT
	1	7	7	DIA-OT
	1	8	8	DIA-OT
	1	4	5	DIA-OT
	1	4	4	DIA-OT
	1	8	8	DIA-OT
	1	3	3	DIA-OT
	1	7	6	DIA-OT
	1	6	7	DIA-OT
	1	5	4	DIA-OT
	1	4	4	DIA-OT
	1	10	10	DIA-OT
	1	4	4	DIA-OT
	1	3	3	DIA-OT
	1	7	7	DIA-OT
	1	3	2	DIA-OT
	1	5	5	DIA-OT
	1	1	2	DIA-OT
	1	28	28	DIA-OT
	1	7	8	DIA-OT
	1	9	8	DIA-OT
	1	7	7	DIA-OT
	1	4	5	DIA-OT
	1	6	7	DIA-OT
	1	6	7	DIA-OT
	1	3	3	DIA-OT
	1	4	4	DIA-OT
	1	8	8	DIA-OT
	1	6	6	DIA-OT
	1	7	7	DIA-OT
	1	7	7	DIA-OT
	1	5	4	DIA-OT
	1	4	4	DIA-OT
	1	6	7	DIA-OT
	1	7	7	DIA-OT
	1	2	2	DIA-OT
	1	5	5	DIA-OT
	1	4	4	DIA-OT
	1	6	7	DIA-OT
	1	5	6	DIA-OT
	1	8	8	DIA-OT
	1	5	5	DIA-OT
	1	7	7	DIA-OT
	1	4	4	DIA-OT
	1	5	5	DIA-OT
	1	4	4	DIA-OT
	1	8	8	DIA-OT
	1	7	7	DIA-OT
	1	7	8	DIA-OT
	1	7	7	DIA-OT
	1	3	3	DIA-OT
	1	5	5	DIA-OT
	1	6	6	DIA-OT
	1	9	9	DIA-OT
	1	13	13	DIA-OT
	1	7	6	DIA-OT
	1	7	6	DIA-OT
	1	7	7	DIA-OT
	1	8	7	DIA-OT
	1	6	6	DIA-OT
	1	6	5	DIA-OT
	1	3	3	DIA-OT
	1	3	2	DIA-OT
	1	5	6	DIA-OT
	1	7	7	DIA-OT
	1	3	2	DIA-OT
	1	2	2	DIA-OT
	1	8	7	DIA-OT
	1	8	8	DIA-OT
	1	9	10	DIA-OT
	1	8	8	DIA-OT
	1	8	8	DIA-OT
	1	9	8	DIA-OT
	1	9	8	DIA-OT
	1	8	8	DIA-OT
	1	2	2	DIA-OT
	1	10	9	DIA-OT
	1	10	10	DIA-OT
	1	9	9	DIA-OT
	1	7	7	DIA-OT
	1	7	8	DIA-OT
	1	6	6	DIA-OT
	1	7	8	DIA-OT
	1	4	4	DIA-OT
	1	7	7	DIA-OT
	1	7	7	DIA-OT
	1	6	7	DIA-OT
	1	5	5	DIA-OT
	1	7	6	DIA-OT
	1	8	8	DIA-OT
	1	3	3	DIA-OT
	1	7	8	DIA-OT
	1	7	7	DIA-OT
	1	8	8	DIA-OT
	1	7	7	DIA-OT
	1	13	12	DIA-OT
	1	6	5	DIA-OT
	1	6	7	DIA-OT
	1	6	6	DIA-OT
	1	2	1	DIA-OT
	1	4	5	DIA-OT
	1	11	12	DIA-OT
	1	10	9	DIA-OT
	1	8	7	DIA-OT
	1	9	10	DIA-OT
	1	9	8	DIA-OT
	1	6	6	DIA-OT
	1	6	5	DIA-OT
	1	4	4	DIA-OT
	1	5	6	DIA-OT
	1	3	4	DIA-OT
	1	3	2	DIA-OT
	1	2	1	DIA-OT
	1	7	7	DIA-OT
	1	9	9	DIA-OT
	1	16	16	DIA-OT
	1	6	6	DIA-OT
	1	9	8	DIA-OT
	1	10	10	DIA-OT
	1	4	4	DIA-OT
	1	7	6	DIA-OT
	1	8	8	DIA-OT
	1	7	6	DIA-OT
	1	6	6	DIA-OT
	1	6	6	DIA-OT
	1	4	4	DIA-OT
	1	4	4	DIA-OT
	1	2	1	DIA-OT
	1	7	7	DIA-OT
	1	2	1	DIA-OT
	1	6	6	DIA-OT
	1	2	2	DIA-OT
	1	8	8	DIA-OT
	1	9	8	DIA-OT
	1	8	8	DIA-OT
	1	3	3	DIA-OT
	1	5	4	DIA-OT
	1	9	9	DIA-OT
	1	6	6	DIA-OT
	1	5	6	DIA-OT
	1	9	9	DIA-OT
	1	14	15	DIA-OT
	1	4	4	DIA-OT
	1	4	4	DIA-OT
	1	6	5	DIA-OT
	1	5	5	DIA-OT
	1	3	4	DIA-OT
	1	10	10	DIA-OT
	1	3	3	DIA-OT
	1	6	7	DIA-OT
	1	3	3	DIA-OT
	1	7	8	DIA-OT
	1	4	5	DIA-OT
	1	7	8	DIA-OT
	1	6	6	DIA-OT
	1	5	6	DIA-OT
	1	5	5	DIA-OT
	1	7	6	DIA-OT
	1	8	7	DIA-OT
	1	8	9	DIA-OT
	1	7	7	DIA-OT
	1	9	9	DIA-OT
	1	6	7	DIA-OT
	1	8	8	DIA-OT
	1	6	6	DIA-OT
	1	4	4	DIA-OT
	1	4	4	DIA-OT
	1	5	5	DIA-OT
	1	1	2	DIA-OT
	1	8	7	DIA-OT
	1	6	6	DIA-OT
	1	5	6	DIA-OT
	1	5	5	DIA-OT
	1	10	10	DIA-OT
	1	9	9	DIA-OT
	1	8	8	DIA-OT
	1	9	9	DIA-OT
	1	8	8	DIA-OT
	1	11	11	DIA-OT
	1	2	2	DIA-OT
	1	7	8	DIA-OT
	1	7	7	DIA-OT
	1	5	6	DIA-OT
	1	5	6	DIA-OT
	1	6	5	DIA-OT
	1	4	4	DIA-OT
	1	2	1	DIA-OT
	1	2	3	DIA-OT
	1	2	2	DIA-OT
	1	1	2	DIA-OT
	1	10	9	DIA-OT
	1	6	6	DIA-OT
	1	8	7	DIA-OT
	1	6	7	DIA-OT
	1	8	7	DIA-OT
	1	3	3	DIA-OT
	1	5	5	DIA-OT
	1	1	2	DIA-OT
	1	7	6	DIA-OT
	1	6	7	DIA-OT
	1	8	7	DIA-OT
	1	5	5	DIA-OT
	1	9	9	DIA-OT
	1	7	7	DIA-OT
	1	6	7	DIA-OT
	1	7	8	DIA-OT
	1	5	6	DIA-OT
	1	6	7	DIA-OT
	1	7	6	DIA-OT
	1	5	5	DIA-OT
	1	6	6	DIA-OT
	1	4	3	DIA-OT
	1	5	5	DIA-OT
	1	2	1	DIA-OT
	1	4	4	DIA-OT
	1	5	6	DIA-OT
	1	6	5	DIA-OT
	1	6	5	DIA-OT
	1	4	4	DIA-OT
	1	3	3	DIA-OT
	1	10	10	DIA-OT
	1	7	7	DIA-OT
	1	2	3	DIA-OT
	1	7	6	DIA-OT
	1	6	7	DIA-OT
	1	8	7	DIA-OT
	1	9	8	DIA-OT
	1	3	4	DIA-OT
	1	4	4	DIA-OT
	1	7	7	DIA-OT
	1	5	6	DIA-OT
	1	7	7	DIA-OT
	1	4	4	DIA-OT
	1	9	8	DIA-OT
	1	7	7	DIA-OT
	1	4	4	DIA-OT
	1	4	5	DIA-OT
	1	3	2	DIA-OT
	1	7	6	DIA-OT
	1	7	7	DIA-OT
	1	9	10	DIA-OT
	1	7	8	DIA-OT
	1	6	6	DIA-OT
	1	1	2	DIA-OT
	1	1	2	DIA-OT
	1	3	3	DIA-OT
	1	8	8	DIA-OT
	1	6	6	DIA-OT
	1	8	8	DIA-OT
	1	9	8	DIA-OT
	1	5	5	DIA-OT
	1	9	8	DIA-OT
	1	6	6	DIA-OT
	1	4	4	DIA-OT
	1	4	5	DIA-OT
	1	6	6	DIA-OT
	1	4	4	DIA-OT
	1	6	5	DIA-OT
	1	3	2	DIA-OT
	1	8	7	DIA-OT
	1	9	8	DIA-OT
	1	6	6	DIA-OT
	1	5	5	DIA-OT
	1	10	9	DIA-OT
	1	8	7	DIA-OT
	1	4	4	DIA-OT
	1	7	8	DIA-OT
	1	2	3	DIA-OT
	1	7	7	DIA-OT
	1	6	6	DIA-OT
	1	6	7	DIA-OT
	1	6	6	DIA-OT
	1	4	4	DIA-OT
	1	3	4	DIA-OT
	1	8	7	DIA-OT
	1	10	9	DIA-OT
	1	6	6	DIA-OT
	1	8	8	DIA-OT
	1	2	1	DIA-OT
	1	6	5	DIA-OT
	1	8	7	DIA-OT
	1	10	11	DIA-OT
	1	9	8	DIA-OT
	1	7	7	DIA-OT
	1	8	8	DIA-OT
	1	13	13	DIA-OT
	1	5	5	DIA-OT
	1	2	3	DIA-OT
	1	2	1	DIA-OT
	1	8	7	DIA-OT
	1	8	8	DIA-OT
	1	8	7	DIA-OT
	1	4	4	DIA-OT
	1	31	31	DIA-OT
	1	8	9	DIA-OT
	1	5	4	DIA-OT
	1	8	9	DIA-OT
	1	8	9	DIA-OT
	1	6	6	DIA-OT
	1	8	8	DIA-OT
	1	7	7	DIA-OT
	1	7	7	DIA-OT
	1	2	1	DIA-OT
	1	10	9	DIA-OT
	1	7	7	DIA-OT
	1	7	7	DIA-OT
	1	12	11	DIA-OT
	1	7	6	DIA-OT
	1	5	5	DIA-OT
	1	6	6	DIA-OT
	1	5	6	DIA-OT
	1	7	6	DIA-OT
	1	8	8	DIA-OT
[truncated: 44,979 more rows]

## Sheet: Figure2c
Figure 2c
	method	PG.ProteinAccessions	std_ms1	std_ms2	abundance_ms1	abundance_ms2	cv_ms1	cv_ms2
	DIA-OT	A0A0B4J2D5;P0DPI2	1503.23	209.169	4316.33	774.176	0.348267	0.270183
	DIA-OT	A0MZ66;A0MZ66-2;A0MZ66-3;A0MZ66-4;A0MZ66-5;A0MZ66-6;A0MZ66-8	7844.02	2874.91	12303.7	2865.76	0.637535	1.00319
	DIA-OT	A1L429;A6NDE8;A6NER3;O76087;P0CL80;P0CL80-2;P0CL81;P0CL82;Q13065;Q13065-2;Q13069;Q13070;Q4V321;Q4V326	7280.3	1893.37	34217.7	7508.94	0.212764	0.252148
	DIA-OT	A6NDG6	1583.91	1150.45	15825.7	7546.29	0.100085	0.152453
	DIA-OT	A8MTJ3;P04899;P04899-4;P08754;P09471;P09471-2;P11488;P19087;P38405;P38405-2;P63092;P63092-2;P63092-3;P63092-4;P63096;Q5JWF2;Q5JWF2-2	7068.62	1502.92	56205.6	23067.7	0.125764	0.0651525
	DIA-OT	B5ME19;Q99613;Q99613-2	1760.57	860.985	52699.2	17958.2	0.0334079	0.0479438
	DIA-OT	E9PAV3;E9PAV3-2;Q13765	23123.1	5264.63	482360	86610.1	0.0479373	0.0607854
	DIA-OT	E9PQ53;O95298;O95298-2;O95298-3	614.68	689.388	8074.89	2774.1	0.0761224	0.248509
	DIA-OT	G2XKQ0;P63165;P63165-2	1049.24	2439.55	36204.6	17194.8	0.0289808	0.141877
	DIA-OT	O00115;O00115-2	1412.47	1153.55	21552.4	7637.7	0.0655365	0.151034
	DIA-OT	O00151	7229.43	1623.92	23153.8	3388.72	0.312236	0.479214
	DIA-OT	O00154;O00154-2;O00154-3;O00154-4;O00154-5;O00154-6;O00154-7	8345.64	10233.5	36467.9	11816.5	0.228849	0.866036
	DIA-OT	O00159;O00159-2;O00159-3	1012.03	445.491	17307.8	5835.97	0.0584724	0.0763353
	DIA-OT	O00231;O00231-2	2002.41	5098.12	32550.4	5625.71	0.0615172	0.906217
	DIA-OT	O00233;O00233-2	1453.1	2476.9	23223.2	9024.61	0.0625709	0.27446
	DIA-OT	O00244	2537.07	1422.7	12473.9	4708.96	0.20339	0.302127
	DIA-OT	O00264	5696.23	1776.22	105626	17942	0.0539284	0.0989977
	DIA-OT	O00299	3759.42	5059.25	198905	38598.8	0.0189006	0.131073
	DIA-OT	O00303	17311.4	4978.11	29883.4	6938.31	0.579298	0.717481
	DIA-OT	O00410;O00410-3	11086.5	1178.59	67165.4	7735.42	0.165062	0.152362
	DIA-OT	O00429;O00429-2;O00429-3;O00429-4;O00429-5;O00429-6;O00429-8;O00429-9	1733.59	3528.5	34368.8	14718.7	0.0504408	0.239729
	DIA-OT	O00483	1196.3	680.131	83012.2	20299.4	0.0144112	0.0335049
	DIA-OT	O00487	15285.3	6437.34	28522.4	10502.1	0.535904	0.612958
	DIA-OT	O00541;O00541-2	3074.21	2797.66	46433.4	11802.4	0.0662067	0.237041
	DIA-OT	O00567	753.259	2172.32	80980.4	14042.8	0.00930174	0.154692
	DIA-OT	O00571	8661.91	3992.92	129089	51121.5	0.0671002	0.0781065
	DIA-OT	O00592;O00592-2	404.811	325.65	14558.8	2760.47	0.0278053	0.117969
	DIA-OT	O00625	4958.65	2157.76	31683.3	8961.22	0.156507	0.240789
	DIA-OT	O00712;O00712-2;O00712-4;O00712-5;P08651;P08651-2;P08651-3;P08651-4;P08651-5;P08651-6;Q12857;Q12857-2;Q12857-3;Q12857-4;Q14938;Q14938-2;Q14938-3;Q14938-4;Q14938-5;Q14938-6	399.127	306.195	4589.2	1221.26	0.0869709	0.25072
	DIA-OT	O00764;O00764-3	315.036	533.218	7517.5	2863.44	0.0419069	0.186216
	DIA-OT	O00767	2110.46	787.266	9533.71	788.37	0.221369	0.998599
	DIA-OT	O14602;P47813	1639.42	481.012	89678.9	14057.2	0.018281	0.0342182
	DIA-OT	O14732;O14732-2	2091.3	1629.88	16636.5	6046.04	0.125706	0.269578
	DIA-OT	O14737	23040.9	5903.81	97201.4	18196.3	0.237042	0.32445
	DIA-OT	O14745;O14745-2	1345.36	785.822	15221.3	3039.21	0.0883862	0.258562
	DIA-OT	O14776;O14776-2	1692.62	1331.78	21495.3	4430.76	0.0787437	0.300575
	DIA-OT	O14818	3039.83	7079.57	335410	115753	0.00906304	0.0611612
	DIA-OT	O14950;P19105	8315.12	3252.15	186666	87640.6	0.0445455	0.0371078
	DIA-OT	O14974;O14974-2;O14974-3;O14974-4;O14974-5	1479.6	46.6846	7990.71	4002.17	0.185165	0.0116648
	DIA-OT	O14979;O14979-2;O14979-3	15976.4	3764.58	92594.6	44754	0.172541	0.0841171
	DIA-OT	O15027;O15027-2;O15027-3;O15027-4;O15027-5	926.234	1066.3	13034.3	4798.65	0.0710615	0.222209
	DIA-OT	O15067	4148.55	971.61	53344.8	17958.9	0.0777686	0.0541017
	DIA-OT	O15143	4296.01	1635.9	45608.6	8669.66	0.094193	0.188692
	DIA-OT	O15144	3907.01	4871.37	33022.5	6507.38	0.118313	0.748591
	DIA-OT	O15145	14676.5	3602.62	120849	20286.1	0.121445	0.17759
	DIA-OT	O15160;O15160-2	1534.27	234.918	6972.92	1187.66	0.220033	0.197798
	DIA-OT	O15212	4476.47	3456.15	57252.3	8491.19	0.0781884	0.407027
	DIA-OT	O15305;O15305-2	1575.5	317.803	14825.7	2886.13	0.106268	0.110114
	DIA-OT	O15355	1075.78	3162.95	19931.7	8089.87	0.0539731	0.390977
	DIA-OT	O15371;O15371-2;O15371-3	1005.32	1755.96	61663.1	14478.5	0.0163034	0.121281
	DIA-OT	O15372	2144.47	125.494	36410.1	4063.18	0.0588976	0.0308856
	DIA-OT	O15427	3199.59	5298.83	30367	9813.62	0.105364	0.539947
	DIA-OT	O15439;O15439-2	1027.37	544.564	6023.63	750.347	0.170556	0.725749
	DIA-OT	O15511;O15511-2	3068.17	2852.47	60350.2	11551	0.0508395	0.246946
	DIA-OT	O43143	2895.78	3339.72	87448.3	37611.7	0.0331142	0.0887947
	DIA-OT	O43175	15529.9	3775.26	442149	108482	0.0351236	0.034801
	DIA-OT	O43237;O43237-2	442.893	469.35	7235.78	932.919	0.0612087	0.503098
	DIA-OT	O43242	7399.21	1400.07	23622.1	2057	0.313233	0.680638
	DIA-OT	O43324;O43324-2	5878.13	1608.89	57242.2	15583.2	0.102689	0.103245
	DIA-OT	O43390;O43390-2	10415.2	2583.86	171365	39069.2	0.0607782	0.0661355
	DIA-OT	O43395	1412.11	1646.75	18201.1	8519.31	0.0775837	0.193296
	DIA-OT	O43396	7518.97	1959.46	10822.3	3034.44	0.694769	0.645742
	DIA-OT	O43447;O43447-2	3488.93	6096.63	14637.5	21055.5	0.238355	0.28955
	DIA-OT	O43491;O43491-4	871.7	409.585	2049.54	621.328	0.425315	0.65921
	DIA-OT	O43615	1037.1	686.551	3299.12	1618.84	0.314358	0.424099
	DIA-OT	O43633	1694.95	559.303	22988.6	6790.48	0.0737299	0.0823658
	DIA-OT	O43670;O43670-2;O43670-3;O43670-4	4440.1	1375.56	23217.6	4467.69	0.191238	0.30789
	DIA-OT	O43676	1151	178.941	9656.96	404.262	0.119189	0.442637
	DIA-OT	O43684;O43684-2	4303.84	2045.54	13930.2	4439.61	0.308956	0.460747
	DIA-OT	O43707	16476.5	12888.1	187525	30656	0.0878632	0.420411
	DIA-OT	O43768;O43768-2;O43768-3;O43768-4;O43768-8;O43768-9	2444.31	179.35	20937.8	2368.22	0.116741	0.0757321
	DIA-OT	O43795;O43795-2	3977.33	415.414	67378.5	10131	0.0590296	0.041004
	DIA-OT	O43809	1234.89	148.179	6082.51	1073.45	0.203023	0.13804
	DIA-OT	O43813	2923.84	990.748	17517.2	5555.19	0.166913	0.178346
	DIA-OT	O43818	679.787	501.828	6503.75	3587.8	0.104522	0.139871
	DIA-OT	O43852-2;O43852-4	3205.31	418.809	9552.9	4100.62	0.335533	0.102133
	DIA-OT	O43852;O43852-3	17990.1	1735.89	170106	45955.2	0.105759	0.0377735
	DIA-OT	O43865	10646.1	142.063	16473.3	355.87	0.646267	0.399198
	DIA-OT	O60264	4605.7	672.208	41331.2	6754.77	0.111434	0.0995161
	DIA-OT	O60313;O60313-10;O60313-11;O60313-13;O60313-2;O60313-9	2036.47	489.581	7766.05	543.47	0.262227	0.900841
	DIA-OT	O60341;O60341-2	377.971	373.208	4678.35	616.974	0.0807916	0.604901
	DIA-OT	O60493;O60493-2	2207.45	3073.46	52274.9	17690	0.0422277	0.17374
	DIA-OT	O60506-3	18355.5	4950.61	318110	79076.2	0.0577017	0.0626056
	DIA-OT	O60664;O60664-3;O60664-4	6302.64	2101.16	81070.2	17206.4	0.077743	0.122115
	DIA-OT	O60701;O60701-2	1004.21	1195.11	34022.7	10488	0.0295159	0.11395
	DIA-OT	O60762	6143.5	2049.31	8074.3	5025.61	0.760871	0.407774
	DIA-OT	O60814;P57053;P58876;P62807;Q5QNW6;Q5QNW6-2;Q93079;Q99877;Q99879;Q99880	89988.3	9235.23	1.82404e+06	426558	0.0493346	0.0216506
	DIA-OT	O60828;O60828-10;O60828-2;O60828-3;O60828-4;O60828-5;O60828-6;O60828-7;O60828-8;O60828-9	3194.59	447.826	21355.8	14042.5	0.149589	0.0318909
	DIA-OT	O60831	5039.89	447.433	7300.68	1904.66	0.690332	0.234914
	DIA-OT	O60832	846.201	2431.5	31353.9	7467.33	0.0269887	0.325619
	DIA-OT	O60841	8223.68	1075.04	95836.8	31825.3	0.0858092	0.0337794
	DIA-OT	O60869	6468.54	7610.18	133050	53941.5	0.0486172	0.141082
	DIA-OT	O60884	1141.56	921.308	24110.1	3240.66	0.0473477	0.284297
	DIA-OT	O60925	11818.5	4231.23	23323.9	5547.58	0.50671	0.762715
	DIA-OT	O75083	6497.44	16022	41055.4	18508.8	0.15826	0.865641
	DIA-OT	O75131	1724.97	196.971	6925.71	963.283	0.249067	0.204479
	DIA-OT	O75153	149.962	349.127	6163.14	1958.6	0.0243321	0.178253
	DIA-OT	O75223;O75223-3	18774.5	1937.96	67354.6	10385.6	0.278741	0.186602
	DIA-OT	O75340;O75340-2	1158.86	752.525	23189.6	10101	0.049973	0.0744998
	DIA-OT	O75347	18845.1	5489.75	207326	90924.6	0.0908961	0.0603769
	DIA-OT	O75348	900.877	374.779	7713.22	2835.76	0.116797	0.132162
	DIA-OT	O75367;O75367-3	5086.79	6044.83	118145	48389	0.0430556	0.124921
	DIA-OT	O75368	687.328	347.668	17418.3	3666.03	0.0394601	0.0948352
	DIA-OT	O75369;O75369-2;O75369-3;O75369-6;O75369-8;O75369-9	7425.43	3169.49	161430	36581.4	0.0459977	0.0866421
	DIA-OT	O75390	5235.52	1604.75	15973.8	4036.31	0.327756	0.397579
	DIA-OT	O75391	18904.4	571.543	14885.8	431.933	1.26996	1.32322
	DIA-OT	O75396	11064.4	5650.27	27238.1	6738.1	0.406209	0.838556
	DIA-OT	O75400;O75400-2;O75400-3	10643.3	2199.96	29596.8	2299.73	0.35961	0.956616
	DIA-OT	O75436;O75436-2	1486.53	1353.15	21048.6	2131.66	0.0706234	0.634788
	DIA-OT	O75439	756.58	799.05	18973.7	4590.97	0.0398752	0.174048
	DIA-OT	O75475;O75475-2;O75475-3	2244.41	663.178	35987.6	10823.1	0.0623663	0.0612743
	DIA-OT	O75489	891.416	587.914	4565.33	3320.2	0.195258	0.177072
	DIA-OT	O75494;O75494-2;O75494-3;O75494-4;O75494-5;O75494-6;Q8WXF0	2825.19	1068.74	15001.7	1685.35	0.188324	0.634134
	DIA-OT	O75521;O75521-2	2705.04	506.237	11157	558.544	0.242451	0.906351
	DIA-OT	O75531	38594.4	12046.4	56168.6	14889.4	0.687117	0.809059
	DIA-OT	O75533	3789.55	1065.24	32562.6	1089.27	0.116377	0.977938
	DIA-OT	O75534;O75534-2;O75534-3;O75534-4	2262.2	1494.13	64150.1	17483.6	0.0352641	0.0854588
	DIA-OT	O75608;O75608-2	8955.36	1464.33	14042.1	5122.18	0.637752	0.285881
	DIA-OT	O75643	7303.11	210.145	64506.7	16506.1	0.113215	0.0127314
	DIA-OT	O75694;O75694-2	3398.87	2585.31	29319.2	3737.07	0.115926	0.691801
	DIA-OT	O75718	589.772	283.934	6853.91	2404.5	0.0860491	0.118084
	DIA-OT	O75794	827.958	787.923	4598.57	1509.31	0.180047	0.522042
	DIA-OT	O75821	5281.35	5128.08	66443.2	5931.94	0.0794867	0.864487
	DIA-OT	O75822	18720.5	1594.31	107868	22952.2	0.173551	0.0694623
	DIA-OT	O75844	1281.61	1107.95	13209.1	3742.93	0.0970253	0.296011
	DIA-OT	O75874	18178.4	18573.1	122713	46388.5	0.148137	0.400382
	DIA-OT	O75935;O75935-2;O75935-3	1391.91	2455.18	18571.2	2838.78	0.0749501	0.864872
	DIA-OT	O75937	1912.78	362.472	33013.7	8834.76	0.057939	0.041028
	DIA-OT	O75947	19882	2611.5	155987	53070.5	0.12746	0.049208
	DIA-OT	O75964	2704.18	2070.06	102239	20950.6	0.0264496	0.0988069
	DIA-OT	O76003	4939.29	1857.5	90528.5	26301	0.0545606	0.0706244
	DIA-OT	O76021	44232.8	21526.4	77981.7	31096.7	0.56722	0.692242
	DIA-OT	O76031	634.859	481.395	1598.94	742.372	0.397051	0.648456
	DIA-OT	O76070	23282.1	12024.5	102948	17786.2	0.226155	0.676056
	DIA-OT	O76094;O76094-2	17469.6	880.547	75736.4	3524.88	0.230663	0.249809
	DIA-OT	O94776	258.518	467.071	10757.6	4953.21	0.0240311	0.0942967
	DIA-OT	O94826	1168.23	997.242	9650.97	4902.73	0.121048	0.203405
	DIA-OT	O94875;O94875-10;O94875-11;O94875-12;O94875-2;O94875-3;O94875-4;O94875-5;O94875-7;O94875-8;O94875-9	1418.16	851.82	13625.7	4025.92	0.10408	0.211584
	DIA-OT	O94905	376.285	189.424	3686.14	216.177	0.102081	0.876245
	DIA-OT	O94906;O94906-2	1950.79	426.344	4589.67	1802.11	0.42504	0.23658
	DIA-OT	O94979;O94979-10;O94979-2;O94979-3;O94979-4;O94979-6;O94979-7;O94979-8;O94979-9	3274.88	1159.35	13809.1	5545.76	0.237153	0.209051
	DIA-OT	O94992	1633.99	609.013	16462.6	5194.3	0.099255	0.117246
	DIA-OT	O95163	1666.58	557.562	9090.16	1157.81	0.183338	0.481567
	DIA-OT	O95168;O95168-2	1569.77	1148.82	4955.55	1582.26	0.31677	0.726063
	DIA-OT	O95202	1180.71	1263.85	29565.4	4639.59	0.0399354	0.272405
	DIA-OT	O95299;O95299-2	4280.5	1197.72	14185.5	2563.81	0.301751	0.467166
	DIA-OT	O95336	10166.8	3002.14	61069	13326.5	0.16648	0.225275
	DIA-OT	O95347;O95347-2	193.753	3079.38	13991.5	2989.1	0.013848	1.03021
	DIA-OT	O95373	2735.83	2814.89	43903.4	16260.9	0.0623146	0.173108
	DIA-OT	O95399;O95399-2	6495.64	11080.2	169487	130912	0.0383254	0.0846387
	DIA-OT	O95400	1019.35	245.429	5097.54	1806.42	0.199968	0.135864
	DIA-OT	O95433;O95433-2	13491.4	142.955	31027.5	6010.18	0.434822	0.0237854
	DIA-OT	O95456;O95456-2	16928.8	117.85	78152.1	10309.3	0.216613	0.0114314
	DIA-OT	O95573	8729.97	3671.93	44712.2	6943.31	0.195248	0.528844
	DIA-OT	O95747	280.001	464.025	11133.7	4894.46	0.025149	0.0948061
	DIA-OT	O95757	6615.92	1132.91	53205.5	6512.65	0.124347	0.173956
	DIA-OT	O95777	9151.84	3233.8	31911.4	13956.1	0.286789	0.231713
	DIA-OT	O95816	3178.08	1100.15	55050.1	11564.1	0.0577307	0.0951353
	DIA-OT	O95831;O95831-3	13468.7	2893.49	104070	22136.6	0.12942	0.130711
	DIA-OT	O95861;O95861-2;O95861-4	8413.67	3113.11	24991.8	4510.23	0.336657	0.690234
	DIA-OT	O95881	246.323	13056.8	9477.43	23167.1	0.0259905	0.563594
	DIA-OT	O96005	570.1	131.696	4760.4	1236.92	0.119759	0.106471
	DIA-OT	O96008;O96008-2	5673.8	1320.54	16376.5	6446.3	0.34646	0.204852
	DIA-OT	O96019;O96019-2	2754.82	13123.8	35298.5	11218.8	0.0780436	1.16981
	DIA-OT	P00338;P00338-3	103738	16950.7	1.67374e+06	419318	0.0619802	0.0404246
	DIA-OT	P00367	7199.1	803.899	50551.1	6174.83	0.142412	0.13019
	DIA-OT	P00374;P00374-2	1547.64	683.676	17163.8	3792.66	0.0901689	0.180263
	DIA-OT	P00390;P00390-2;P00390-3;P00390-4;P00390-5	5699.22	2019.6	74693.3	14391.7	0.0763017	0.140331
	DIA-OT	P00441	8021.65	11509.9	152721	17172.4	0.0525247	0.670254
	DIA-OT	P00491	2707.28	780.747	19129.2	3489.21	0.141526	0.22376
	DIA-OT	P00492	6417.15	1038.24	78195.5	19011.5	0.0820654	0.0546114
	DIA-OT	P00505	21386.6	8902.46	126208	38228.7	0.169454	0.232874
	DIA-OT	P00558	81636.4	40980.7	1.1666e+06	318359	0.0699783	0.128725
	DIA-OT	P00568	16678.2	3263	110669	30604.9	0.150704	0.106617
	DIA-OT	P00966	5836.18	8881.39	917817	413176	0.00635876	0.0214954
	DIA-OT	P01111;P01116;P01116-2	861.852	1526.85	28517.9	10712.9	0.0302214	0.142525
	DIA-OT	P02545	18411.6	10326.7	746389	333787	0.0246676	0.0309379
	DIA-OT	P02768;P02768-2;P02768-3	1661.89	2883.43	17286.1	3552.68	0.0961405	0.811619
	DIA-OT	P02786	2477.94	3071.35	194523	33010.3	0.0127385	0.0930423
	DIA-OT	P02794	6984.55	789.92	33636.4	6114.74	0.207648	0.129183
	DIA-OT	P04075	125202	17226.3	986496	233158	0.126916	0.0738825
	DIA-OT	P04080	19027.5	13463.8	489728	105389	0.0388531	0.127754
	DIA-OT	P04083	3911.69	1707.16	261125	67528.9	0.0149801	0.0252805
	DIA-OT	P04179;P04179-2;P04179-4	10429.3	3230.4	55168.6	8956.78	0.189043	0.360665
	DIA-OT	P04350	375.788	480.524	435.083	1211.79	0.863717	0.396539
	DIA-OT	P04406	1.14842e+06	20398	1.53422e+06	508552	0.748537	0.0401099
	DIA-OT	P04439;P04439-2	1793.49	236.425	20623.7	9737.41	0.0869627	0.0242801
	DIA-OT	P04632	2198.84	635.615	10651.1	1879.49	0.206443	0.338185
	DIA-OT	P04792	49582.8	15414.2	467449	186150	0.106071	0.0828054
	DIA-OT	P04843	4562.7	2631.24	106550	33548.6	0.0428223	0.0784308
	DIA-OT	P04844;P04844-2	663.445	844.891	11654.1	6156.23	0.0569282	0.137242
	DIA-OT	P04908;P0C0S8;P20671;Q16777;Q6FI13;Q7L7L0;Q93077;Q96KK5;Q99878;Q9BTM1	220695	206158	285454	348538	0.773138	0.591494
	DIA-OT	P05023;P05023-4	9673.67	2948.56	150852	59561.4	0.0641268	0.0495045
	DIA-OT	P05114	14855.5	4132.59	105123	35023.2	0.141315	0.117996
	DIA-OT	P05141	48556.3	4186.54	622683	202937	0.0779792	0.0206297
	DIA-OT	P05187	2628.95	1363.94	17725.8	6644.97	0.148312	0.205259
	DIA-OT	P05198	11495	9537.53	155486	64986.3	0.0739297	0.146762
	DIA-OT	P05387	87977.4	28809.5	490120	86088.6	0.179502	0.334649
	DIA-OT	P05388;P05388-2	9745.31	4382.68	311662	89987.5	0.0312688	0.0487033
	DIA-OT	P05455	3373.37	1986.2	206377	40384.3	0.0163457	0.0491825
	DIA-OT	P05556	5473.45	4634.01	59372.4	11177	0.0921884	0.414602
	DIA-OT	P05783	78501.5	21240.2	1029189	472152	0.0762751	0.0449859
	DIA-OT	P05787;P05787-2	89434.3	25828.5	2.816e+06	639601	0.0317593	0.0403823
	DIA-OT	P06280	578.299	450.798	7983.47	2193.23	0.072437	0.205541
	DIA-OT	P06454;P06454-2	5216.8	1692.52	76781.4	10160	0.0679435	0.166586
	DIA-OT	P06493	7279.68	23906.6	55430.1	20584	0.131331	1.16142
	DIA-OT	P06576	21130.4	4616.58	351459	158194	0.0601218	0.029183
	DIA-OT	P06703	61605.5	1155.55	131121	5553.92	0.469838	0.208061
	DIA-OT	P06730;P06730-2;P06730-3	253.805	215.364	35067.2	2223.39	0.00723768	0.096863
	DIA-OT	P06733	252596	17648.2	2.55376e+06	457883	0.0989113	0.0385431
	DIA-OT	P06737;P06737-2	5407.3	1429.34	49316.3	16419.5	0.109645	0.0870512
	DIA-OT	P06744;P06744-2	44045.9	22713.4	511129	108180	0.0861737	0.209959
	DIA-OT	P06748;P06748-2	233049	17218.2	2.34712e+06	631153	0.0992914	0.0272805
	DIA-OT	P06753	13552.8	12043.1	236933	60365.4	0.0572011	0.199504
	DIA-OT	P06753-2;P06753-3;P06753-4;P06753-5;P06753-6	659.742	3142.89	114000	24801.5	0.0057872	0.126722
	DIA-OT	P06899;P23527;P33778;Q16778;Q8N257	511147	177076	3.57722e+06	1.17042e+06	0.142889	0.151293
	DIA-OT	P07108	4145.12	2885.57	44160.3	5332.43	0.0938653	0.541135
	DIA-OT	P07195	107122	11541.3	1.40692e+06	381558	0.0761395	0.0302478
	DIA-OT	P07237	852.523	5245.37	347159	113391	0.00245571	0.0462589
	DIA-OT	P07305;P07305-2	2575.01	1060.86	93268.2	18808.5	0.0276086	0.0564034
	DIA-OT	P07339	10298	2613.98	22680.6	5084.33	0.454043	0.514125
	DIA-OT	P07355;P07355-2	7083.21	10952.3	475236	159932	0.0149046	0.068481
	DIA-OT	P07437	32232.5	21473.8	670475	198973	0.0480742	0.107923
	DIA-OT	P07602;P07602-2;P07602-3	7723.37	5443.99	65551.5	21101.3	0.117821	0.257993
	DIA-OT	P07686	1120.68	1063.82	38840.9	10270.9	0.0288531	0.103577
	DIA-OT	P07737	95597	8906.6	1.94385e+06	489777	0.0491793	0.018185
	DIA-OT	P07741;P07741-2	2109.43	1463.1	9946.38	5830.3	0.21208	0.250947
	DIA-OT	P07814	9277.57	6741.04	148265	39308.4	0.0625741	0.171491
	DIA-OT	P07900;P07900-2	96187.1	72910.7	3.51837e+06	1.07073e+06	0.0273385	0.0680944
	DIA-OT	P07910;P07910-2	89738.8	16601	640317	64214.3	0.140148	0.258525
	DIA-OT	P07951-2	15253.3	13623.7	165190	72026.4	0.0923376	0.189149
	DIA-OT	P07954;P07954-2	13050	248.497	117943	26518	0.110647	0.00937088
	DIA-OT	P08133;P08133-2	2909.13	973.017	20889.5	4377.06	0.139262	0.222299
	DIA-OT	P08174;P08174-2;P08174-3;P08174-4;P08174-5;P08174-6;P08174-7	10940.6	2359.16	16650.2	3925.02	0.657084	0.601056
	DIA-OT	P08195;P08195-2;P08195-3;P08195-4	23978.8	30767.2	261434	69674.9	0.0917204	0.441583
	DIA-OT	P08237;P08237-3	4589.62	4191.49	51783.7	14320.3	0.0886306	0.292696
	DIA-OT	P08238	153392	100323	3.12508e+06	1.19189e+06	0.0490842	0.0841708
	DIA-OT	P08243;P08243-2;P08243-3	3099.87	2046.66	63563.5	12600.8	0.0487681	0.162422
	DIA-OT	P08559;P08559-2;P08559-3;P08559-4	1080.42	117.698	14409.5	2566.09	0.0749797	0.0458665
	DIA-OT	P08574	5358.93	952.911	51264.7	11811.3	0.104534	0.0806778
	DIA-OT	P08579	3280.86	1658.5	55954.1	13034.6	0.0586348	0.127238
	DIA-OT	P08621;P08621-2;P08621-3	3161.07	1687.65	50016.6	9529.47	0.0632004	0.177098
	DIA-OT	P08670	23752.3	1059.58	865534	156471	0.0274424	0.00677174
	DIA-OT	P08708	9352.29	839.978	109815	16396.3	0.0851638	0.0512298
	DIA-OT	P08758	10486.3	1831.24	131467	36701.2	0.0797642	0.0498959
	DIA-OT	P08865	47485	13619.9	663037	261506	0.0716174	0.0520827
	DIA-OT	P08962;P08962-2;P08962-3	4506.67	1532.46	49578.5	17001.9	0.0908996	0.0901345
	DIA-OT	P09012	3183.23	2562.75	19096.5	5526.36	0.166692	0.463732
	DIA-OT	P09234	4133.66	1252.83	28502.1	2030.34	0.14503	0.617057
	DIA-OT	P09382	11383.3	8738.59	100511	42993.3	0.113254	0.203255
	DIA-OT	P09429	21468.7	10543.3	101576	19909.6	0.211356	0.529558
	DIA-OT	P09493;P09493-10;P09493-3;P09493-4;P09493-9	14037.3	1861.37	41480.6	3428.03	0.338407	0.542984
	DIA-OT	P09496;P09496-2;P09496-3;P09496-4;P09496-5	985.836	1686.15	31587.4	12646.5	0.0312098	0.13333
	DIA-OT	P09497;P09497-2	730.228	825.179	25093.3	6801.31	0.0291005	0.121326
	DIA-OT	P09525;P09525-2	5816.15	586.781	25242.7	4766.91	0.230409	0.123094
	DIA-OT	P09543;P09543-2	3515.47	1823.62	17491.7	3638.47	0.200979	0.501204
	DIA-OT	P09601	509.558	323.534	9065.05	5755.94	0.0562113	0.0562087
	DIA-OT	P09622;P09622-2;P09622-3	6052.57	5820.61	55823.1	10628.9	0.108424	0.547618
	DIA-OT	P09651;P09651-2	51768.8	25331.1	813706	222578	0.0636211	0.113808
	DIA-OT	P09661	1954.79	2104.75	41977.7	11480.5	0.0465674	0.183332
	DIA-OT	P09669	10967.4	5316.01	121196	43953.5	0.090493	0.120946
	DIA-OT	P09874	15174.8	3672.5	150753	39422.5	0.10066	0.0931574
	DIA-OT	P09923	6383.62	2857.09	97055.4	9487.77	0.0657729	0.301134
	DIA-OT	P09960;P09960-2;P09960-3;P09960-4	2403.31	837.211	26183.2	9352.25	0.0917882	0.0895197
	DIA-OT	P09972	1932.85	319.955	12093.1	1663.83	0.15983	0.1923
	DIA-OT	P0C0S5;Q71UI9	33828	5310.65	79797.9	6138.9	0.423921	0.86508
	DIA-OT	P0C7P4;P47985	8939.46	2766.38	42164.1	9151.56	0.212016	0.302285
	DIA-OT	P0CG47;P0CG48;P62979;P62987	49978.3	37454.8	1.95885e+06	628237	0.0255142	0.0596189
	DIA-OT	P0CW18	1756.6	1193.64	3726.35	2075.73	0.4714	0.575044
	DIA-OT	P0DMV8;P0DMV9	71636.5	10040.5	1.2365e+06	654642	0.0579351	0.0153374
	DIA-OT	P0DN76;Q01081;Q01081-2;Q01081-4	1071.09	1053.91	27087.8	14091.2	0.0395413	0.0747919
	DIA-OT	P0DP23;P0DP24;P0DP25	42050	12186.6	442016	204652	0.0951322	0.0595478
	DIA-OT	P10599	301799	13748	2.03769e+06	659263	0.148108	0.0208536
	DIA-OT	P10606	8000.2	3930.66	196565	38475.4	0.0407001	0.10216
	DIA-OT	P10809	122637	37864.9	1.63427e+06	364600	0.075041	0.103853
	DIA-OT	P11021	10275.3	8467.32	649280	301558	0.0158256	0.0280786
	DIA-OT	P11142	36342.1	49107.2	1.28338e+06	533227	0.0283174	0.0920944
	DIA-OT	P11177;P11177-2;P11177-3	12343.1	1300.08	98008	29345.4	0.125939	0.0443026
	DIA-OT	P11233;P11234;P11234-2;P11234-3	1114.18	263.199	7904.66	2572.9	0.140952	0.102296
	DIA-OT	P11279	9541.01	1786.54	105994	18567	0.0900146	0.0962215
	DIA-OT	P11310;P11310-2	2063.6	1918.56	85903.8	18318.7	0.0240222	0.104732
	DIA-OT	P11387	4871.86	4340.93	122934	27238.5	0.0396299	0.159367
	DIA-OT	P11388;P11388-2;P11388-3;P11388-4	2853.68	3425.78	38110.3	6857.74	0.0748796	0.499549
	DIA-OT	P11413;P11413-2;P11413-3	5367.93	1249.72	67096.3	16542.9	0.0800033	0.0755442
	DIA-OT	P11441	1331.15	4449.14	5906.69	4094.76	0.225363	1.08655
	DIA-OT	P11498	2891.85	3429.45	25384.6	10032.2	0.113922	0.341843
	DIA-OT	P11586	2022.22	3755.66	176862	58521.5	0.0114339	0.0641757
	DIA-OT	P11766	1964.85	311.019	47926.9	19584.2	0.0409967	0.0158811
	DIA-OT	P11940;P11940-2	19354.9	2532.61	315153	65413.6	0.0614143	0.0387169
	DIA-OT	P12004	15708.2	3009.74	223719	51463.8	0.0702139	0.0584827
	DIA-OT	P12081;P12081-2;P12081-3;P12081-4	7294.78	1799.73	57256.3	18980.3	0.127406	0.0948208
	DIA-OT	P12235	414.433	3379.6	10529.5	2810.21	0.0393592	1.20262
	DIA-OT	P12236	9786.49	1635.35	106465	29326.4	0.0919219	0.0557637
	DIA-OT	P12268	25576	20803.8	181229	81212.8	0.141125	0.256164
	DIA-OT	P12270	6684.79	133.581	56334	4336.3	0.118663	0.0308054
	DIA-OT	P12277	3229.51	3470.32	43376	19978.3	0.0744539	0.173705
	DIA-OT	P12429	2434.72	1540.79	17751.1	4065.24	0.137159	0.379015
	DIA-OT	P12814;P12814-2;P12814-3;P12814-4	10048.6	3167.61	24137.1	4013.49	0.416314	0.789242
	DIA-OT	P12955;P12955-2	1085.45	786.41	21982	7836.99	0.0493791	0.100346
	DIA-OT	P12956;P12956-2	10236.2	3753.94	198883	22630.2	0.0514687	0.165882
	DIA-OT	P13010	5511.95	1381.27	163816	44488.8	0.0336473	0.0310476
	DIA-OT	P13073	10380.6	4028.29	83142.9	28233.9	0.124852	0.142676
	DIA-OT	P13489	5240.43	11660	78935.3	28962.7	0.0663889	0.402588
	DIA-OT	P13639	54463.2	10757.6	957355	428646	0.0568893	0.0250967
	DIA-OT	P13667	8232.29	1910.77	139304	38272.1	0.0590959	0.0499258
	DIA-OT	P13674;P13674-2;P13674-3	4489.08	1670.94	9044.35	3184.71	0.496341	0.524675
	DIA-OT	P13693;P13693-2	5490.5	1559.92	63028.6	5655.9	0.0871113	0.275804
	DIA-OT	P13797	26205	15172.2	110713	44431.6	0.236693	0.341474
	DIA-OT	P13798	1400.42	322.892	14269.1	6412.12	0.098143	0.0503565
	DIA-OT	P13804;P13804-2	1291.11	1389.37	68895.2	6969	0.0187402	0.199365
	DIA-OT	P13861;P13861-2	5535.34	1654.22	29175.8	7811.58	0.189724	0.211766
	DIA-OT	P13929;P13929-2	12917.8	28524	154430	40974.3	0.0836482	0.696144
	DIA-OT	P13987;P13987-2	8965.36	749.322	46267.9	11788.8	0.193771	0.0635621
	DIA-OT	P13995;P13995-2	11824.7	6141.45	46452.9	14830.3	0.254553	0.414115
	DIA-OT	P14174	86114.9	27570.3	477186	207061	0.180464	0.133151
	DIA-OT	P14314;P14314-2	6432.05	7898.29	148099	28221.3	0.0434308	0.279869
	DIA-OT	P14324;P14324-2	11816.5	2478.87	112924	21116.9	0.104641	0.117388
	DIA-OT	P14550	8213.62	969.968	10810.5	3491.73	0.759778	0.27779
	DIA-OT	P14618	146691	19076.9	2.19104e+06	1.38264e+06	0.0669503	0.0137975
	DIA-OT	P14625	12379.9	12139.1	762028	332852	0.016246	0.03647
	DIA-OT	P14649	110791	1760.59	131392	21090.3	0.843211	0.0834786
	DIA-OT	P14735	973.177	3065.65	12855.8	6870.42	0.0756991	0.446211
	DIA-OT	P14866	6439.79	15120	241844	56789.9	0.0266279	0.266245
	DIA-OT	P14868	5400.42	1210.58	29848.9	9098.57	0.180925	0.133052
	DIA-OT	P14923	6232.2	1978.64	31770.1	3911.41	0.196165	0.505863
	DIA-OT	P14927;P14927-2	2666.83	1303.3	35569.3	5227.11	0.0749756	0.249335
	DIA-OT	P15121	11098.1	3166.3	63510.4	26563.4	0.174744	0.119198
	DIA-OT	P15170;P15170-2;P15170-3	15470.7	3156.88	125644	38729.2	0.123131	0.0815117
	DIA-OT	P15311	31934.9	1785.47	149655	53099	0.21339	0.0336254
	DIA-OT	P15531;P15531-2	1895.5	363.55	23427.1	675.71	0.0809109	0.538026
	DIA-OT	P15559;P15559-2;P15559-3	1866.18	751.27	43501.2	17690.3	0.0428996	0.0424678
	DIA-OT	P15880	32229.9	5154.39	339318	126994	0.0949844	0.0405877
	DIA-OT	P15924;P15924-2;P15924-3	3699.02	2419.94	42104.6	15447.6	0.0878531	0.156654
	DIA-OT	P15927;P15927-2;P15927-3	1011.36	1049.18	18859.1	2682.2	0.0536271	0.391162
	DIA-OT	P15954	2585.99	726.359	37240.1	10697	0.0694412	0.0679033
	DIA-OT	P16083	2825.8	2385.23	19411	2514.84	0.145578	0.948463
	DIA-OT	P16152	14560.7	6383.98	43966.3	8507.57	0.331179	0.750388
	DIA-OT	P16401	2330.68	44212.9	10561.6	150510	0.220676	0.293754
	DIA-OT	P16403	108522	9486.37	3.56472e+06	1.3315e+06	0.0304435	0.00712457
	DIA-OT	P16435	7415.15	4523.4	37236.3	9874.91	0.199138	0.45807
	DIA-OT	P16520;P16520-2;P62873;P62873-2;P62879;Q9HAV0	863.743	613.387	28068.6	8041.87	0.0307726	0.0762742
	DIA-OT	P16615;P16615-2;P16615-3;P16615-4;P16615-5	3385.29	5605.25	72875.4	15716.7	0.0464532	0.356642
	DIA-OT	P16949;P16949-2	3152.54	1557.96	344696	74524.3	0.00914586	0.0209054
	DIA-OT	P16989;P16989-3	16523.7	8497.5	246623	35695.8	0.0669997	0.238053
	DIA-OT	P17066	23543.3	10734	70907.3	34699.5	0.332029	0.309342
	DIA-OT	P17096;P17096-3	15262.9	2062.78	221370	27368.6	0.0689476	0.0753702
	DIA-OT	P17174;P17174-2	4660.24	2048.24	22246.7	7187.07	0.20948	0.284989
	DIA-OT	P17480;P17480-2	3826.67	1480.61	14386.9	4359.13	0.265984	0.339657
	DIA-OT	P17812	5709.28	2231.55	57642.7	14436	0.0990461	0.154583
	DIA-OT	P17844	10827.3	16754.5	425811	209772	0.0254274	0.0798697
	DIA-OT	P17931	9049.07	8062.03	68527.4	15118.8	0.13205	0.533246
	DIA-OT	P17980	2719.51	3063.26	89522.5	23984.6	0.0303779	0.127718
	DIA-OT	P17987	7184.79	15020.4	241901	64446.1	0.0297014	0.23307
	DIA-OT	P18085	10388.3	10614.1	75618.6	14325.4	0.137378	0.740926
	DIA-OT	P18124	29130	8140.97	351781	89168.1	0.0828072	0.0912991
	DIA-OT	P18206;P18206-2	9691.23	5994	111579	34813.8	0.0868554	0.172173
	DIA-OT	P18621;P18621-3	4997.62	932.469	100081	28876.8	0.0499358	0.0322913
	DIA-OT	P18669	19499.9	7416.61	207378	44284.6	0.0940308	0.167476
	DIA-OT	P18754;P18754-2	6819.94	2235.09	65710.3	27314.8	0.103788	0.0818272
	DIA-OT	P19338	77985.1	15641.6	1.01984e+06	311998	0.0764683	0.0501338
	DIA-OT	P19404	524.592	1715.76	6397.19	2473.67	0.0820035	0.693611
	DIA-OT	P19623	2920.58	1194.44	32302.9	11780.3	0.0904121	0.101393
	DIA-OT	P20042	49923.3	4099.39	214944	58062.6	0.232262	0.0706028
	DIA-OT	P20073;P20073-2	5542.89	1265.14	24446.2	7424.05	0.226739	0.170411
	DIA-OT	P20290;P20290-2	41759.6	7950.92	91465.2	14137.3	0.456563	0.562407
	DIA-OT	P20340;P20340-2;P20340-4;Q14964;Q9NRW1;Q9NRW1-2	3952.95	2785.15	12312.1	9189.52	0.321062	0.303079
	DIA-OT	P20674	2769.64	1894.25	12740.1	5611	0.217395	0.337595
	DIA-OT	P20700	12735	2463.23	153117	53579.1	0.0831716	0.0459737
	DIA-OT	P20810;P20810-10;P20810-2;P20810-3;P20810-4;P20810-5;P20810-6;P20810-7;P20810-8;P20810-9	508.309	1284.92	24966.1	10990.5	0.02036	0.116911
	DIA-OT	P20839;P20839-2;P20839-3;P20839-4;P20839-5;P20839-6;P20839-7	3525.46	1756.51	5958.08	1685.72	0.591711	1.042
	DIA-OT	P20962	3948.62	7762.68	100434	97228.9	0.0393156	0.0798392
	DIA-OT	P21127;P21127-10;P21127-12;P21127-2;P21127-3;P21127-4;P21127-5;P21127-6;P21127-8;P21127-9;Q13882;Q9UQ88;Q9UQ88-10;Q9UQ88-2;Q9UQ88-3;Q9UQ88-4;Q9UQ88-5	2166.36	878.017	9331.13	3266.05	0.232165	0.268831
	DIA-OT	P21266;P28161;P28161-2;P46439	942.383	1464.04	22584.4	11154.1	0.0417272	0.131256
	DIA-OT	P21291	26502.1	1941.3	118986	43689.4	0.222732	0.0444342
	DIA-OT	P21333;P21333-2	15964.7	14850.5	220387	59230.4	0.0724394	0.250724
	DIA-OT	P21399	6435.04	1051.56	9186.61	1740.62	0.70048	0.60413
	DIA-OT	P21796	169292	1775.23	271549	90676.3	0.623429	0.0195777
	DIA-OT	P21912	14341.5	1430.52	33992	14212.8	0.421906	0.10065
	DIA-OT	P21980	3810.69	385.69	6298.51	534.419	0.605014	0.7217
	DIA-OT	P22059	428.098	414.379	4498.43	1767.61	0.0951661	0.234429
	DIA-OT	P22061;P22061-2	14120.6	2136.47	65060.6	34657	0.217037	0.0616462
	DIA-OT	P22087	49862.3	1358.61	65756.1	32241.1	0.758293	0.0421392
	DIA-OT	P22102	4780.99	1294.84	69146.3	27916.2	0.069143	0.0463829
	DIA-OT	P22234;P22234-2	8766.37	5635.3	266738	141991	0.0328651	0.0396879
	DIA-OT	P22307;P22307-2;P22307-4;P22307-6;P22307-7;P22307-8	692.97	399.449	10702.7	679.07	0.0647473	0.588229
	DIA-OT	P22314;P22314-2	11898.6	3338.77	294203	93010.5	0.0404435	0.0358967
	DIA-OT	P22392-2	80335.9	5004.11	752770	86488.3	0.10672	0.0578588
	DIA-OT	P22626	8710.13	14504.1	1.65486e+06	419625	0.00526335	0.0345644
	DIA-OT	P22695	2045.76	1323.28	16800	6269.2	0.121771	0.211077
	DIA-OT	P23193;P23193-2	4425.42	1473.83	55781.9	22111.4	0.0793344	0.0666551
	DIA-OT	P23246	1675.4	4333.8	359635	126744	0.0046586	0.0341933
	DIA-OT	P23284	69134.2	8443.39	428766	116994	0.16124	0.0721695
	DIA-OT	P23381	7119.69	247.417	25286	9390.06	0.281566	0.0263488
	DIA-OT	P23396	282233	38791.9	455349	280180	0.619816	0.138454
	DIA-OT	P23526	4232.63	7733.15	308269	92884.9	0.0137303	0.0832552
	DIA-OT	P23528	4249.3	15623.6	779221	147664	0.00545326	0.105805
	DIA-OT	P23588;P23588-2	16072.2	7420.48	154348	41245.6	0.10413	0.179909
	DIA-OT	P23919;P23919-2	8172.34	1545.38	19899.2	7665.8	0.410688	0.201594
	DIA-OT	P23921	2670.1	2443.93	12555.6	2814.47	0.212662	0.868343
	DIA-OT	P24534	15840.8	3403.82	463506	164663	0.034176	0.0206715
	DIA-OT	P24539	6337.7	955.487	96810.3	16124.5	0.0654651	0.0592569
	DIA-OT	P24666	3400.02	2206.64	32624.1	8211.45	0.104218	0.268727
	DIA-OT	P24752	30124.6	10377.1	105015	33497	0.286858	0.309793
	DIA-OT	P25205;P25205-2	19313.9	13367.9	63396.1	26837.7	0.304654	0.498103
	DIA-OT	P25398	121942	26672.4	208601	57040	0.58457	0.467609
	DIA-OT	P25685	4255.68	2490.24	28112.6	13343.6	0.15138	0.186625
	DIA-OT	P25705	9201.55	40194.7	696450	248316	0.0132121	0.161869
	DIA-OT	P25786;P25786-2	16702.4	4142.18	135468	32152.1	0.123294	0.128831
	DIA-OT	P25787	10956.4	113.037	147146	46010.1	0.0744596	0.0024568
	DIA-OT	P25788;P25788-2	18332.7	2975.12	113278	19921.1	0.161838	0.149345
	DIA-OT	P25789	18174	6711.49	28285.5	9587.68	0.642521	0.700012
	DIA-OT	P25815	9301.89	2043.62	115983	37145.8	0.0802005	0.0550162
	DIA-OT	P26038	14207.6	2755.75	130911	27839.5	0.108528	0.0989868
	DIA-OT	P26196	425.162	394.59	5015.64	4842.87	0.0847672	0.0814785
	DIA-OT	P26368;P26368-2	5624.29	534.704	76607.3	26389.6	0.0734171	0.0202619
	DIA-OT	P26373	206099	35139.2	740177	291259	0.278445	0.120646
	DIA-OT	P26447	6236.81	738.873	14148.3	522.792	0.440817	1.41332
	DIA-OT	P26583	8194.67	2076.12	21766.3	3723.15	0.376484	0.557624
	DIA-OT	P26599;P26599-2;P26599-3	33779.4	4624.47	310100	56690.7	0.108931	0.0815736
	DIA-OT	P26639;P26639-2	15877.6	6089.66	264787	66796.4	0.0599635	0.0911675
	DIA-OT	P26640	4271.27	7097.49	100061	24978	0.0426866	0.284149
	DIA-OT	P26641;P26641-2	17791	10940.8	558237	238862	0.0318699	0.0458039
	DIA-OT	P26885	9450.92	2318.27	39847.6	17221.7	0.237176	0.134614
	DIA-OT	P27105;P27105-2	5697.08	4477.87	32254.4	7433.48	0.17663	0.602393
	DIA-OT	P27144	6543.9	4519.06	30906.2	7536.38	0.211734	0.599633
	DIA-OT	P27348	678.546	3421.8	204378	68918.9	0.00332006	0.0496497
	DIA-OT	P27361;P27361-2	679.415	495.433	5448.21	1833.21	0.124704	0.270254
	DIA-OT	P27635	25789.6	2983.33	151108	19579.4	0.17067	0.152371
	DIA-OT	P27695	2474.63	261.83	45515.5	26930.2	0.0543688	0.00972255
	DIA-OT	P27797	55763	9420.68	384587	53461.7	0.144995	0.176214
	DIA-OT	P27816;P27816-6	5123.01	925.683	155000	34372.5	0.0330516	0.0269309
	DIA-OT	P27824;P27824-2	14851.1	1967.53	198319	72011	0.0748852	0.0273227
	DIA-OT	P28066	8510.22	10000.2	116823	13249.3	0.0728469	0.754778
	DIA-OT	P28072	5399.04	757.038	46816.5	12631.2	0.115324	0.059934
	DIA-OT	P28331;P28331-2;P28331-3;P28331-4;P28331-5	2566.49	1191.36	30196.5	7968.11	0.0849927	0.149516
	DIA-OT	P28370;P28370-2	2660.31	806.79	3718.4	1855.19	0.715446	0.434882
	DIA-OT	P28482;P28482-2	7500.22	1757.07	23521.6	5489.86	0.318864	0.320058
	DIA-OT	P29373	17649.3	1841.37	28934.8	5791.03	0.609966	0.31797
	DIA-OT	P29401;P29401-2	51963.9	21625.2	1.95834e+06	334461	0.0265347	0.0646569
	DIA-OT	P29692	27415.3	17350	446193	144323	0.0614427	0.120217
	DIA-OT	P29966	1094.73	2283.85	89516.5	12762	0.0122294	0.178957
	DIA-OT	P30040	6292.09	2132.36	181073	65126.2	0.0347488	0.032742
	DIA-OT	P30041	45499.6	4760.55	393322	137505	0.11568	0.0346209
	DIA-OT	P30043	3701.87	17657.2	59422.4	20118.2	0.0622976	0.877674
	DIA-OT	P30044;P30044-2	19632.1	936.077	239722	92675.1	0.081895	0.0101006
	DIA-OT	P30046	6840.41	615.621	73284.6	32795	0.0933403	0.0187718
	DIA-OT	P30048;P30048-2	19308.3	2962.37	238915	114437	0.0808162	0.0258864
	DIA-OT	P30049	3353.77	1238.44	51270.2	18597.9	0.0654136	0.0665905
	DIA-OT	P30050	103124	69312	271085	83581.8	0.38041	0.829271
	DIA-OT	P30084	11567.5	4330.39	65738.9	5020.49	0.175962	0.862543
	DIA-OT	P30085;P30085-3	2299.16	4782.88	78054.3	13586.6	0.0294559	0.352028
	DIA-OT	P30086	57715	24428.2	239158	61207.9	0.241326	0.399103
	DIA-OT	P30101	22455	2805.81	307402	113889	0.0730476	0.0246364
	DIA-OT	P30153	11058.2	1707.1	75692.3	11567.8	0.146094	0.147573
	DIA-OT	P30520	2896.05	1161.22	28562.3	5907.18	0.101394	0.196577
	DIA-OT	P30533	1050.05	574.743	5335.82	1812.71	0.196793	0.317064
	DIA-OT	P30566	3797.59	671.143	28765.5	5014.5	0.132019	0.13384
	DIA-OT	P30622;P30622-1;P30622-2	1677.83	1628.39	13873.8	4613.7	0.120935	0.352947
	DIA-OT	P30626;P30626-2;P30626-3	14080	3642.72	107690	38656.1	0.130746	0.0942342
	DIA-OT	P30740	6645.29	2798.21	73509.6	10744.1	0.0904004	0.260442
	DIA-OT	P30837	1802.32	231.18	4589.46	853.446	0.392708	0.270879
	DIA-OT	P31040;P31040-2	5552.13	2912.34	45492.8	13894.8	0.122044	0.209599
	DIA-OT	P31153;P31153-2	27530.3	12025.2	48535.1	13565.5	0.567224	0.886452
	DIA-OT	P31327;P31327-3	8384.15	8030.97	346588	98826.4	0.0241905	0.0812634
	DIA-OT	P31483;P31483-2;P31483-3;Q01085;Q01085-2	1633.75	661.263	13858.1	7762.51	0.117891	0.0851868
	DIA-OT	P31689;P31689-2	7449.54	5822.05	60785.2	19316.1	0.122555	0.30141
	DIA-OT	P31939	5892.47	798.797	152824	58415	0.0385573	0.0136745
	DIA-OT	P31942;P31942-2;P31942-3	7571.42	91.7814	73047.7	28359.5	0.10365	0.00323635
	DIA-OT	P31943	18149.1	4686.79	132946	27095.2	0.136514	0.172975
	DIA-OT	P31946;P31946-2	7928.88	3399.97	197052	61850.7	0.0402375	0.0549707
	DIA-OT	P31947;P31947-2	23503.7	10286.2	372075	105231	0.0631693	0.0977495
	DIA-OT	P31948	14149.5	3210.4	296232	40958.3	0.047765	0.0783823
	DIA-OT	P31949	18441.2	7413.27	432411	115970	0.0426475	0.0639238
	DIA-OT	P32119	22976.9	3832.7	124719	38787.6	0.184229	0.0988125
	DIA-OT	P32322;P32322-3	1634.98	622.177	17192.3	1400.71	0.0950992	0.444188
	DIA-OT	P32754;P32754-2	3174.86	2373.82	40143.4	9649.27	0.079088	0.24601
	DIA-OT	P32929;P32929-2;P32929-3	1635.3	13000.5	135311	34095.5	0.0120855	0.381298
	DIA-OT	P32969;Q5IFJ7	82893	41212.1	222516	69143.3	0.372526	0.596039
	DIA-OT	P33176	3619.49	3132.11	53309.2	16417.5	0.0678961	0.190779
	DIA-OT	P33240;P33240-2	538.286	309.922	22845.3	4325.46	0.0235622	0.0716508
	DIA-OT	P33991	6754.67	4859.13	78369.6	20624.8	0.0861899	0.235596
	DIA-OT	P33992	6700.71	367.644	36212.6	3659.19	0.185038	0.100471
	DIA-OT	P33993	4969.1	1408.13	26036	8463.56	0.190855	0.166376
	DIA-OT	P34896;P34896-2;P34896-3;P34896-4	1596.6	369.198	32176.4	10837.5	0.0496204	0.0340668
	DIA-OT	P34897;P34897-2;P34897-3	4467.3	4709.24	135968	52875.4	0.0328555	0.089063
	DIA-OT	P34932	17459.5	13341.3	233078	42323.2	0.0749084	0.315225
	DIA-OT	P35080;P35080-2	1892.57	163.237	62278.6	17162.8	0.0303887	0.00951113
	DIA-OT	P35221;P35221-2	2695	640.258	7376.65	703.546	0.365341	0.910045
	DIA-OT	P35232	51395.7	31791.6	170187	43352.5	0.301995	0.733329
	DIA-OT	P35237	1192.94	5273.75	44502.8	10970	0.026806	0.480743
	DIA-OT	P35241	11732.3	4155.64	213250	54906.7	0.0550167	0.0756855
	DIA-OT	P35244	1188.91	340.9	15250.2	4802.45	0.0779603	0.0709845
	DIA-OT	P35249;P35249-2	5654.24	2967.88	34598.4	11806.7	0.163425	0.251371
	DIA-OT	P35250;P35250-2	3995.64	885.341	25008.8	5083.08	0.159769	0.174174
	DIA-OT	P35268	39833.3	6553.88	671623	318543	0.059309	0.0205746
	DIA-OT	P35527	1517.31	646.49	1881.46	1273.2	0.806452	0.507768
	DIA-OT	P35579	16509.3	3175.25	236791	25755.7	0.0697211	0.123283
	DIA-OT	P35580;P35580-2;P35580-3;P35580-4;P35580-5	3229.14	355.331	55929.9	4358.33	0.0577355	0.0815292
	DIA-OT	P35613;P35613-2;P35613-3;P35613-4	1697.88	5564.6	92722.3	54247.4	0.0183115	0.102578
	DIA-OT	P35659	41685.3	4042.46	84284.5	14202.3	0.494578	0.284634
	DIA-OT	P35998	693.275	2961.66	90982.5	26423.4	0.00761987	0.112085
	DIA-OT	P36542;P36542-2	928.86	1439.22	65365	22806.6	0.0142104	0.0631055
	DIA-OT	P36543	2930.47	758.186	28692.8	3843.04	0.102133	0.197288
	DIA-OT	P36578	15158.8	12999.2	500613	134073	0.0302805	0.0969561
	DIA-OT	P36776;P36776-2;P36776-3	1467.52	508.686	16068.7	5534.75	0.091328	0.0919076
	DIA-OT	P36871;P36871-2;P36871-3	3801.74	5929.8	61393.1	31460.6	0.0619245	0.188483
	DIA-OT	P36873;P36873-2	11423.8	827.505	14736.6	7900.77	0.775198	0.104737
	DIA-OT	P36915;P36915-2	539.62	1503.07	7540.92	11175.1	0.0715589	0.134502
	DIA-OT	P36957	3378.11	3606.27	25844.1	4309.81	0.130711	0.83676
	DIA-OT	P37108	495.195	563.567	17382.4	2287.22	0.0284883	0.246398
	DIA-OT	P37198	1492.55	948.501	16080.5	2233.39	0.0928173	0.424692
	DIA-OT	P37235;P61601;P84074	1199.67	825.528	4485.29	2743.47	0.267467	0.300907
	DIA-OT	P37802	19592.5	15600.7	1295817	312157	0.0151198	0.0499771
	DIA-OT	P37837	9770.75	8565.12	194674	54033.3	0.0501903	0.158516
	DIA-OT	P37840;P37840-2	7018.87	2260.45	38870.9	8344.02	0.180569	0.270907
	DIA-OT	P38117;P38117-2	5627.61	3347.69	50576.8	23736	0.111268	0.141038
	DIA-OT	P38159;P38159-2	24192.4	12895.4	249165	94510.5	0.097094	0.136444
	DIA-OT	P38606;P38606-2	1771.87	493.671	11289.2	6956.4	0.156953	0.0709664
	DIA-OT	P38646	17172	16322.1	561044	297928	0.0306073	0.0547853
	DIA-OT	P38919	2416.94	1026.87	115699	21681.4	0.02089	0.0473619
	DIA-OT	P39019	44365.9	13844.1	483290	197596	0.0917997	0.0700627
	DIA-OT	P39023	48715.9	13586.5	456940	83467.9	0.106613	0.162776
	DIA-OT	P39656;P39656-2;P39656-3	8505.7	6069.28	22851.1	14621.7	0.372222	0.415088
	DIA-OT	P39687	4237.04	33000.4	127737	60555.3	0.0331699	0.544963
	DIA-OT	P39748	355.541	1526.53	71733.2	7329.04	0.00495644	0.208285
	DIA-OT	P40222	1569.73	218.115	8531.48	212.032	0.183992	1.02869
	DIA-OT	P40227	4554.8	6106.95	278883	69757.1	0.0163323	0.0875459
	DIA-OT	P40429	69966.8	41924.7	278597	100114	0.25114	0.418771
	DIA-OT	P40763;P40763-2;P40763-3	533.816	846.669	25646.5	3627.23	0.0208144	0.23342
	DIA-OT	P40925;P40925-2;P40925-3	14149.4	3137.26	214920	63047.4	0.0658354	0.0497604
	DIA-OT	P40926	26671.7	1323.06	399094	114982	0.0668306	0.0115067
	DIA-OT	P40937;P40937-2	340.761	395.585	2573.76	1175.29	0.132398	0.336586
	DIA-OT	P40939	4529.45	647.618	78125.3	12522.1	0.0579768	0.0517182
	DIA-OT	P41091;Q2VIR3	6465.53	2872.3	38913.7	2532.78	0.166151	1.13405
	DIA-OT	P41236;Q6NXS1	5368.65	1386.57	72355.6	18314.8	0.0741982	0.0757075
	DIA-OT	P41250	7708.61	8404.63	113046	27741.6	0.0681899	0.302962
	DIA-OT	P41252	7769.64	4644.4	99859.8	14854.9	0.0778055	0.312651
	DIA-OT	P42126;P42126-2	6111.89	3060.7	41821.3	5119.8	0.146143	0.597817
	DIA-OT	P42166	5379.26	1687.03	40261.1	4963.42	0.13361	0.339893
	DIA-OT	P42167	10697	1840.6	184040	42010.4	0.0581231	0.0438128
	DIA-OT	P42224;P42224-2	212.542	349.767	2976.88	2732.45	0.0713976	0.128005
	DIA-OT	P42677	6755.77	5140.84	241006	43003.3	0.0280316	0.119545
	DIA-OT	P42704	6798.35	1427.9	122789	51598	0.0553661	0.0276735
	DIA-OT	P42765	204.94	1529.48	43851.3	12320	0.00467352	0.124146
	DIA-OT	P42766	8560.89	3672.57	344348	124202	0.0248612	0.0295693
	DIA-OT	P43034	9902.06	1648.74	53286	6033.62	0.185828	0.273259
	DIA-OT	P43243	673.741	2837.79	176099	59932.6	0.00382592	0.0473497
	DIA-OT	P43246;P43246-2	2914.05	2015.86	26986.9	2974.83	0.10798	0.67764
	DIA-OT	P43304;P43304-2	5688.11	2208.64	16711.5	4973.31	0.340371	0.444099
	DIA-OT	P43307	5275.83	3989.34	156391	45172.7	0.0337349	0.0883132
	DIA-OT	P43487;P43487-2	7979.18	1413.99	210482	56381.9	0.0379091	0.0250788
	DIA-OT	P43490	10705.6	3360.06	82924.8	28399.6	0.1291	0.118314
	DIA-OT	P45880;P45880-1;P45880-2	394757	3629.62	723522	96023.2	0.545605	0.0377994
	DIA-OT	P45974;P45974-2	1282.56	2304.86	38383.5	9505.31	0.0334144	0.242481
	DIA-OT	P46013;P46013-2	1843.78	5536.36	67749.7	25295.9	0.0272146	0.218864
	DIA-OT	P46060	5040.24	1416.7	62092.5	17832.6	0.0811732	0.0794441
	DIA-OT	P46063	7552.7	911.775	57740.2	16617.7	0.130805	0.0548677
	DIA-OT	P46087;P46087-2;P46087-4	1569.19	1123.26	62028.8	12048.5	0.0252978	0.0932278
	DIA-OT	P46776	48652.1	37988.9	512764	363324	0.0948822	0.104559
	DIA-OT	P46777	12683.2	2177.75	120018	16199.1	0.105677	0.134436
	DIA-OT	P46778	30755.6	11059.6	154711	33034.9	0.198794	0.334786
	DIA-OT	P46779;P46779-2;P46779-3;P46779-4;P46779-5	63357.6	10991.3	443409	171128	0.142888	0.0642283
	DIA-OT	P46781	13162	15150.6	723307	230377	0.018197	0.0657643
	DIA-OT	P46783	4343.5	15298.1	103169	35367.4	0.0421008	0.432549
	DIA-OT	P46926;P46926-2	1750.7	459.48	20082.7	5554.33	0.0871746	0.0827247
	DIA-OT	P46940	3683.43	4275.66	238154	49413.3	0.0154666	0.0865284
	DIA-OT	P46976;P46976-2;P46976-3	2696.03	379.611	17943.2	4865.02	0.150254	0.0780287
	DIA-OT	P47712	5624.93	4746.43	46196.6	7338.69	0.121761	0.646768
	DIA-OT	P47755;P47755-2	6597.62	407.923	16360.9	2519.73	0.403255	0.161892
	DIA-OT	P47756-2	5586.05	4681.91	80001.3	15154.8	0.0698245	0.308938
	DIA-OT	P48047	11531	802.274	135559	36315.3	0.0850632	0.0220919
	DIA-OT	P48163	2655.8	2456.9	51221.5	15303.4	0.0518494	0.160546
	DIA-OT	P48444	9039.97	803.785	50248.1	13460.8	0.179907	0.0597131
	DIA-OT	P48507;P48507-2	5255.04	1118.06	34134.9	10603	0.153949	0.105448
	DIA-OT	P48556	2133.97	1391.11	64710.5	23979	0.0329771	0.058014
	DIA-OT	P48643	10535.5	6007.67	272163	117194	0.0387102	0.0512626
	DIA-OT	P48735	10446.1	5141.73	43447.4	16144.9	0.24043	0.318475
	DIA-OT	P48739;P48739-2;P48739-3	2281.61	21.4307	8187.95	1229.52	0.278654	0.0174301
	DIA-OT	P49006	1211.98	508.622	24739.4	8241.78	0.0489899	0.0617127
	DIA-OT	P49189;P49189-3	3934.33	1312.13	88637.3	11472.1	0.0443868	0.114376
	DIA-OT	P49207	4630.12	12822.4	541782	138220	0.00854609	0.0927678
	DIA-OT	P49257	2360.92	239.498	13140.6	261.693	0.179667	0.915188
	DIA-OT	P49321	5527.61	2303.62	147490	71528.4	0.0374779	0.0322057
	DIA-OT	P49327	21729.6	19742.4	517093	230573	0.0420227	0.0856233
	DIA-OT	P49368;P49368-2	13483.9	2388.64	199206	82537.9	0.0676884	0.0289399
	DIA-OT	P49406	1343.61	264.79	5227.07	1361.18	0.257049	0.19453
	DIA-OT	P49411	6285.9	3896.5	306163	156691	0.0205312	0.0248674
	DIA-OT	P49419;P49419-2;P49419-4	2203.8	1532.97	20092.2	4570.38	0.109684	0.335414
	DIA-OT	P49458;P49458-2	7866.77	3920.65	74994.6	22593.8	0.104898	0.173528
	DIA-OT	P49585;Q9Y5K3;Q9Y5K3-2;Q9Y5K3-3;Q9Y5K3-4	242.099	211.868	3582.41	979.836	0.06758	0.216228
	DIA-OT	P49588;P49588-2	6434.09	4007.64	302990	91999	0.0212354	0.0435618
	DIA-OT	P49589;P49589-2;P49589-3	8942.84	1709.8	13203.4	1950.66	0.677312	0.876526
	DIA-OT	P49591	6942.4	3489.94	60473.6	15163.1	0.114801	0.23016
	DIA-OT	P49721	2681.16	1104.06	22236	5141.15	0.120577	0.214749
	DIA-OT	P49736	11367.7	1939.02	29906.5	2422.39	0.38011	0.800454
	DIA-OT	P49748;P49748-2;P49748-3	7263.73	4827.25	73033	20096.1	0.0994582	0.240208
	DIA-OT	P49755	22438.5	1505.84	68373.8	4657.24	0.328174	0.323333
	DIA-OT	P49773	11855	286.432	19599.4	1798	0.604867	0.159306
	DIA-OT	P49792	4279.27	1422.74	34155.6	4794.49	0.125287	0.296745
	DIA-OT	P49903;P49903-2;P49903-3;P49903-4	760.939	340.573	3846.82	1770.11	0.19781	0.192402
	DIA-OT	P49915;P49915-2	2272.86	1962.71	41546.8	7372.58	0.0547061	0.266217
	DIA-OT	P49959;P49959-2;P49959-3	1072.08	610.843	2126.54	681.138	0.504146	0.896797
	DIA-OT	P50213	1811.81	1535.79	31802.7	10608	0.0569702	0.144776
	DIA-OT	P50395	6871.7	5381.71	154343	34140.5	0.0445222	0.157634
	DIA-OT	P50402	1392.08	411.577	21486.9	11421.6	0.0647872	0.0360348
	DIA-OT	P50454	3766.35	367.429	23702.2	3166.05	0.158903	0.116053
	DIA-OT	P50502	7510.01	6603.28	235082	76816.1	0.0319464	0.0859622
	DIA-OT	P50552	3559.36	1327.73	14303.8	1670.97	0.24884	0.794583
	DIA-OT	P50579;P50579-2;P50579-3	465.453	465.407	10104.1	3845.16	0.0460658	0.121037
	DIA-OT	P50914	17538.7	7809.6	124504	31432	0.140869	0.24846
	DIA-OT	P50990	7639.42	12928.7	413233	148913	0.018487	0.0868205
	DIA-OT	P50991;P50991-2	1373.58	985.137	242273	125239	0.00566954	0.00786605
	DIA-OT	P50995;P50995-2	20657.7	2682.9	239763	26214.7	0.0861585	0.102343
	DIA-OT	P51114;P51114-2	3829.65	9993.66	50162.1	16971.3	0.0763455	0.588858
	DIA-OT	P51148;P51148-2	3979.79	3468.18	33330.2	3108.65	0.119405	1.11565
	DIA-OT	P51149	7585.25	7722.36	177437	66206.4	0.0427489	0.116641
	DIA-OT	P51151	2748.93	467.883	24688.3	8030.82	0.111345	0.0582609
	DIA-OT	P51532;P51532-2;P51532-3;P51532-4;P51532-5	367.335	1008.33	5020.08	4509.89	0.0731733	0.223582
	DIA-OT	P51571	9956.95	1476.87	36282.2	1707.79	0.27443	0.864785
	DIA-OT	P51572;P51572-2	3775.57	5996.4	101678	32782.8	0.0371325	0.182913
	DIA-OT	P51648;P51648-2	322.413	863.672	4782.69	3973.04	0.0674125	0.217383
	DIA-OT	P51659	2198.52	2405.18	43717	10395.9	0.0502898	0.231359
	DIA-OT	P51665	15311.7	5615.03	44377.1	14963.9	0.345037	0.375239
	DIA-OT	P51812	561.601	210.795	7104.6	3211.43	0.0790476	0.0656391
	DIA-OT	P51858;P51858-2;P51858-3	11049.3	15450.1	512630	168254	0.0215542	0.091826
	DIA-OT	P51970	1245.77	226.057	6051.76	1539.8	0.205852	0.146809
	DIA-OT	P51991;P51991-2	3390.2	17720.3	147703	49464.5	0.0229529	0.358243
	DIA-OT	P52209;P52209-2	10524.5	2609.24	223651	66808.3	0.0470577	0.0390556
	DIA-OT	P52272;P52272-2	3127.75	6485.94	207495	75573.7	0.0150739	0.0858227
	DIA-OT	P52292	3833.41	1253.71	52441.8	20231.5	0.0730984	0.0619683
	DIA-OT	P52565	5901.32	1406.36	202987	61098	0.0290724	0.023018
	DIA-OT	P52597	4845.43	2082.77	138124	52935.1	0.0350803	0.0393457
	DIA-OT	P52701;P52701-3;P52701-4	3754.13	1031.91	8583.22	2265.63	0.43738	0.455462
	DIA-OT	P52815	2871.11	10777.2	74634	12463	0.0384692	0.864739
	DIA-OT	P52907	33768.2	14274.8	145971	34923.3	0.231335	0.408748
	DIA-OT	P53004	1063.82	809.986	9332.92	2471.53	0.113985	0.327727
	DIA-OT	P53007	4526.73	2955.6	33640	9874.51	0.134564	0.299316
	DIA-OT	P53396	14445.9	24697.5	183631	70021.5	0.0786681	0.352714
	DIA-OT	P53618	1235.55	213.214	4206.19	1251.1	0.293747	0.170421
	DIA-OT	P53621;P53621-2	3670.34	1278.11	55312.7	17159	0.0663562	0.0744863
	DIA-OT	P53680;P53680-2	1863.39	543.379	9418.55	4744.42	0.197843	0.11453
	DIA-OT	P53985	597.759	602.169	39491.5	6761.79	0.0151364	0.0890547
	DIA-OT	P53999	63107.8	6109.26	843435	334181	0.0748224	0.0182813
	DIA-OT	P54136	4506.75	2507.77	70566.3	25253.4	0.0638654	0.0993044
	DIA-OT	P54577	1861.78	3143.57	126219	63644.9	0.0147504	0.0493923
	DIA-OT	P54578;P54578-2;P54578-3	4993.91	2182.69	24490.8	8615.32	0.203909	0.253349
	DIA-OT	P54709	6692.18	334.635	123656	27663.4	0.0541193	0.0120967
	DIA-OT	P54725;P54725-2;P54725-3;P54727	5835.5	2903.04	141674	51140.3	0.0411896	0.0567662
	DIA-OT	P54819;P54819-2;P54819-3;P54819-5	16198.1	4577.69	245481	54026.8	0.0659849	0.0847299
	DIA-OT	P54886;P54886-2	1779.67	314.036	36781.5	14316.2	0.0483849	0.0219357
	DIA-OT	P54920	1437	668.831	9225.32	2580.86	0.155767	0.25915
	DIA-OT	P55010	1601.14	1832.96	16477.8	2315.06	0.0971698	0.791756
	DIA-OT	P55036	6225.93	2469.7	89892.6	14188.2	0.0692597	0.174068
	DIA-OT	P55060;P55060-3	9383.44	1633.09	63448.8	34666.4	0.14789	0.0471087
	DIA-OT	P55072	11926.5	1869.18	168647	49056.7	0.0707191	0.0381025
	DIA-OT	P55084;P55084-2	5837.66	2731	89432.7	31567.3	0.0652743	0.0865136
	DIA-OT	P55209;P55209-2	18629.1	2412.37	75024.7	8578.15	0.248306	0.281223
	DIA-OT	P55263;P55263-2;P55263-3	2847.33	760.18	22948.1	2437.73	0.124077	0.311839
	DIA-OT	P55265;P55265-2;P55265-3;P55265-4;P55265-5	4570.49	792.743	43185.5	9670.31	0.105834	0.081977
	DIA-OT	P55327;P55327-2;P55327-3;P55327-4;P55327-5;P55327-6;P55327-7	1452.95	310.235	26201.3	4909.21	0.0554533	0.0631944
	DIA-OT	P55769	10261.3	10833.7	96557.7	54833.8	0.106271	0.197573
	DIA-OT	P55786;P55786-2	9179.59	4310.03	13954.7	5126.4	0.657815	0.840752
	DIA-OT	P55854;P55854-2;P61956;P61956-2;Q6EEV6	7247.65	715.673	139122	31384.7	0.0520956	0.0228032
	DIA-OT	P55884;P55884-2	13721	7541.66	68683.7	14389.3	0.19977	0.524118
	DIA-OT	P56182	3763.98	957.885	25706.2	4756.72	0.146423	0.201375
	DIA-OT	P56192	2049.48	2167.7	63749.7	12916.6	0.0321489	0.167824
	DIA-OT	P56385	3541.56	254.877	10927.8	1753.8	0.324087	0.145329
	DIA-OT	P56537	1847.66	1005.28	14881.2	8314.4	0.124161	0.120909
	DIA-OT	P57740;P57740-2;P57740-3	1996.81	231.724	4486.71	802.88	0.44505	0.288616
	DIA-OT	P58107	714.8	773.295	18758.9	3456.28	0.0381047	0.223736
	DIA-OT	P59998;P59998-2;P59998-3	23010.5	9534.63	38155.5	12581.4	0.603072	0.757835
	DIA-OT	P60174;P60174-1	33378.9	12650.7	1.28247e+06	363050	0.0260271	0.0348455
	DIA-OT	P60228	4629.3	680.94	49530.8	13350.9	0.0934631	0.0510033
	DIA-OT	P60468	4366.57	1498.41	43991.1	11431	0.0992604	0.131082
	DIA-OT	P60660;P60660-2	26981.3	7236.03	212347	91382.3	0.127062	0.0791841
	DIA-OT	P60709;P63261	54627.4	63529	5.46068e+06	1.61471e+06	0.0100038	0.0393439
	DIA-OT	P60842	5648.76	11989.5	693097	233480	0.00815002	0.0513514
	DIA-OT	P60866;P60866-2	26525.7	9716.55	317309	70563.3	0.0835958	0.1377
	DIA-OT	P60900	7557.03	1539.59	100429	15759.9	0.0752472	0.0976905
	DIA-OT	P60903	32411.1	4933.51	136727	30108.6	0.237049	0.163857
	DIA-OT	P60953	18736.7	275.819	70294.7	5481.65	0.266545	0.0503167
	DIA-OT	P60981;P60981-2	9522.27	401.591	38087.4	13545.5	0.250011	0.0296475
	DIA-OT	P61011;P61011-2	4736.15	1008.38	10483.9	2406.08	0.451754	0.419096
	DIA-OT	P61019;Q8WUD1	144.473	345.301	2711.29	394.467	0.0532856	0.87536
	DIA-OT	P61020;P61020-2	3100.28	2805.33	32200.8	7905.6	0.0962795	0.354854
	DIA-OT	P61024	2036.72	560.314	7196.92	653.224	0.282999	0.857767
	DIA-OT	P61081	6556.34	4432.23	79051.3	26243.3	0.0829378	0.16889
	DIA-OT	P61088;Q5JXB2	4867.64	2934.36	178520	91215.9	0.0272667	0.0321694
	DIA-OT	P61106	25449.8	328.016	45623.3	3548.19	0.557825	0.0924459
	DIA-OT	P61158	4929.22	2308.99	6807.39	4190.25	0.724097	0.551038
	DIA-OT	P61160	4479.52	2383.73	27711.4	13743.4	0.161649	0.173445
	DIA-OT	P61201;P61201-2	4214.86	617.146	12754.7	2207.7	0.330455	0.279542
	DIA-OT	P61221	2166.77	357.598	54321.2	3848.69	0.0398881	0.0929142
	DIA-OT	P61224;P61224-2;P61224-3;P62834	7452.53	3847.65	85906.8	27681.4	0.0867514	0.138997
	DIA-OT	P61247	11366.1	3037.57	451179	105133	0.0251919	0.0288927
	DIA-OT	P61254;Q9UNX3	29591.5	10070	276235	202640	0.107124	0.0496943
	DIA-OT	P61289;P61289-2;P61289-3	3311.4	4042.01	65501.8	17607.3	0.0505543	0.229565
	DIA-OT	P61313	13471.3	3950.7	248439	142692	0.0542238	0.027687
	DIA-OT	P61326;P61326-2	2379.04	1075.45	47277.4	9143.98	0.0503209	0.117613
	DIA-OT	P61353	15643.4	10886.6	325224	116781	0.0481005	0.0932224
	DIA-OT	P61421	2233.17	14956.9	13731.9	8863.15	0.162627	1.68754
	DIA-OT	P61586	1638.34	867.869	3957.64	1444.96	0.413968	0.600619
	DIA-OT	P61604	35343	27717.5	1.01721e+06	514495	0.0347451	0.0538733
	DIA-OT	P61758;P61758-2	2484.16	586.39	47246	1364.36	0.0525793	0.429792
	DIA-OT	P61764;P61764-2	573.746	809.117	13049.7	2762.87	0.0439664	0.292854
	DIA-OT	P61923;P61923-4;P61923-5	1260.87	723.141	21751.6	5374.3	0.0579671	0.134555
	DIA-OT	P61960	2284.84	678.144	16415.6	4204.19	0.139187	0.161302
	DIA-OT	P61978;P61978-2;P61978-3	5067.07	24406.6	575389	210498	0.00880633	0.115947
	DIA-OT	P61981	46186	15946.2	657302	215091	0.0702661	0.0741371
	DIA-OT	P62081	49918	3817.15	87499	4098.1	0.570499	0.931444
	DIA-OT	P62136;P62136-2	6845.16	4636.19	30691	5914.78	0.223034	0.78383
	DIA-OT	P62140	1237.01	1133.92	14077.4	4323.83	0.0878715	0.262248
	DIA-OT	P62191;P62191-2	779.835	740.014	32615	2078.43	0.0239103	0.356045
	DIA-OT	P62195	2775.95	1073.22	45558.5	6212.4	0.0609317	0.172754
	DIA-OT	P62241	10465.2	1103.81	493903	111831	0.0211887	0.00987036
	DIA-OT	P62244	11464.9	4882.33	180633	60853.2	0.0634709	0.0802312
	DIA-OT	P62249	33841.2	3425.05	738399	250627	0.0458305	0.0136659
	DIA-OT	P62258	17275.7	8684.57	790299	110882	0.0218597	0.0783226
	DIA-OT	P62263	17831.7	4235.28	260541	63696	0.0684413	0.0664921
	DIA-OT	P62266	19410.6	1821.29	30546.8	2100.04	0.635438	0.867263
	DIA-OT	P62269	12746.1	1728.56	367751	224761	0.0346595	0.00769065
	DIA-OT	P62277	3845.5	4551.58	171044	69051.1	0.0224825	0.0659161
	DIA-OT	P62280	6779.65	7052.54	278943	63888.6	0.0243047	0.110388
	DIA-OT	P62304	613.296	881.822	3053.76	1952.43	0.200833	0.451652
	DIA-OT	P62306	25938.1	4545.28	32021.5	5208.08	0.810021	0.872736
	DIA-OT	P62310	2479.38	996.837	26205	8614.63	0.0946145	0.115714
	DIA-OT	P62312	6028.17	1525.89	23514	3474.41	0.256365	0.43918
	DIA-OT	P62316	11371.6	3788.97	124325	25705.1	0.0914664	0.147401
	DIA-OT	P62318;P62318-2	88024.3	236.988	159559	6762.15	0.551673	0.0350462
	DIA-OT	P62328	43015.8	8448.64	851677	131957	0.0505073	0.0640259
	DIA-OT	P62333	8472.57	2512.99	20857.8	3002.14	0.406206	0.837068
	DIA-OT	P62424	34144.5	12870.7	815523	260620	0.0418682	0.0493849
	DIA-OT	P62491;P62491-2;Q15907;Q15907-2	10727.5	1604.57	123716	53135.1	0.0867108	0.0301978
	DIA-OT	P62495;P62495-2	4084.62	2815.38	82531.8	29371.3	0.0494915	0.0958546
	DIA-OT	P62701	89456	7430.95	528861	101504	0.169148	0.0732083
	DIA-OT	P62714;P67775;P67775-2	15419.9	6219.8	23022.6	10058.8	0.669772	0.618343
	DIA-OT	P62750	9041.73	6661.95	530734	62896.7	0.0170363	0.105919
	DIA-OT	P62753	40082.2	25124.3	369009	156453	0.108621	0.160586
	DIA-OT	P62805	208964	177423	6229650	2.6287e+06	0.0335434	0.0674945
	DIA-OT	P62820;P62820-2;Q92928;Q9H0U4	14092.7	4791.41	39477.8	16947.3	0.356979	0.282724
	DIA-OT	P62826	46805.3	20508.5	1.46714e+06	611107	0.0319024	0.0335596
	DIA-OT	P62829	26353.4	64402.3	270118	74534.2	0.0975626	0.864064
	DIA-OT	P62841	17460.4	1136.05	56685.1	3268.54	0.308024	0.347569
	DIA-OT	P62847;P62847-2;P62847-3;P62847-4	5632.1	4522.77	55845.1	31689.5	0.100852	0.142721
	DIA-OT	P62851	109580	18507	1.10229e+06	439318	0.0994114	0.0421266
	DIA-OT	P62857	51392.6	5905.01	78469	23222.2	0.654941	0.254283
	DIA-OT	P62861	35327.9	25929.3	66123.8	36986.4	0.534269	0.70105
	DIA-OT	P62888	12310.8	5164.02	191921	41946.8	0.0641451	0.123109
	DIA-OT	P62899	10433	4438.6	133627	26542.2	0.0780755	0.167228
	DIA-OT	P62906	97345.3	47812.6	431090	120061	0.225812	0.398237
	DIA-OT	P62910	7541.95	5281.72	100582	25874.5	0.0749831	0.204129
	DIA-OT	P62913;P62913-2	23107.6	5169.83	509022	175435	0.0453962	0.0294687
	DIA-OT	P62917	114860	15587.9	458308	215609	0.250618	0.0722973
	DIA-OT	P62937	527248	50181	3287445	650822	0.160382	0.0771039
	DIA-OT	P62942	4149.42	989.74	101476	48515	0.0408907	0.0204007
	DIA-OT	P62993;P62993-2	1124.34	765.224	11773.4	630.979	0.0954986	1.21276
	DIA-OT	P63104	28376.5	6327.81	669448	147592	0.0423879	0.0428738
	DIA-OT	P63151;P63151-2	3868.39	429.886	25857.9	3829.9	0.149602	0.112245
	DIA-OT	P63173	32217.2	6527.81	513389	178508	0.0627539	0.0365687
	DIA-OT	P63208	6630.4	1136.02	60122.2	6590.3	0.110282	0.172378
	DIA-OT	P63220	8497.8	2845.34	80359.3	17002.3	0.105748	0.16735
	DIA-OT	P63241;P63241-2	47524.9	17801.7	57039.5	20274.5	0.833194	0.878035
	DIA-OT	P63244	5633.1	5862.56	176356	57416.8	0.0319417	0.102105
	DIA-OT	P63279	570.396	3957.16	24102	4600.17	0.0236659	0.860221
	DIA-OT	P63313	33678.8	2086.34	272801	18882.5	0.123456	0.110491
	DIA-OT	P67809	11295.7	3060.01	67211.8	17994.4	0.168062	0.170054
	DIA-OT	P67936	12091	4999	169992	45227.1	0.0711269	0.110531
	DIA-OT	P68036;P68036-3	4387.07	1153.79	16429.3	2548.56	0.267027	0.452722
	DIA-OT	P68104;Q5VTE0	355744	78610	2.56738e+06	1.21999e+06	0.138563	0.0644349
	DIA-OT	P68363;Q9BQE3	202142	25621.4	1.38417e+06	379319	0.146038	0.0675459
	DIA-OT	P68366;P68366-2	4248.65	747.854	35037.4	3564.34	0.12126	0.209815
	DIA-OT	P68371	23836.8	42748.7	1.31183e+06	511541	0.0181707	0.0835684
	DIA-OT	P68402	856.269	1143.14	9313.39	9864.38	0.0919395	0.115886
	DIA-OT	P68431;P84243;Q16695;Q6NXT2;Q71DI3	19262	12562.4	224233	70044.1	0.0859018	0.179349
	DIA-OT	P78330	11511.5	1409.41	22312.1	4468.84	0.515928	0.315385
	DIA-OT	P78344;P78344-2	5119.73	2583.18	33507.8	7606.46	0.152792	0.339604
	DIA-OT	P78346;P78346-2	1845.42	987.913	11610.9	1133.16	0.158938	0.871818
	DIA-OT	P78347;P78347-2;P78347-3;P78347-4	5864.51	1519.11	69446.3	24330.7	0.0844466	0.0624359
	DIA-OT	P78371;P78371-2	11447.3	2680.68	194104	43387.9	0.0589749	0.061784
	DIA-OT	P78406	6884.8	294.768	8600.63	702.242	0.800499	0.419753
	DIA-OT	P78417	2058.33	3243.95	156891	93256.7	0.0131195	0.0347851
	DIA-OT	P78527;P78527-2	4102.7	657.195	57536.5	6865.83	0.071306	0.0957196
	DIA-OT	P80723	46782.5	5232.69	1.00615e+06	227567	0.0464968	0.0229941
	DIA-OT	P81605;P81605-2	2284.33	315.677	9194.43	657.496	0.248447	0.48012
	DIA-OT	P82650	4581.98	1502.14	24146.8	3083.22	0.189755	0.4872
	DIA-OT	P82979	10314.4	5682.71	72544.3	37826.2	0.142181	0.150232
	DIA-OT	P83731	46276.9	10820.3	284044	75443.4	0.162921	0.143423
	DIA-OT	P83881	17193.4	6979.98	41583.3	16756.1	0.41347	0.416563
	DIA-OT	P84090	14775	1193.51	261037	20185.9	0.056601	0.0591259
	DIA-OT	P84103;P84103-2	19292.8	5537.68	241164	122952	0.0799987	0.0450394
	DIA-OT	P84157-2	550.198	413.277	8760.84	717.46	0.0628019	0.576027
	DIA-OT	P98082;P98082-2;P98082-3	12704.6	447.333	44035.2	2272.71	0.288509	0.196828
	DIA-OT	P98175;P98175-2;P98175-3;P98175-4;P98175-5	4694.46	1858.92	12341.1	3077.46	0.380393	0.604044
	DIA-OT	P99999	24750.1	1657.07	75955.7	16341.4	0.325849	0.101403
	DIA-OT	Q00059	664.245	579.331	24212.4	10467.5	0.0274341	0.0553457
	DIA-OT	Q00325;Q00325-2	8252.46	2099.06	78419.7	18630.4	0.105235	0.112669
	DIA-OT	Q00341	2067.35	2208.14	64902.6	14536.9	0.0318531	0.151899
	DIA-OT	Q00610;Q00610-2	9299.92	4093.38	218517	80134.8	0.0425594	0.0510812
	DIA-OT	Q00688	4259.63	839.616	95408.7	44087.6	0.0446462	0.0190443
	DIA-OT	Q00839;Q00839-2	36625.3	29628.9	817684	271570	0.0447915	0.109102
	DIA-OT	Q01082	2662.22	2311.84	73727.1	17099.1	0.0361091	0.135202
	DIA-OT	Q01105;Q01105-2;Q01105-3;Q01105-4	20068.9	62234.2	1.25464e+06	352834	0.0159958	0.176384
	DIA-OT	Q01130;Q01130-2	43082.1	1379.98	65796.4	5626.57	0.654778	0.245261
	DIA-OT	Q01469	6668.39	4450.45	101996	34637.6	0.0653789	0.128486
	DIA-OT	Q01518;Q01518-2	3754	439.723	73620.4	11318.3	0.0509914	0.0388508
	DIA-OT	Q01650	4474.48	1567.09	106898	37714.8	0.0418576	0.0415511
	DIA-OT	Q01780;Q01780-2	2319.86	112.36	5385.14	128.44	0.430788	0.874802
	DIA-OT	Q01813;Q01813-2	2035.47	699.092	64640.6	20148	0.031489	0.0346978
	DIA-OT	Q02218;Q02218-2;Q9ULD0;Q9ULD0-2;Q9ULD0-3	818.958	352.092	8324.73	5173.22	0.0983765	0.0680606
	DIA-OT	Q02790	4699.23	6694.58	247922	77727.2	0.0189545	0.0861292
	DIA-OT	Q02818	1832.28	705.898	24847	5039.3	0.0737424	0.140079
	DIA-OT	Q02878	20502.4	16364.9	771279	112681	0.0265823	0.145232
	DIA-OT	Q04446	894.755	3843.86	10163.2	4114.06	0.0880385	0.934323
	DIA-OT	Q04637;Q04637-3;Q04637-4;Q04637-5;Q04637-8;Q04637-9	6858.82	2658.04	123751	46983.2	0.0554241	0.0565742
	DIA-OT	Q04695	5321.44	2814.29	92710	34257.8	0.0573988	0.0821505
	DIA-OT	Q04760;Q04760-2	8653.12	4495.82	172572	37179.1	0.0501421	0.120924
	DIA-OT	Q04837	9443.47	6822.72	222285	103613	0.0424837	0.0658482
	DIA-OT	Q04917	3784.21	873.034	92135.5	26673.3	0.0410723	0.0327306
	DIA-OT	Q05397;Q05397-2;Q05397-5;Q05397-6;Q05397-7	12507.2	8438.56	51672.6	25061.9	0.242048	0.336708
	DIA-OT	Q05639	6270.86	1490.89	23424.7	2481.5	0.267702	0.600804
	DIA-OT	Q05682;Q05682-2;Q05682-3;Q05682-4;Q05682-5;Q05682-6	863.93	1267.06	52578.2	10850.3	0.0164313	0.116776
	DIA-OT	Q06124;Q06124-1;Q06124-3	834.799	617.571	11111.6	1831.18	0.0751287	0.337254
	DIA-OT	Q06210;Q06210-2	4534.49	2491.54	33054.8	13369.7	0.137181	0.186357
	DIA-OT	Q06265;Q06265-2;Q06265-3;Q06265-4	529.227	156.287	12306.2	2362.32	0.043005	0.0661583
	DIA-OT	Q06323;Q06323-2;Q06323-3	74551.4	23086	155973	53694.5	0.477977	0.429952
	DIA-OT	Q06830	127955	6730.09	2.92038e+06	960093	0.0438143	0.00700984
	DIA-OT	Q07020;Q07020-2	58267.8	11914.9	276293	60649.9	0.210891	0.196454
	DIA-OT	Q07021	675.816	1593.31	137645	20510.4	0.00490986	0.077683
	DIA-OT	Q07065	2673.6	4110.83	98741.9	16758.1	0.0270766	0.245305
	DIA-OT	Q07157;Q07157-2	1230.57	324.956	4672.77	1080.75	0.26335	0.300677
	DIA-OT	Q07666;Q07666-3	23527.1	2054.29	72323.4	18690.5	0.325305	0.109911
	DIA-OT	Q07955	12909.5	7477.49	122378	48667	0.105489	0.153646
	DIA-OT	Q07960	1148.39	571.047	6371.64	1345	0.180235	0.424569
	DIA-OT	Q08170;Q13247;Q13247-3	6476.3	2107.53	65551.5	27286.3	0.0987971	0.0772376
	DIA-OT	Q08211	7268.53	1001.52	114813	29957.9	0.0633077	0.0334311
	DIA-OT	Q08257;Q08257-3	1785.47	494.939	20129	3890.18	0.0887013	0.127228
	DIA-OT	Q08379;Q08379-2;Q9NVV4-2	1313.22	411.72	1290.81	1500.26	1.01736	0.274432
	DIA-OT	Q08752	9010.81	3020.1	32444.5	3506.67	0.27773	0.861245
	DIA-OT	Q08945	3193.69	4954.77	19805.8	4694.5	0.16125	1.05544
	DIA-OT	Q08J23	3811.65	3688.74	108843	49010.5	0.0350197	0.0752643
	DIA-OT	Q09028;Q09028-3	929.947	519.572	42864.8	15185.8	0.0216949	0.0342144
	DIA-OT	Q09666	1152.41	5477.53	102813	33691.8	0.0112089	0.162578
	DIA-OT	Q10471	1039.86	1095.04	25919	12397.3	0.0401196	0.0883287
	DIA-OT	Q10567;Q10567-2;Q10567-3	7516.73	1529.54	11087.2	1559.64	0.677967	0.9807
	DIA-OT	Q10589;Q10589-2	1139.71	976.21	28693.1	16359.4	0.0397208	0.0596729
	DIA-OT	Q10713	2413.94	1633.91	33978.7	7309.23	0.0710427	0.223541
	DIA-OT	Q12792;Q12792-3;Q12792-4	6030.39	518.826	10742.9	1258.71	0.561337	0.412189
	DIA-OT	Q12849;Q12849-5	889.17	352.599	3534.66	666.353	0.251557	0.529147
	DIA-OT	Q12874	5692.3	4382.08	53094.7	5602.18	0.10721	0.782211
	DIA-OT	Q12904;Q12904-2	14237.1	1287.34	17752.4	1110.06	0.801983	1.15971
	DIA-OT	Q12905	7995.06	4857.04	13574.5	5800.67	0.588977	0.837325
	DIA-OT	Q12906;Q12906-2;Q12906-3;Q12906-4;Q12906-5;Q12906-6;Q12906-7	5169.28	3111.28	116621	55536.3	0.0443255	0.0560224
	DIA-OT	Q12907	519.538	713.699	2647.23	2479.67	0.196257	0.28782
	DIA-OT	Q12931;Q12931-2	9955.27	10204.1	219968	62801.4	0.0452578	0.162481
	DIA-OT	Q13011	4598	597.747	70677	15739.1	0.0650564	0.0379786
	DIA-OT	Q13057;Q13057-2	1221.91	538.709	5021.03	1753.04	0.243359	0.3073
	DIA-OT	Q13123	1165.3	357.422	7457.58	1025.69	0.156257	0.34847
	DIA-OT	Q13126;Q13126-2;Q13126-3;Q13126-4;Q13126-5;Q13126-6;Q13126-7	1244.7	181.921	5102.97	538.858	0.243916	0.337605
	DIA-OT	Q13144	3522.35	1159.06	10036.8	4164.35	0.350944	0.278328
	DIA-OT	Q13148;Q13148-4	1306.34	581.137	35417.7	7327.45	0.036884	0.0793096
	DIA-OT	Q13151	4985.95	226.305	49255.3	14497.9	0.101227	0.0156095
	DIA-OT	Q13162	7707.68	6637.41	192551	57171.2	0.0400294	0.116097
	DIA-OT	Q13177	3194.86	988.622	31418	4662.41	0.101689	0.212041
	DIA-OT	Q13185	3020.13	1410.95	106962	12815.2	0.0282356	0.1101
	DIA-OT	Q13200	1203.12	1489.5	53704.6	6395.75	0.0224026	0.232889
	DIA-OT	Q13228;Q13228-2;Q13228-4	2489.03	2687.65	22918.5	7931.65	0.108603	0.338852
	DIA-OT	Q13242	2952.32	2063.08	18417.5	7742.97	0.1603	0.266446
	DIA-OT	Q13243;Q13243-3	1756.79	916.554	16712.8	1902.5	0.105116	0.481764
	DIA-OT	Q13263	11874.7	43391.7	77600.6	37356.8	0.153024	1.16155
	DIA-OT	Q13283	8041.97	3552.64	44635	11779.6	0.180172	0.301594
	DIA-OT	Q13310-2;Q13310-3	3004.62	4417.63	73322	24386.6	0.0409785	0.18115
	DIA-OT	Q13347	5830.78	4977.62	69392.8	17927.3	0.0840258	0.277655
	DIA-OT	Q13404;Q13404-1;Q13404-2;Q13404-7;Q13404-8;Q15819	17460.7	2679.88	145573	33594.7	0.119945	0.0797711
	DIA-OT	Q13405	5585.04	2203.68	35218.3	2287.05	0.158583	0.963545
	DIA-OT	Q13409;Q13409-2;Q13409-3;Q13409-5;Q13409-6;Q13409-7	535.244	348.478	5073.67	1215.36	0.105494	0.286727
	DIA-OT	Q13423	5305.65	4551.32	77938.2	17661.3	0.068075	0.257701
	DIA-OT	Q13428;Q13428-2;Q13428-3;Q13428-4;Q13428-6;Q13428-7;Q13428-8	2299.66	2183.29	71327.2	22953.7	0.032241	0.0951168
	DIA-OT	Q13435	3175.89	2198.91	78462.4	20240.5	0.0404766	0.108639
	DIA-OT	Q13442	804.465	5020.82	52568	10790.8	0.0153033	0.465288
	DIA-OT	Q13451	4136.26	442.4	11199.7	1240.64	0.369319	0.356591
	DIA-OT	Q13541	1884.03	910.82	12656.5	1480.03	0.148858	0.615406
	DIA-OT	Q13573	1223.17	10047.2	24955.6	10845.2	0.0490138	0.92642
	DIA-OT	Q13601;Q13601-2	1168.56	235.257	8458.59	1882.74	0.138151	0.124955
	DIA-OT	Q13619;Q13619-2	1905.49	1550.95	15494.6	3501.77	0.122978	0.442905
	DIA-OT	Q13630	1224	1313.31	19766.7	6264.73	0.0619221	0.209636
	DIA-OT	Q13813;Q13813-2;Q13813-3	1121.29	2026.69	74591.1	27725.4	0.0150324	0.0730987
	DIA-OT	Q13838;Q13838-2	2191.38	7284.3	95993.6	39738.8	0.0228284	0.183305
	DIA-OT	Q13907;Q13907-2	266.412	263.782	4516.29	2577.12	0.0589892	0.102356
	DIA-OT	Q14011;Q14011-2	3032.73	805.471	8300.93	1109.39	0.365348	0.72605
	DIA-OT	Q14019	3993.26	2406.27	318274	85530.5	0.0125466	0.0281335
	DIA-OT	Q14103;Q14103-2;Q14103-3;Q14103-4	4860.46	562.614	55008.3	12511.8	0.0883586	0.0449666
	DIA-OT	Q14126	858.812	1004.48	21629.5	11432.2	0.0397057	0.0878639
	DIA-OT	Q14141;Q14141-2;Q14141-4	9461.59	2325.68	46430.6	3242.76	0.203779	0.717192
	DIA-OT	Q14152	7921.14	5435.42	50114.2	11859.8	0.158062	0.458304
	DIA-OT	Q14157;Q14157-1;Q14157-3;Q14157-4;Q14157-5	10196.1	948.16	53691.1	8788.76	0.189904	0.107883
	DIA-OT	Q14204	2551.4	3019.31	57105.3	15979.8	0.0446788	0.188945
	DIA-OT	Q14240;Q14240-2	1645.57	356.173	2289.52	611.447	0.71874	0.582509
	DIA-OT	Q14244;Q14244-2;Q14244-3;Q14244-4;Q14244-5;Q14244-6;Q14244-7	2156.49	1276.95	34432.7	7051.59	0.0626291	0.181087
	DIA-OT	Q14247	6844.98	2456.17	73141.2	18280.9	0.0935858	0.134357
	DIA-OT	Q14315;Q14315-2	8087.56	3124.16	16933.2	12140.6	0.477615	0.257331
	DIA-OT	Q14318;Q14318-2	1843.48	188.556	5743.04	450.491	0.320994	0.418555
	DIA-OT	Q14320	11862.7	39211.9	18959.8	22896.6	0.625679	1.71257
	DIA-OT	Q14444;Q14444-2	6788.36	3009.44	74913.7	13006.7	0.0906158	0.231375
	DIA-OT	Q14498;Q14498-2;Q14498-3	8840.57	5010.94	19694.4	17408.5	0.448888	0.287845
	DIA-OT	Q14566	1100.15	1589	35079.5	10424.8	0.0313617	0.152426
	DIA-OT	Q14677;Q14677-2;Q14677-3	5022.83	5475.52	20203.5	9190.42	0.248612	0.595785
	DIA-OT	Q14683	2651.54	781.128	32354.6	3758.99	0.0819524	0.207803
	DIA-OT	Q14684;Q14684-2	17270.5	391.386	30295.4	4355.06	0.570071	0.0898692
	DIA-OT	Q14690	1604.64	723.965	8950.63	2578.84	0.179277	0.280733
	DIA-OT	Q14696	2522.15	1865.26	36064.5	3174.41	0.0699345	0.587591
	DIA-OT	Q14697;Q14697-2	1614.77	1175.46	78732.7	7109.98	0.0205095	0.165325
	DIA-OT	Q14839;Q14839-2	4237.71	4163.62	27269.2	5798.32	0.155403	0.718072
	DIA-OT	Q14847;Q14847-2	6138.24	5033.41	90363.6	32309.5	0.0679282	0.155787
	DIA-OT	Q14914;Q14914-2	5241.27	406.622	42669.8	16374.8	0.122833	0.0248322
	DIA-OT	Q14919;Q14919-2	804.833	334.951	2921.62	1819.21	0.275475	0.184119
	DIA-OT	Q14974	4189.7	28596.3	167574	66648.5	0.0250021	0.429061
	DIA-OT	Q14978;Q14978-2;Q14978-3	8450	10312	89169.9	23918.7	0.094763	0.431129
	DIA-OT	Q14980;Q14980-2	4885.41	859.855	31906.3	5044.06	0.153117	0.170469
	DIA-OT	Q14C86;Q14C86-2;Q14C86-3;Q14C86-4;Q14C86-5;Q14C86-6	1400.07	1093.35	11394	4791.76	0.122878	0.228172
	DIA-OT	Q15003;Q15003-2	6013.38	1846.5	8594.47	2126.26	0.69968	0.868427
	DIA-OT	Q15005	1453.74	1203.95	12191.8	9184.45	0.119238	0.131085
	DIA-OT	Q15008;Q15008-2;Q15008-3;Q15008-4	3876.11	1066.66	44410.8	8460.94	0.0872785	0.126069
	DIA-OT	Q15021	1963.33	719.32	5462.33	1114.3	0.35943	0.645536
	DIA-OT	Q15024	678.816	757.036	8671.84	1798.51	0.0782782	0.420923
	DIA-OT	Q15029;Q15029-2;Q15029-3	1385.37	1591.05	89878.3	18810.7	0.0154138	0.0845824
	DIA-OT	Q15046	2795.48	1541.03	102567	21227.9	0.0272551	0.0725946
	DIA-OT	Q15056;Q15056-2	43338	7083.16	67566	8133.45	0.641418	0.870867
	DIA-OT	Q15061	1027.49	466.17	15440.9	5729.39	0.0665436	0.0813648
	DIA-OT	Q15084;Q15084-2;Q15084-3;Q15084-4;Q15084-5	59257.2	16013.3	230424	85099.7	0.257166	0.188172
	DIA-OT	Q15102	10941.8	421.536	14258.9	16010.8	0.767368	0.0263282
	DIA-OT	Q15126	2919.29	869.363	10869	3242.36	0.268589	0.268127
	DIA-OT	Q15149;Q15149-2;Q15149-3;Q15149-4;Q15149-5;Q15149-6;Q15149-7;Q15149-8;Q15149-9	2875.73	8411.08	157563	62589.3	0.0182514	0.134385
	DIA-OT	Q15181	35410.7	14282.7	224278	109953	0.157888	0.129899
	DIA-OT	Q15185;Q15185-3;Q15185-4	11871.5	4886.65	267520	73957.6	0.0443762	0.0660737
	DIA-OT	Q15233;Q15233-2	10373.7	20181.5	382304	122413	0.0271348	0.164863
	DIA-OT	Q15287;Q15287-2;Q15287-3	2298.85	2631.91	12774.9	8559.07	0.17995	0.3075
	DIA-OT	Q15293	9739.48	2199.04	256568	55873.9	0.0379606	0.0393573
	DIA-OT	Q15365	11193.7	3342.34	152931	46817.5	0.0731941	0.0713909
	DIA-OT	Q15366;Q15366-2;Q15366-3;Q15366-4;Q15366-5;Q15366-6;Q15366-7;Q15366-8	136834	32881.6	171717	40403	0.796857	0.813839
	DIA-OT	Q15370;Q15370-2	754.416	1779.93	43471.3	15513.1	0.0173544	0.114737
	DIA-OT	Q15392;Q15392-2	760.051	194.105	8279.53	912.491	0.0917989	0.21272
	DIA-OT	Q15393;Q15393-3	5676.15	1223.81	17379.2	4001.21	0.326606	0.305859
	DIA-OT	Q15417;Q15417-3	674.55	2669.75	2541.71	8477.1	0.265392	0.314937
	DIA-OT	Q15424;Q15424-2;Q15424-3;Q15424-4	1456.86	533.869	61106.4	5644.81	0.0238414	0.0945768
	DIA-OT	Q15427	1555.67	129.737	16727.1	2444.89	0.093003	0.0530645
	DIA-OT	Q15459;Q15459-2	4706.92	2383.65	49670.1	9609.31	0.0947638	0.248056
	DIA-OT	Q15555;Q15555-2;Q15555-3;Q15555-4;Q15555-5	225.279	46.843	6583.95	789.991	0.0342165	0.0592957
	DIA-OT	Q15645	542.532	704.939	6010.71	2135.39	0.090261	0.330122
	DIA-OT	Q15691	3946.22	1021.13	100325	17778.5	0.0393344	0.0574362
	DIA-OT	Q15717;Q15717-2	3054.72	1414.94	116469	18010.7	0.0262277	0.078561
	DIA-OT	Q15738	262.85	609.612	12648.9	6047.99	0.0207804	0.100796
	DIA-OT	Q15758	5678.09	1414.35	27240.6	5320.22	0.208442	0.265843
	DIA-OT	Q15785	1994.54	1314.93	22956.3	5143.84	0.0868842	0.255633
	DIA-OT	Q15843	49663.6	29316.1	80150	42211.2	0.619634	0.694509
	DIA-OT	Q16181;Q16181-2	4723.36	873.642	24525.9	6903.03	0.192587	0.126559
	DIA-OT	Q16222;Q16222-2;Q16222-3	146.485	505.186	4997.54	2036.99	0.0293114	0.248006
	DIA-OT	Q16401;Q16401-2;Q5IFJ8	1596.25	3983.63	18467.1	4371.48	0.0864371	0.911278
	DIA-OT	Q16531;Q16531-2	9354.04	446.883	13928.2	3814.17	0.67159	0.117164
	DIA-OT	Q16543	2966.11	2718.62	52460.5	11927.6	0.0565399	0.227926
	DIA-OT	Q16576	8713.68	5298.38	249862	49944.6	0.0348739	0.106085
	DIA-OT	Q16629;Q16629-2;Q16629-3;Q16629-4	3598.98	4663.64	141631	64238.2	0.0254109	0.0725992
	DIA-OT	Q16630;Q16630-2;Q16630-3	2529.87	101.579	15270.6	1527.88	0.165669	0.0664841
	DIA-OT	Q16658	1094.1	2051.2	39020.4	12210.4	0.0280392	0.167988
	DIA-OT	Q16698;Q16698-2	3369.21	876.828	33087	8812.47	0.101829	0.0994986
	DIA-OT	Q16718;Q16718-2	385.887	736.688	28180.7	7214.51	0.0136933	0.102112
	DIA-OT	Q16719	1223.68	2909.98	131797	28565.2	0.00928459	0.101871
	DIA-OT	Q16762	6486.92	349.439	8165.32	1364.36	0.794448	0.256119
	DIA-OT	Q16822	1204.45	1931.44	15309.2	4345.73	0.0786752	0.444445
	DIA-OT	Q16836;Q16836-2;Q16836-3	8973.22	3097.41	74437.1	39172.1	0.120548	0.0790718
	DIA-OT	Q16851;Q16851-2	3544.38	1427.3	41691.1	13804.2	0.0850154	0.103396
	DIA-OT	Q16881;Q16881-2;Q16881-3;Q16881-4;Q16881-5;Q16881-6;Q16881-7	5049.74	1874.24	100515	44594.3	0.0502386	0.0420286
	DIA-OT	Q16891;Q16891-2	4633.98	1107.63	68227.2	19612	0.0679198	0.0564769
	DIA-OT	Q1KMD3	3156.73	637.761	13048.2	3273.59	0.241928	0.19482
	DIA-OT	Q3ZCQ8;Q3ZCQ8-2	4442.46	1058.91	16734.8	1993.46	0.265462	0.53119
	DIA-OT	Q53EL6;Q53EL6-2	3749.06	2643.56	17862.7	8832.61	0.209882	0.299295
	DIA-OT	Q562R1	1.20692e+06	196909	1.38641e+06	242212	0.870534	0.812964
	DIA-OT	Q5BKZ1	188.257	520.189	19225.5	2748.56	0.00979202	0.189259
	DIA-OT	Q5JTH9;Q5JTH9-2;Q5JTH9-3	1545.9	251.222	22471.3	8322.08	0.0687941	0.0301875
	DIA-OT	Q5JTJ3;Q5JTJ3-2;Q5JTJ3-3	2309.63	162.543	23698	2833.24	0.0974607	0.0573699
	DIA-OT	Q5JTV8;Q5JTV8-3	2570.51	2498.25	6376.27	2712.39	0.403137	0.92105
	DIA-OT	Q5SSJ5;Q5SSJ5-2;Q5SSJ5-3	1998.35	587.114	34112	7507.85	0.058582	0.0781999
	DIA-OT	Q5T1J5;Q9Y6H1	4070.79	927.747	22228.5	7333.61	0.183134	0.126506
	DIA-OT	Q5T4S7;Q5T4S7-2;Q5T4S7-3;Q5T4S7-4	2911.79	1117.8	6737.66	2026.78	0.432167	0.551515
	DIA-OT	Q6DD88	5774.07	69741.8	32005.8	41393.2	0.180407	1.68486
	DIA-OT	Q6FI81;Q6FI81-3	1408.66	4556.16	61086.9	20389.7	0.0230599	0.223454
	DIA-OT	Q6GMV3	1868.73	939.212	22829.5	5481.51	0.0818559	0.171342
	DIA-OT	Q6IN85;Q6IN85-2;Q6IN85-5	179.723	523.764	4008.85	1619.81	0.0448316	0.323349
	DIA-OT	Q6NUK1	2059.32	938.919	34102	8009.82	0.0603871	0.117221
	DIA-OT	Q6P1J9	3844.25	984.448	15132.1	5957.19	0.254046	0.165254
	DIA-OT	Q6P2Q9	7963.6	5012.34	27746.7	9105.27	0.287011	0.550488
	DIA-OT	Q6P587;Q6P587-2;Q6P587-3	530.081	254.832	2553.8	877.922	0.207565	0.290268
	DIA-OT	Q6PKG0;Q6PKG0-3	3118.96	2168.3	24695.6	10169.7	0.126296	0.213212
	DIA-OT	Q6UB35	9059.83	2101.04	23097.1	4581.36	0.39225	0.458606
	DIA-OT	Q6XQN6;Q6XQN6-2;Q6XQN6-3	1726.92	842.076	8736.59	6525.19	0.197665	0.12905
	DIA-OT	Q6ZSJ8;Q6ZSJ8-2	564.779	319.124	5468.34	2845.89	0.103281	0.112135
	DIA-OT	Q6ZV50;Q6ZV50-3	472.692	224.783	5268.49	6722.19	0.0897206	0.0334389
	DIA-OT	Q6ZVX7	6076.1	1597.6	26461.2	1941.98	0.229623	0.822664
	DIA-OT	Q7KZF4	7611.88	3103.32	123607	54365.5	0.0615814	0.0570824
	DIA-OT	Q7L014	1826.4	2170.99	71249.8	23267.2	0.0256337	0.0933071
	DIA-OT	Q7L0Y3	12846.2	13088.5	59029.4	16228.1	0.217623	0.806531
	DIA-OT	Q7L1Q6;Q7L1Q6-2;Q7L1Q6-3;Q7L1Q6-4	11812	5533.19	46683.8	7814.42	0.253021	0.708074
	DIA-OT	Q7L2E3;Q7L2E3-2;Q7L2E3-3	1053.66	3311.07	9633.28	4802.87	0.109377	0.689394
	DIA-OT	Q7L4I2;Q7L4I2-2	1332.06	273.157	3033.28	430.015	0.439148	0.635226
	DIA-OT	Q7RTV0	2351.14	1097.03	10490.7	3224	0.224117	0.340269
	DIA-OT	Q7Z2T5;Q7Z2T5-2	1753.09	612.593	3551.42	1319.65	0.49363	0.464209
	DIA-OT	Q7Z2W4;Q7Z2W4-2;Q7Z2W4-3	716.101	520.826	8088.43	3589.13	0.0885341	0.145112
	DIA-OT	Q7Z6Z7;Q7Z6Z7-2;Q7Z6Z7-3	1862.72	252.16	14685.4	2887.19	0.126841	0.0873374
	DIA-OT	Q7Z7H5;Q7Z7H5-2;Q7Z7H5-3	1098.08	971.411	17359.1	8248.04	0.0632569	0.117775
	DIA-OT	Q86SE5;Q86SE5-3	15903.5	2869.33	21748.5	3310.38	0.731243	0.866766
	DIA-OT	Q86TX2	7865.2	3595.99	22921.6	10512.1	0.343134	0.342081
	DIA-OT	Q86U42;Q86U42-2;Q92843-2	1149.47	2039.41	6716.82	2359.52	0.171132	0.864333
	DIA-OT	Q86UE4	2486.56	763.679	24364.2	9867.12	0.102058	0.0773964
	DIA-OT	Q86UP2;Q86UP2-2;Q86UP2-3;Q86UP2-4	4087.18	1278.15	47574.2	7805.4	0.0859118	0.163751
	DIA-OT	Q86V81	12120.3	2348.37	36827.4	4566.59	0.32911	0.51425
	DIA-OT	Q86VP6	6825.53	8510.67	81579.4	25036.6	0.0836674	0.339929
	DIA-OT	Q86XP3;Q86XP3-2	2320.61	684.349	19102.4	2968.97	0.121482	0.2305
	DIA-OT	Q8IVM0;Q8IVM0-2	1330.73	342.997	9193.27	561.012	0.14475	0.611389
	DIA-OT	Q8IWX8	658.697	617.502	6516.44	2391.63	0.101082	0.258193
	DIA-OT	Q8IX12;Q8IX12-2	4861.78	2178.32	45964.4	10583.1	0.105773	0.205829
	DIA-OT	Q8IXM3	2234.58	407.981	4319.16	1114.87	0.517364	0.365944
	DIA-OT	Q8IY67;Q8IY67-2;Q8IY67-3	392.546	631.46	5069.44	1299.16	0.0774338	0.486052
	DIA-OT	Q8IY81	5158.63	448.422	11922.3	5794.57	0.432686	0.0773866
	DIA-OT	Q8IZP0;Q8IZP0-10;Q8IZP0-11;Q8IZP0-12;Q8IZP0-2;Q8IZP0-3;Q8IZP0-4;Q8IZP0-5;Q8IZP0-6;Q8IZP0-7;Q8IZP0-8;Q8IZP0-9;Q9NYB9;Q9NYB9-2;Q9NYB9-3;Q9NYB9-4	2048.48	343.837	8927.53	880.224	0.229457	0.390624
	DIA-OT	Q8N163;Q8N163-2	8931.2	993.261	45595.2	16841.1	0.19588	0.0589784
	DIA-OT	Q8N1F7	1331.64	777.701	39520	8305.27	0.0336953	0.0936395
	DIA-OT	Q8N1G4	7765.6	2276.26	15939.7	2788.68	0.487185	0.816248
	DIA-OT	Q8N5N7;Q8N5N7-2	671.119	173.43	4293.21	1793.04	0.156321	0.0967236
	DIA-OT	Q8N983;Q8N983-2;Q8N983-3;Q8N983-4;Q8N983-6;Q8N983-7	4734.23	418.423	18371.8	670.477	0.257689	0.624068
	DIA-OT	Q8NBJ5	2561.57	618.691	17513.7	7225.04	0.146261	0.0856314
	DIA-OT	Q8NBS9;Q8NBS9-2	1819.88	3732.86	41012.7	7125.79	0.0443735	0.523852
	DIA-OT	Q8NBX0	3545.98	483.766	19006.9	7316.03	0.186563	0.0661241
	DIA-OT	Q8NC51-3;Q8NC51-4	8072	4085.11	380263	42813.4	0.0212274	0.0954168
	DIA-OT	Q8NE71;Q8NE71-2	25128.1	43191.2	39018.3	28795.1	0.644009	1.49995
	DIA-OT	Q8TAV4;Q8TAV4-2	1451.89	697.572	8717.84	4515.67	0.166542	0.154478
	DIA-OT	Q8TBY8;Q8TBY8-1;Q8TBY8-4	6699.29	162.427	10548.7	12114.4	0.63508	0.0134077
	DIA-OT	Q8TC12;Q8TC12-3	2557.12	401.12	26411.8	5128.16	0.0968173	0.078219
	DIA-OT	Q8TCS8	1360.56	2731.93	46186.3	15759.3	0.0294581	0.173354
	DIA-OT	Q8TDD1;Q8TDD1-2	2750.31	1274.1	9501.87	1889.54	0.28945	0.674293
	DIA-OT	Q8TDN6	6664.62	285.715	14416.5	4402.88	0.462292	0.0648927
	DIA-OT	Q8TEM1	3784.4	4916.9	13278.6	8367.48	0.285001	0.58762
	DIA-OT	Q8TEQ6	823.354	394.978	2477.99	1062.42	0.332266	0.371773
	DIA-OT	Q8TF09;Q9NP97	3166.61	836.48	7107.31	821.231	0.445542	1.01857
	DIA-OT	Q8WTV0;Q8WTV0-2;Q8WTV0-3;Q8WTV0-4;Q8WTV0-5	1486.52	604.751	8542.36	4001.61	0.174018	0.151127
	DIA-OT	Q8WUM4;Q8WUM4-2	3029.07	4956.76	57492.5	16146.7	0.0526863	0.306982
	DIA-OT	Q8WVJ2	3629.11	1375.31	11779.7	3206.43	0.308081	0.428923
	DIA-OT	Q8WVY7	605.411	229.059	4828.62	1726	0.12538	0.132711
	DIA-OT	Q8WW12;Q8WW12-2	3408.54	1306.8	11327	11017.2	0.300922	0.118614
	DIA-OT	Q8WWM7	4335.14	867.148	32449.2	7547.56	0.133598	0.114891
	DIA-OT	Q8WXF1;Q8WXF1-2	673.924	91.2616	9239.6	1907.17	0.0729387	0.0478518
	DIA-OT	Q8WXX5	2354.14	661.89	9050.12	882.722	0.260122	0.749828
	DIA-OT	Q92499;Q92499-3	3851.37	1142.01	16067.4	5207.75	0.239702	0.21929
	DIA-OT	Q92522	3801.91	1512	40939.5	2088.14	0.0928665	0.724089
	DIA-OT	Q92526	4259.69	153.25	43686.9	17431.2	0.0975052	0.0087917
	DIA-OT	Q92542;Q92542-2	2347.68	507.026	3036.81	792.435	0.773073	0.639833
	DIA-OT	Q92598;Q92598-2;Q92598-3;Q92598-4	519.782	2919.32	113458	26655.8	0.00458126	0.109519
	DIA-OT	Q92616	4301.02	3481.1	38457.2	17743.9	0.111839	0.196185
	DIA-OT	Q92688;Q92688-2	14965.4	9847.49	347873	126399	0.0430198	0.0779079
	DIA-OT	Q92769;Q92769-3	3865.52	2216	18778.8	5473.03	0.205845	0.404895
	DIA-OT	Q92804;Q92804-2	35425.2	17594	398698	177818	0.0888523	0.0989439
	DIA-OT	Q92820	5094.7	533.073	9470.81	921.019	0.537937	0.578786
	DIA-OT	Q92841	3625.15	3096.34	99855.4	18320.4	0.036304	0.169011
	DIA-OT	Q92878;Q92878-2;Q92878-3	994.703	874.957	25799.3	3647.25	0.0385554	0.239895
	DIA-OT	Q92900;Q92900-2	4330.86	695.788	22287.5	1302.6	0.194318	0.534152
	DIA-OT	Q92905	1311.15	268.283	11032.1	2643.46	0.118849	0.101489
	DIA-OT	Q92945	1625.16	3313.4	141793	68371.4	0.0114615	0.0484618
	DIA-OT	Q92973;Q92973-2;Q92973-3	6687.45	1974.57	64326.2	10502.2	0.103961	0.188015
	DIA-OT	Q93009;Q93009-3	667.15	1191.32	12599.2	9027.32	0.0529516	0.131968
	DIA-OT	Q93045;Q93045-2	1416.69	639.947	154897	26107.5	0.00914597	0.024512
	DIA-OT	Q969H8	4097.36	756.77	5670.39	1451.58	0.722589	0.521344
	DIA-OT	Q969Q0	3410.38	667.035	16798.3	11653.9	0.203019	0.0572372
	DIA-OT	Q969T9	1041.26	970.395	9816.61	3915.97	0.106071	0.247805
	DIA-OT	Q969X5;Q969X5-2	763.919	277.045	11083	6277.29	0.0689274	0.0441345
	DIA-OT	Q969Z0;Q969Z0-2	738.099	451.869	6821.88	2232.02	0.108196	0.202448
	DIA-OT	Q96A26	1340.83	596.853	13912.3	6111.84	0.0963769	0.0976551
	DIA-OT	Q96A33;Q96A33-2	696.049	647.655	2269.2	1288.51	0.306738	0.502639
	DIA-OT	Q96A35	197.685	138.281	8789.43	2247.52	0.0224913	0.061526
	DIA-OT	Q96A49	1278.2	472.198	5039.64	1862.92	0.253628	0.253472
	DIA-OT	Q96A57;Q96A57-2	2554.07	784.13	13462.8	4053.94	0.189713	0.193424
	DIA-OT	Q96AE4-2	4987.78	13909.2	294986	109121	0.0169085	0.127466
	DIA-OT	Q96AG4	13188.1	1301.62	154412	77075	0.0854083	0.0168878
	DIA-OT	Q96AY3	495.547	359.328	6317.93	2163.65	0.0784351	0.166075
	DIA-OT	Q96C19	32412.8	22304.1	104688	54780.6	0.309614	0.407153
	DIA-OT	Q96CP2	1718.01	2727.33	163484	40639.1	0.0105087	0.0671109
	DIA-OT	Q96CT7	12152.2	1090.79	15355.4	7686.23	0.791394	0.141914
	DIA-OT	Q96CW1;Q96CW1-2	1027.18	720.555	14372.1	5230.41	0.0714707	0.137763
	DIA-OT	Q96DA6;Q96DA6-2	1693.74	625.822	2658.95	695.702	0.636995	0.899555
	DIA-OT	Q96DG6	5003.06	2320.54	94967.3	21052.7	0.0526819	0.110226
	DIA-OT	Q96DH6;Q96DH6-2	1117.69	259105	11303.7	151717	0.0988783	1.70782
	DIA-OT	Q96DI7;Q96DI7-2	329.089	319.212	3694.69	1341.58	0.0890709	0.237938
	DIA-OT	Q96HE7	1214.23	744.722	13172.7	4923.93	0.092178	0.151246
	DIA-OT	Q96HS1;Q96HS1-2	622.188	504.229	21137.6	5542.47	0.0294351	0.0909755
	DIA-OT	Q96HY6;Q96HY6-2	1339.97	275.015	7823.29	1572.15	0.17128	0.17493
	DIA-OT	Q96I24	3532.11	2574.65	19237.8	10178.5	0.183603	0.25295
	DIA-OT	Q96I25	1689.53	227.827	15580.9	3012.2	0.108436	0.0756347
	DIA-OT	Q96I99;Q96I99-2	1452.35	186.845	13452.9	1229.49	0.107959	0.15197
	DIA-OT	Q96IR7	2581.32	710.117	17744.1	4385.98	0.145475	0.161906
	DIA-OT	Q96K17;Q96K17-2	5228.33	7165.14	39647.8	8190.1	0.131869	0.874854
	DIA-OT	Q96KB5;Q96KB5-2	2800.98	2445.02	47341.3	8980.72	0.0591656	0.272252
	DIA-OT	Q96KR1	1033.57	681.04	7828.78	1437.93	0.132022	0.473625
	DIA-OT	Q96L92;Q96L92-3	1075.84	379.413	5426.49	2131.02	0.198258	0.178043
	DIA-OT	Q96P70	1541.92	591.973	2335.88	600.061	0.660104	0.986522
	DIA-OT	Q96PK6	5720.53	3177.89	68797.7	19632.4	0.08315	0.16187
	DIA-OT	Q96QK1	3580.8	747.805	56424.7	5498.9	0.0634617	0.135992
	DIA-OT	Q96RP9;Q96RP9-2	4995.36	1868.08	16527.3	4062.19	0.302249	0.45987
	DIA-OT	Q96S55;Q96S55-2;Q96S55-3;Q96S55-4	374.323	108.861	2744.92	592.457	0.13637	0.183745
	DIA-OT	Q96TA1;Q96TA1-2	4435.46	940.506	28977.6	7079.42	0.153065	0.132851
	DIA-OT	Q99426;Q99426-2	649.957	47.0752	1480.47	416.234	0.439019	0.113098
	DIA-OT	Q99436	11825	14773.1	78966.5	26499.2	0.149747	0.557492
	DIA-OT	Q99439	14167	5459.16	51043.6	13273.4	0.277548	0.411286
	DIA-OT	Q99459	916.033	986.216	2810.14	1672.67	0.325974	0.589607
	DIA-OT	Q99460;Q99460-2	16296.8	3615.42	33852.6	5958.32	0.481404	0.606785
	DIA-OT	Q99471;Q99471-3	1972.53	376.518	9229.93	2444.95	0.213711	0.153998
	DIA-OT	Q99497	70413.8	47890.4	322412	104741	0.218397	0.457228
	DIA-OT	Q99536;Q99536-3	5948.2	108.819	17516.7	2027.24	0.339574	0.0536782
	DIA-OT	Q99543;Q99543-2	1612.15	2038.98	15244.4	3466.67	0.105754	0.588165
	DIA-OT	Q99584	8656.98	564.624	50871.3	8934.89	0.170174	0.0631932
	DIA-OT	Q99614	1942.2	2221.31	28858.8	8758.43	0.0673002	0.25362
	DIA-OT	Q99615;Q99615-2	5628.72	1835.06	43948.3	10728.6	0.128076	0.171044
	DIA-OT	Q99623	14779	4332.94	213684	87940.9	0.0691628	0.0492711
	DIA-OT	Q99627;Q99627-2	1691.47	465.783	4168.05	1591.72	0.405818	0.292629
	DIA-OT	Q99714;Q99714-2	17794.7	1178.3	138950	32582.5	0.128066	0.0361635
	DIA-OT	Q99729;Q99729-2;Q99729-3;Q99729-4	7311.72	2146.15	90204.7	23127.8	0.081057	0.0927953
	DIA-OT	Q99733;Q99733-2	10677.2	4146.68	46158.1	19851.2	0.231318	0.208887
	DIA-OT	Q99798	1876.19	758.911	14631.3	5537.75	0.128231	0.137043
	DIA-OT	Q99832	24278.4	3080.3	312323	75893.3	0.0777349	0.0405873
	DIA-OT	Q99848	7453.25	9816.1	52686.9	11974.9	0.141463	0.81972
	DIA-OT	Q99933;Q99933-2;Q99933-3;Q99933-4	2257.79	442.243	9028.26	638.482	0.25008	0.692647
	DIA-OT	Q9BQ04;Q9BWF3	3868.05	4574.95	26829.3	11831.7	0.144173	0.386668
	DIA-OT	Q9BQ52;Q9BQ52-3;Q9BQ52-4	3507.81	116.68	8132.31	300.239	0.431343	0.388623
	DIA-OT	Q9BQA1;Q9BQA1-2	916.779	775.806	4419.45	5116.47	0.207442	0.151629
	DIA-OT	Q9BQE5	1320.78	136.95	6037.16	2884.53	0.218774	0.0474776
	DIA-OT	Q9BQG0;Q9BQG0-2	1799.37	384.015	12134.5	4216.77	0.148286	0.0910686
	DIA-OT	Q9BR76	4104.6	1819.27	12751.7	4450.22	0.321886	0.408805
	DIA-OT	Q9BRA2	26948	3552.64	33039.5	9310.55	0.815629	0.381571
	DIA-OT	Q9BRJ2	2834.68	195.655	10566.5	1924.3	0.268269	0.101676
	DIA-OT	Q9BRP8;Q9BRP8-2	1599.7	65.0671	10312.6	2504.37	0.155122	0.0259814
	DIA-OT	Q9BS26	5601.05	2452.01	37838.3	14627.7	0.148026	0.167628
	DIA-OT	Q9BS40	2043.51	1345.09	16709.2	1547.68	0.122298	0.869105
	DIA-OT	Q9BT78	2425.45	1388.15	16719.2	5233.43	0.145069	0.265247
	DIA-OT	Q9BTD8;Q9BTD8-2;Q9BTD8-3;Q9BTD8-4	18598.4	723.184	20769.4	1795.76	0.89547	0.402717
	DIA-OT	Q9BTE3;Q9BTE3-2	1548.11	87.221	5546.99	474.245	0.27909	0.183916
	DIA-OT	Q9BUF5	3666.85	553.068	17961.8	2034.75	0.204147	0.271811
	DIA-OT	Q9BUL8	3328.2	2982.5	32795.3	10312.1	0.101484	0.289222
	DIA-OT	Q9BUP3;Q9BUP3-3	3596.62	2215.49	94612.7	29925.8	0.0380142	0.0740329
	DIA-OT	Q9BUQ8	23967.5	5500.41	32440.7	5033.69	0.738809	1.09272
	DIA-OT	Q9BUR5;Q9BUR5-2	729.784	1002.3	8240.07	1510.78	0.0885653	0.663435
	DIA-OT	Q9BV20;Q9BV20-2	249.525	273.545	6471.65	3010.72	0.0385565	0.0908569
	DIA-OT	Q9BV40	2508.62	2029.32	28376	7892.25	0.0884063	0.257128
	DIA-OT	Q9BV86;Q9BV86-2	775.476	787.426	8830.49	2548.66	0.0878181	0.308956
	DIA-OT	Q9BVK6	3980.39	3936.55	61213.1	4555.46	0.0650251	0.864139
	DIA-OT	Q9BVP2;Q9BVP2-2	14337.5	1971.66	63240.7	15455.6	0.226713	0.12757
	DIA-OT	Q9BWD1;Q9BWD1-2	1275.8	879.224	21032	9081.99	0.0606599	0.0968097
	DIA-OT	Q9BX68	1426.64	588.856	5656.86	2969.83	0.252197	0.198279
	DIA-OT	Q9BXP5;Q9BXP5-2;Q9BXP5-3;Q9BXP5-4;Q9BXP5-5	4197.98	1482.16	72648	24261.5	0.0577853	0.0610912
	DIA-OT	Q9BY44;Q9BY44-3;Q9BY44-4	4202.14	1630.17	23508.3	3408.15	0.178751	0.478314
	DIA-OT	Q9BYG3	3269.5	857.94	14917.5	3064.81	0.219172	0.279932
	DIA-OT	Q9BZZ5;Q9BZZ5-2	2575.28	3363.89	61438.9	15704.9	0.0419161	0.214194
	DIA-OT	Q9GZL7	1245.05	421.841	15521.7	1477.49	0.0802139	0.285511
	DIA-OT	Q9GZT3;Q9GZT3-2	3296.96	1608.83	92241.6	29631	0.0357427	0.0542955
	DIA-OT	Q9GZZ1	2277.62	942.085	23789.8	6100	0.0957392	0.15444
	DIA-OT	Q9H074;Q9H074-2;Q9H074-3	13232.4	13369.5	30133.1	11317.4	0.439132	1.18132
	DIA-OT	Q9H082	2762.45	3255.62	13050	12957.9	0.211682	0.251247
	DIA-OT	Q9H0A0	3466.63	2068.41	66154.7	13387.2	0.0524019	0.154506
	DIA-OT	Q9H0D6;Q9H0D6-2	12955.2	661.346	30999.4	2136.01	0.41792	0.309618
	DIA-OT	Q9H0S4;Q9H0S4-2	1411.73	1784.1	21452.2	3442.64	0.0658081	0.518236
	DIA-OT	Q9H1E3;Q9H1E3-2	3084.16	1669.72	32319.6	12924.7	0.095427	0.129188
	DIA-OT	Q9H1K4;Q9H936	80.4066	338.749	9221.86	1588.23	0.00871913	0.213286
	DIA-OT	Q9H223	3269.82	255.842	6497.72	965.769	0.503226	0.264911
	DIA-OT	Q9H299	995.841	639.754	18265.7	8133.05	0.0545197	0.0786609
	DIA-OT	Q9H2U2;Q9H2U2-2;Q9H2U2-3	7733.96	1058.42	81300.9	22669.9	0.0951275	0.0466882
	DIA-OT	Q9H307	7089.68	1935.11	33238	4166.75	0.213301	0.464417
	DIA-OT	Q9H3G5	2327.08	9733.23	20028.4	7997.95	0.116189	1.21697
	DIA-OT	Q9H3K2	1600.35	624.03	14727.9	4219.7	0.10866	0.147885
	DIA-OT	Q9H3K6	2241.12	1520.84	52150.6	26409.2	0.042974	0.0575877
	DIA-OT	Q9H3N1	3777.12	2379.46	57084.3	25533.8	0.0661673	0.0931885
	DIA-OT	Q9H444	394.541	12649.2	38531.9	14825.8	0.0102393	0.85319
	DIA-OT	Q9H4A4	1158.66	1388.69	25928.8	4162.39	0.0446864	0.333627
	DIA-OT	Q9H6Z4;Q9H6Z4-2;Q9H6Z4-3	4584.05	420.992	6829.04	1156.18	0.671258	0.364125
	DIA-OT	Q9H7Z7	842.235	128.313	11119.7	2531.07	0.0757428	0.0506952
	DIA-OT	Q9H910;Q9H910-2;Q9H910-3	1259.06	3167.93	38931.2	29705.1	0.0323407	0.106646
	DIA-OT	Q9H9B4	4939.87	4554.72	60184.5	17577	0.0820788	0.25913
	DIA-OT	Q9HB07	221.067	1617.86	34787.2	7162.71	0.00635482	0.225873
	DIA-OT	Q9HB71	12384.9	1525.83	371430	68282.1	0.0333439	0.022346
	DIA-OT	Q9HC38;Q9HC38-2	7336.66	5070.78	35547.1	9845.11	0.206393	0.515056
	DIA-OT	Q9HDC9;Q9HDC9-2	1894.45	1052.17	16362.7	2844.24	0.115778	0.369929
	DIA-OT	Q9NP72	1956.56	1661.34	7088.27	2291.17	0.276027	0.725108
	DIA-OT	Q9NPD8	952.853	408.812	19162.4	5699.45	0.0497252	0.0717284
	DIA-OT	Q9NPE3	1548.15	2035.94	3594.74	3760.88	0.43067	0.541348
	DIA-OT	Q9NQW7;Q9NQW7-2;Q9NQW7-3;Q9NQW7-4	1006.33	458.071	63075.2	4348.36	0.0159544	0.105343
	DIA-OT	Q9NQZ2	926.186	234.026	5610.6	1627.11	0.165078	0.143829
	DIA-OT	Q9NR30	18598.7	6973.35	159611	47492.7	0.116525	0.14683
	DIA-OT	Q9NR31;Q9Y6B6	1838.95	56.3757	19410	5910.56	0.0947424	0.00953812
	DIA-OT	Q9NR45	4062.3	637.679	28281.9	3422.17	0.143636	0.186338
	DIA-OT	Q9NR46	411.089	695.436	2789.19	1082.3	0.147386	0.642554
	DIA-OT	Q9NR56;Q9NR56-2;Q9NR56-3;Q9NR56-4;Q9NR56-5;Q9NR56-6;Q9NR56-7	1040.01	1030.14	28021.7	9230.41	0.0371145	0.111602
	DIA-OT	Q9NRF9	540.22	186.123	12100.7	3476.64	0.0446438	0.0535355
	DIA-OT	Q9NRP2	4713.29	1088.96	22237	2308.3	0.211957	0.47176
	DIA-OT	Q9NRR5;Q9UMX0;Q9UMX0-2;Q9UMX0-3	12309.5	2696.92	15028.3	3121.84	0.819093	0.863887
	DIA-OT	Q9NS37	262.828	686.014	20078	9751.01	0.0130903	0.0703531
	DIA-OT	Q9NS69	10370.6	1902.2	26254.7	3898.86	0.394997	0.487887
	DIA-OT	Q9NSD9;Q9NSD9-2	1155.63	590.437	18979.5	5003.58	0.0608884	0.118003
	DIA-OT	Q9NSE4	5956.57	708.051	24119.4	2368.49	0.246962	0.298946
	DIA-OT	Q9NT62;Q9NT62-2	1447.15	667.576	11509.4	2008.83	0.125737	0.332321
	DIA-OT	Q9NTJ3;Q9NTJ3-2	9034.09	1125.38	27429.7	6048.7	0.329355	0.186053
	DIA-OT	Q9NTK5	5700.96	3990.66	123900	39428.6	0.0460125	0.101212
	DIA-OT	Q9NTZ6	445.338	1069.31	15172.1	5009.36	0.0293524	0.213462
	DIA-OT	Q9NUP9	552.795	738.181	12272.9	6920.92	0.0450418	0.106659
	DIA-OT	Q9NUU7;Q9NUU7-2;Q9UMR2;Q9UMR2-2;Q9UMR2-3;Q9UMR2-4	11648.1	2662.86	26093.5	7313.26	0.446399	0.364113
	DIA-OT	Q9NVI7-2	3859.81	2221.15	54014.2	16589.5	0.0714591	0.133889
	DIA-OT	Q9NVP1	9843.91	1157.25	12109.8	3150.36	0.812889	0.36734
	DIA-OT	Q9NWB6;Q9NWB6-2;Q9NWB6-3	3285.96	371.386	9757.75	1492.06	0.336754	0.248909
	DIA-OT	Q9NWT1	410.401	165.838	6710.76	1039.84	0.0611558	0.159484
	DIA-OT	Q9NX58	2069.55	263.774	15460.1	1092.72	0.133865	0.241392
	DIA-OT	Q9NX63	1797.78	999.248	45759.7	10822	0.0392873	0.0923349
	DIA-OT	Q9NY12;Q9NY12-2	16001.6	1796.15	43428.4	2080.5	0.36846	0.863329
	DIA-OT	Q9NY33;Q9NY33-4	2448.76	498.177	7091.02	1053.23	0.345333	0.472997
	DIA-OT	Q9NYF8;Q9NYF8-2;Q9NYF8-3;Q9NYF8-4	240.833	2120.84	58492.8	25826	0.0041173	0.0821203
	DIA-OT	Q9NYL9	3456.17	888.771	17228.3	2234.49	0.20061	0.397751
	DIA-OT	Q9NZ01;Q9NZ01-2	8667.76	1702.81	10768.6	2352.62	0.804907	0.723793
	DIA-OT	Q9NZB2;Q9NZB2-4;Q9NZB2-6	465.221	168.471	6157.94	2325.48	0.0755481	0.0724454
	DIA-OT	Q9NZL9;Q9NZL9-2;Q9NZL9-4	21043	12327.4	60384.4	19284	0.348483	0.639255
	DIA-OT	Q9NZM1;Q9NZM1-3;Q9NZM1-5;Q9NZM1-6	1885.05	2650.01	31188.2	6804.46	0.0604412	0.389452
	DIA-OT	Q9P0L0;Q9P0L0-2	21355.5	7628.49	25097.8	13857.4	0.850893	0.550499
	DIA-OT	Q9P0P0	425.189	408.836	1258.58	2655.81	0.337833	0.15394
	DIA-OT	Q9P258	22394.5	11080.5	47125.2	39318.1	0.475213	0.281816
	DIA-OT	Q9P289;Q9P289-3	729.358	374.242	2639.08	637.444	0.276368	0.587098
	DIA-OT	Q9P2E9;Q9P2E9-3	2219.64	1472.62	47220.9	5523.32	0.0470055	0.266618
	DIA-OT	Q9P2J5;Q9P2J5-2	9421.91	3819.15	51231.3	11299.3	0.183909	0.337998
	DIA-OT	Q9P2P6;Q9P2P6-2	3423.85	625.751	120197	32146.4	0.0284854	0.0194657
	DIA-OT	Q9P2R7;Q9P2R7-2	2346.78	2559.61	8031.88	3882.87	0.292184	0.659205
	DIA-OT	Q9UBC2;Q9UBC2-2;Q9UBC2-3;Q9UBC2-4	1504.21	340.143	4445.72	644.464	0.338351	0.527792
	DIA-OT	Q9UBE0;Q9UBE0-2;Q9UBE0-3	5863.84	1103.8	25470.3	3308.96	0.230223	0.333579
	DIA-OT	Q9UBK8;Q9UBK8-1	1953	1289.23	10571.1	2424.45	0.184749	0.531763
	DIA-OT	Q9UBQ0;Q9UBQ0-2	3608.61	1795.34	32344.9	6217.16	0.111566	0.288771
	DIA-OT	Q9UBR2	987.12	744.516	5721.42	1586.52	0.172531	0.469276
	DIA-OT	Q9UBT2;Q9UBT2-2	1425.89	452.509	39217.2	4551.66	0.036359	0.0994163
	DIA-OT	Q9UBX3;Q9UBX3-2	3361.54	596.858	7224.2	854.175	0.465317	0.698754
	DIA-OT	Q9UGI8;Q9UGI8-2	5489.79	2522.36	21440.8	6354.95	0.256044	0.396913
	DIA-OT	Q9UHB6;Q9UHB6-2;Q9UHB6-4;Q9UHB6-5	10401	3931.47	51155.3	19347.3	0.203322	0.203204
	DIA-OT	Q9UHB9;Q9UHB9-4	2042.42	316.641	19560.3	9703.36	0.104417	0.0326321
	DIA-OT	Q9UHD8;Q9UHD8-2;Q9UHD8-5;Q9UHD8-7	2540.6	1125.21	81634.8	28286.7	0.0311215	0.0397789
	DIA-OT	Q9UHD9	1186.01	183.887	5301.71	1007.15	0.223704	0.182582
	DIA-OT	Q9UHR4	875.476	1770.8	8716.43	2980.23	0.10044	0.594182
	DIA-OT	Q9UHV9	6085.79	2634.08	80550.6	29754.7	0.0755524	0.0885265
	DIA-OT	Q9UHX1;Q9UHX1-2;Q9UHX1-3;Q9UHX1-4;Q9UHX1-5;Q9UHX1-6	1832.62	6194.92	68471.1	28937.2	0.0267649	0.214082
	DIA-OT	Q9UIG0;Q9UIG0-2	2424.34	1865.89	3954.46	5093.85	0.613065	0.366302
	DIA-OT	Q9UIJ7	6292.12	9506.18	37191.3	22661	0.169183	0.419495
	DIA-OT	Q9UJU6;Q9UJU6-2;Q9UJU6-3;Q9UJU6-6	2183.79	891.893	20573	2370.88	0.106148	0.376186
	DIA-OT	Q9UJZ1	810.616	4200.41	79478.5	12268.7	0.0101992	0.342367
	DIA-OT	Q9UKD2	2024.76	3157.01	40826.6	19638	0.0495943	0.16076
	DIA-OT	Q9UKK9	10749	3683.83	65674.2	13747.2	0.163671	0.267969
	DIA-OT	Q9UKM9;Q9UKM9-2	6358.93	949.048	54512.4	18467.7	0.116651	0.0513897
	DIA-OT	Q9UKV3;Q9UKV3-2;Q9UKV3-3;Q9UKV3-5	5171.55	4052.2	6341.54	4757.1	0.815504	0.851822
	DIA-OT	Q9UKY7;Q9UKY7-2	18367.9	3375.25	99202.4	16992.9	0.185156	0.198627
	DIA-OT	Q9UL46	6330.69	3472.4	36007.8	5025.22	0.175814	0.690996
	DIA-OT	Q9ULC4;Q9ULC4-2;Q9ULC4-3	5184.49	1982.73	10777.9	6933.62	0.48103	0.285959
	DIA-OT	Q9ULH7;Q9ULH7-4;Q9ULH7-5	143.576	381.999	1793.78	18138.9	0.0800413	0.0210597
	DIA-OT	Q9ULV4;Q9ULV4-2;Q9ULV4-3	4510.01	268.468	10390.8	1021.07	0.434038	0.262929
	DIA-OT	Q9ULX3	486.553	1335.36	2346.06	2210.79	0.207391	0.60402
	DIA-OT	Q9UMS4	19194.2	5530.89	49176	6351.96	0.390317	0.870737
	DIA-OT	Q9UMX5	4060.74	3077.72	9179.29	2842.71	0.442381	1.08267
	DIA-OT	Q9UN86;Q9UN86-2	3967.72	1463.16	52910.8	4661.31	0.0749889	0.313895
	DIA-OT	Q9UNE7;Q9UNE7-2	405.188	164.786	2322.39	692.266	0.17447	0.238038
	DIA-OT	Q9UNH7;Q9UNH7-2	1762.67	696.455	10578.4	2308	0.166629	0.301756
	DIA-OT	Q9UNM6;Q9UNM6-2	3003.35	1199.38	51054.2	14058.3	0.0588268	0.0853143
	DIA-OT	Q9UNS2;Q9UNS2-2	882.074	324.605	14645.4	2997.27	0.0602285	0.1083
	DIA-OT	Q9UNZ2;Q9UNZ2-4;Q9UNZ2-5	2434.92	15190.3	39152.4	12432.9	0.0621909	1.22178
	DIA-OT	Q9UQ35	3089.78	3601.19	55020	20450.7	0.0561573	0.176091
	DIA-OT	Q9UQ80	22815.5	1877.44	524480	178363	0.0435012	0.010526
	DIA-OT	Q9UQE7	3851.44	404.649	33542.5	3174.83	0.114822	0.127455
	DIA-OT	Q9Y224	2471.76	505.813	12026.7	3059.66	0.205523	0.165317
	DIA-OT	Q9Y230	5403.58	7612.19	55488.3	19058.5	0.0973822	0.399411
	DIA-OT	Q9Y262;Q9Y262-2	2171.97	559.187	84297.7	29267.4	0.0257655	0.0191061
	DIA-OT	Q9Y263	1241.22	711.207	6815.45	954.186	0.182118	0.745355
	DIA-OT	Q9Y265	3231.14	1205.19	88524.9	25298.1	0.0364998	0.0476394
	DIA-OT	Q9Y266	21900.9	9421.15	173672	81977.6	0.126105	0.114923
	DIA-OT	Q9Y277;Q9Y277-2	32260.5	970.108	43691.1	11533	0.738375	0.0841159
	DIA-OT	Q9Y281;Q9Y281-3	8381.47	581.114	19391.5	4840.45	0.432225	0.120054
	DIA-OT	Q9Y285;Q9Y285-2	556.092	1621.77	11931.5	5631.68	0.0466071	0.287973
	DIA-OT	Q9Y295	333.169	1197.23	28309.1	6617.24	0.011769	0.180926
	DIA-OT	Q9Y2B0	1659.18	1210.66	17034.8	3801.17	0.0973995	0.318496
	DIA-OT	Q9Y2Q3;Q9Y2Q3-2;Q9Y2Q3-3	1939.13	617.319	4427.3	1370.39	0.437995	0.450468
	DIA-OT	Q9Y2S6	2228.9	184.281	59723	20746.6	0.0373205	0.00888248
	DIA-OT	Q9Y2S7	1412.29	135.13	5384.32	855.521	0.262297	0.157951
	DIA-OT	Q9Y2T3;Q9Y2T3-3	11739	714.537	51041.7	6371.64	0.229989	0.112143
	DIA-OT	Q9Y2V2	3357.71	631.974	6745.06	2803.86	0.497803	0.225395
	DIA-OT	Q9Y2W1	3010.94	742.675	48893.7	8385.92	0.0615813	0.0885621
	DIA-OT	Q9Y2X3	11602.6	1409.93	49575.7	10256.5	0.234038	0.137468
	DIA-OT	Q9Y2Z0;Q9Y2Z0-2	3057.24	949.333	40563.6	12764.3	0.075369	0.0743738
	DIA-OT	Q9Y383	7245.12	2604.01	22343.9	4751.84	0.324255	0.548001
	DIA-OT	Q9Y394;Q9Y394-2	1310.34	315.069	1807.02	362.89	0.725139	0.868221
	DIA-OT	Q9Y3A5	51926.4	2753.19	257181	12013.5	0.201906	0.229174
	DIA-OT	Q9Y3B4	960.785	580.869	24788.1	11802.8	0.03876	0.0492146
	DIA-OT	Q9Y3C1;Q9Y3C1-2;Q9Y3C1-3	1059.78	918.823	5377.12	4242.01	0.197091	0.216601
	DIA-OT	Q9Y3C6	467.661	791.133	7321.81	2272.63	0.0638724	0.348114
	DIA-OT	Q9Y3D9	383.072	2239.43	6797.61	3809.62	0.056354	0.587836
	DIA-OT	Q9Y3F4;Q9Y3F4-2	8068.86	1132.53	31731.4	6181.12	0.254286	0.183225
	DIA-OT	Q9Y3I0	2005.54	3628.47	103783	18850.8	0.0193243	0.192483
	DIA-OT	Q9Y3T9	1493.46	1814.89	17820.7	6865.62	0.0838049	0.264344
	DIA-OT	Q9Y3U8	16190.6	5529.7	109501	32953.3	0.147858	0.167804
	DIA-OT	Q9Y446;Q9Y446-2	2350.53	376.884	5652.95	842.862	0.415805	0.447148
	DIA-OT	Q9Y490	1019.49	2948.51	72522.7	19645.4	0.0140575	0.150087
	DIA-OT	Q9Y4L1	4691.25	155.983	73727.9	8397.01	0.0636292	0.018576
	DIA-OT	Q9Y4W6	1191.19	1079.76	16171.4	3948.84	0.0736602	0.273439
	DIA-OT	Q9Y4Y9	662.991	447.824	2012.89	621.308	0.329373	0.720777
	DIA-OT	Q9Y520;Q9Y520-3;Q9Y520-4;Q9Y520-5;Q9Y520-6;Q9Y520-7	3079.55	783.442	12957.8	834.32	0.23766	0.939019
	DIA-OT	Q9Y5B9	9120.81	640.078	78708.7	14995.5	0.115881	0.0426847
	DIA-OT	Q9Y5J7	3073.96	441.207	29559	8119.28	0.103994	0.0543407
	DIA-OT	Q9Y5K5;Q9Y5K5-2;Q9Y5K5-3;Q9Y5K5-4	2558.48	4834.18	20719.2	9031.18	0.123483	0.535277
	DIA-OT	Q9Y5M8	946.285	871.114	6621.44	1750.84	0.142912	0.49754
	DIA-OT	Q9Y5S9;Q9Y5S9-2	4742.55	4333.3	95328.3	25571.1	0.0497497	0.169461
	DIA-OT	Q9Y606;Q9Y606-2	2962.53	958.963	4593.49	3305.85	0.64494	0.290081
	DIA-OT	Q9Y617	26722.4	4148.77	305299	101286	0.0875287	0.040961
	DIA-OT	Q9Y676	824.255	551.996	5303.56	1453.65	0.155415	0.379731
	DIA-OT	Q9Y678	2875.41	1257.55	11665.7	4535.22	0.246484	0.277285
	DIA-OT	Q9Y696	2224.76	973.729	29985.5	6647.4	0.0741945	0.146483
	DIA-OT	Q9Y697;Q9Y697-2;Q9Y697-3	264.576	371.908	5329.46	400.483	0.049644	0.928647
	DIA-OT	Q9Y6C9	1448.87	514.273	5204.62	1127.75	0.278382	0.456016
	DIA-OT	Q9Y6E2	19556.3	1910.22	207110	5189.64	0.0944248	0.368083
	DIA-OT	Q9Y6G9	1216.5	208.344	16662.3	4706.55	0.0730089	0.0442667
	HRMS1-OT	A0A0B4J2D5;P0DPI2	719.991	1222.56	19597.8	4173.42	0.0367383	0.29294
	HRMS1-OT	A0AVT1	2260.53	1421.22	11686.1	2003.64	0.193437	0.709317
	HRMS1-OT	A0FGR8;A0FGR8-2;A0FGR8-6	1896.03	1571.86	14206.7	4882.96	0.133461	0.321906
	HRMS1-OT	A0MZ66;A0MZ66-3;A0MZ66-5;A0MZ66-6	568.194	1143.61	25244.3	4128.11	0.0225078	0.277029
	HRMS1-OT	A1L429;A6NDE8;A6NER3;O76087;P0CL80;P0CL80-2;P0CL81;P0CL82;Q13065;Q13065-2;Q13069;Q13070;Q4V321;Q4V326	4928.22	1428.49	33639.3	7360.36	0.146502	0.194079
	HRMS1-OT	A1X283	2373.87	303.95	22575.3	4633.26	0.105154	0.0656018
	HRMS1-OT	A5YKK6;A5YKK6-2;A5YKK6-3;A5YKK6-4	885.306	1051.1	18667.3	5809.5	0.0474255	0.180928
	HRMS1-OT	A6NDG6	3600.82	4493.43	24601.3	13400.2	0.146367	0.335325
	HRMS1-OT	A6NDU8	915.21	222.896	2435.59	2397.1	0.375765	0.0929857
	HRMS1-OT	A6NHR9;A6NHR9-2	1130.52	744.801	6158.62	1172.62	0.183567	0.635161
	HRMS1-OT	B5ME19;Q99613;Q99613-2	2350.93	2773.03	72786.2	26902.8	0.0322991	0.103076
	HRMS1-OT	C4AMC7;Q6VEQ5;Q9NQA3	200.51	229.395	4545.63	1057.37	0.0441104	0.216949
	HRMS1-OT	C9JQL5;Q01628	895.285	561.569	5078.8	898.471	0.176279	0.625028
	HRMS1-OT	E9PAV3;E9PAV3-2;Q13765	61650.1	5482.42	558037	62491.7	0.110477	0.0877303
	HRMS1-OT	E9PRG8	415.7	162.763	4390.28	1064	0.0946864	0.152974
	HRMS1-OT	L0R6Q1	297.616	1058.58	6834.85	2867.07	0.043544	0.369219
	HRMS1-OT	O00115;O00115-2	1335.43	1085.64	24724.1	10363.6	0.0540134	0.104755
	HRMS1-OT	O00116	966.069	208.129	11780.6	1759.51	0.0820054	0.118288
	HRMS1-OT	O00139;O00139-1;O00139-2;O00139-4;O00139-5	1817.82	1192.39	15121.4	6322.8	0.120215	0.188586
	HRMS1-OT	O00148	417.143	296.328	2608.06	1448.83	0.159944	0.204529
	HRMS1-OT	O00151	805.087	798.74	57781.3	13463.8	0.0139333	0.0593249
	HRMS1-OT	O00154;O00154-2;O00154-3;O00154-4;O00154-5;O00154-6;O00154-7	1713.64	2144.23	40249.5	24070.9	0.0425753	0.0890798
	HRMS1-OT	O00159;O00159-2;O00159-3	1606.59	626.842	20753.3	8383.84	0.0774135	0.0747678
	HRMS1-OT	O00165;O00165-2;O00165-3;O00165-5	491.415	147.174	4550.42	1297.08	0.107993	0.113466
	HRMS1-OT	O00170	1814.35	54294.5	9521.53	33421.3	0.190552	1.62455
	HRMS1-OT	O00178	249.969	515.39	952.916	1212.05	0.26232	0.42522
	HRMS1-OT	O00186	419.052	53.431	2989.61	957.33	0.140169	0.0558126
	HRMS1-OT	O00203;O00203-3	2874.74	1511.95	16298.8	3655.41	0.176377	0.413621
	HRMS1-OT	O00231;O00231-2	4726.49	1959.65	66664.5	15273.8	0.0708997	0.128301
	HRMS1-OT	O00232;O00232-2	2225.95	1164.66	22508.4	5199	0.0988944	0.224017
	HRMS1-OT	O00233;O00233-2	232.34	627.619	37420.1	17080.9	0.00620896	0.0367438
	HRMS1-OT	O00244	4048.87	608.563	21425.7	8404.21	0.188972	0.0724117
	HRMS1-OT	O00264	6900.8	1012.28	132103	30200	0.052238	0.0335192
	HRMS1-OT	O00267;O00267-2	2344.52	364.28	38281.1	3048.8	0.0612449	0.119483
	HRMS1-OT	O00273	13992.2	2511.44	39427.4	13714.1	0.354884	0.183128
	HRMS1-OT	O00299	2835.09	2735.1	221562	44285.7	0.012796	0.0617604
	HRMS1-OT	O00303	5316.85	2256.01	54870.7	10192.5	0.0968979	0.221342
	HRMS1-OT	O00410;O00410-3	5630.26	12571.7	83316.5	17157.6	0.0675768	0.732721
	HRMS1-OT	O00422;O00422-2	3451.73	6486.17	39759.2	7383.16	0.086816	0.878508
	HRMS1-OT	O00425	944.723	101.146	15563.2	4383.41	0.0607023	0.0230747
	HRMS1-OT	O00429;O00429-2;O00429-3;O00429-4;O00429-5	3832.27	1304.17	41162.4	17049.6	0.0931012	0.0764929
	HRMS1-OT	O00469;O00469-2	73178.9	399.765	952945	4442.67	0.0767924	0.089983
	HRMS1-OT	O00483	1177.76	1205.24	101570	31204.5	0.0115956	0.0386238
	HRMS1-OT	O00487	616.412	678.052	60095.3	14457.5	0.0102572	0.0468996
	HRMS1-OT	O00505	531.979	55.0571	2074.99	2025.11	0.256377	0.0271872
	HRMS1-OT	O00507;O00507-2;Q93008;Q93008-1	1342.58	103.835	12984.5	2219.56	0.103399	0.0467817
	HRMS1-OT	O00541;O00541-2	1853.31	1490.94	58485.9	19486.2	0.0316882	0.0765128
	HRMS1-OT	O00567	2447.8	1732.91	76816.5	19087.3	0.0318656	0.0907886
	HRMS1-OT	O00571;O00571-2	3570.78	1194.93	154739	54099.2	0.0230762	0.0220878
	HRMS1-OT	O00592;O00592-2	5445.14	1522.31	27045.9	7681.72	0.201329	0.198173
	HRMS1-OT	O00625	16410.6	501.158	66825.6	10223.9	0.245574	0.0490185
	HRMS1-OT	O00712;O00712-4;O00712-5	209.891	183.872	662.404	349.907	0.316862	0.525486
	HRMS1-OT	O00764;O00764-3	8962.94	3069.12	10557.6	3539.77	0.848956	0.86704
	HRMS1-OT	O00767	1736.01	490.782	17601.2	5703.61	0.09863	0.0860477
	HRMS1-OT	O14562	2366.96	609.039	17285.7	2147.65	0.136931	0.283584
	HRMS1-OT	O14602;P47813	1628.37	865.603	104505	24553.2	0.0155818	0.0352542
	HRMS1-OT	O14618	530.272	370.373	5454.76	681.701	0.0972127	0.543306
	HRMS1-OT	O14646;O14646-2	187.115	458.49	2121.65	372.668	0.088193	1.23029
	HRMS1-OT	O14684	678.169	197.089	2499.89	1143.33	0.27128	0.172381
	HRMS1-OT	O14732;O14732-2	793.901	487.61	14044.5	10552.3	0.0565276	0.046209
	HRMS1-OT	O14737	1752.38	2760.97	121293	31446.7	0.0144475	0.0877984
	HRMS1-OT	O14744;O14744-2;O14744-3;O14744-4;O14744-5	932.395	337.942	10717.2	926.384	0.0869997	0.364797
	HRMS1-OT	O14745	2302.83	4494.97	18229.5	5104.65	0.126325	0.880565
	HRMS1-OT	O14776;O14776-2	761.615	1703.94	32685	12573.7	0.0233017	0.135516
	HRMS1-OT	O14818	1363.05	6806.48	348843	109994	0.00390736	0.0618807
	HRMS1-OT	O14828;O14828-2	3329.31	302.441	12838.2	3509.99	0.259329	0.0861658
	HRMS1-OT	O14949	635.962	289.302	3848.55	908.705	0.165247	0.318367
	HRMS1-OT	O14950;P19105	5370.48	4753.19	218758	90040.5	0.0245499	0.0527894
	HRMS1-OT	O14974;O14974-2;O14974-4;O14974-5	672.851	958.108	18948.8	9429	0.035509	0.101613
	HRMS1-OT	O14979;O14979-2;O14979-3	13567.4	3697.16	121227	46506.3	0.111918	0.079498
	HRMS1-OT	O14980	239.854	132.249	51007.2	11427.7	0.00470234	0.0115727
	HRMS1-OT	O15027;O15027-2;O15027-3;O15027-4;O15027-5	929.682	832.222	22531.4	8636.36	0.0412615	0.0963626
	HRMS1-OT	O15042;O15042-2	660.548	921.483	12547.6	4262.55	0.0526433	0.216181
	HRMS1-OT	O15067	5433.94	1506.22	49558.1	23640	0.109648	0.0637148
	HRMS1-OT	O15126	852.327	162.436	6468.59	719.423	0.131764	0.225786
	HRMS1-OT	O15143	3128.49	1042.1	53128.9	11080.5	0.0588849	0.0940478
	HRMS1-OT	O15144	2071.98	749.049	35215.7	4979.68	0.0588369	0.150421
	HRMS1-OT	O15145	5714.21	3453.79	123731	29037	0.0461824	0.118944
	HRMS1-OT	O15160;O15160-2	1453.13	1664.29	19942.4	8055.25	0.0728662	0.20661
	HRMS1-OT	O15173;O15173-2	124.582	208.44	4761.5	2020.19	0.0261644	0.103179
	HRMS1-OT	O15198;O15198-2;P84022;P84022-2;P84022-3;Q15796;Q15796-2	103.198	203.494	1366.83	1147.1	0.0755015	0.177398
	HRMS1-OT	O15212	7448.18	2644.4	64737.8	7786.49	0.115051	0.339614
	HRMS1-OT	O15260;O15260-2	11627.3	298998	20781	175262	0.559516	1.70601
	HRMS1-OT	O15305	2218.74	154.97	26715.7	3677.76	0.0830498	0.042137
	HRMS1-OT	O15347	1928.16	2043.07	20270	5165.61	0.0951237	0.395513
	HRMS1-OT	O15355	1418.34	219.033	20278.1	8123.83	0.0699448	0.0269618
	HRMS1-OT	O15357;O15357-2	306.135	490.265	9199.79	2626.52	0.0332763	0.186659
	HRMS1-OT	O15371;O15371-2;O15371-3	8630.95	2105.72	76158.6	15613.3	0.113329	0.134867
	HRMS1-OT	O15372	3325.12	806.532	49969.7	9702.17	0.0665427	0.0831291
	HRMS1-OT	O15427	3274.35	2306.64	48188.3	11583.7	0.0679491	0.199128
	HRMS1-OT	O15439;O15439-2	952.582	2319.51	16241.1	5480.95	0.0586524	0.423196
	HRMS1-OT	O15446;O15446-2	330.076	157.708	2084.09	905.688	0.158379	0.174131
	HRMS1-OT	O15460;O15460-2	1063.42	489.888	12623.8	2931.1	0.0842394	0.167135
	HRMS1-OT	O15511;O15511-2	5510.17	3458.25	64889	20301.6	0.0849169	0.170344
	HRMS1-OT	O43143	4251.88	9313.08	85094.4	52509.7	0.0499667	0.177359
	HRMS1-OT	O43148;O43148-2	1086.06	2407.46	12095.6	2808.43	0.0897893	0.857229
	HRMS1-OT	O43159	601.108	420.891	8179.76	2968.18	0.0734872	0.141801
	HRMS1-OT	O43172;O43172-2	2052.56	1068.66	11992.5	3459.7	0.171154	0.308888
	HRMS1-OT	O43175	12134.9	4192.26	449335	128282	0.0270065	0.0326801
	HRMS1-OT	O43237;O43237-2	387.89	206.491	6405.86	1869.69	0.0605523	0.110441
	HRMS1-OT	O43242	644.144	219.219	32286.2	3429.77	0.019951	0.0639165
	HRMS1-OT	O43251;O43251-10;O43251-2;O43251-3;O43251-5;O43251-6;O43251-8	275.709	460.867	4145.12	468.429	0.0665143	0.983856
	HRMS1-OT	O43290	1849.35	518.681	10784.2	2365.13	0.171488	0.219303
	HRMS1-OT	O43324;O43324-2	839.752	1617.78	37241	3979.19	0.0225492	0.40656
	HRMS1-OT	O43390;O43390-2	3213.84	1971.15	364092	72262.4	0.00882699	0.0272777
	HRMS1-OT	O43395	4739.34	1928.48	44411.3	13606.1	0.106715	0.141737
	HRMS1-OT	O43396	1300.98	854.754	20862.8	7856.4	0.0623588	0.108797
	HRMS1-OT	O43399;O43399-5;O43399-7	9949.46	2293.18	27119.7	4659.49	0.366872	0.492153
	HRMS1-OT	O43414;O43414-2;O43414-3	379.909	636.969	6611.14	2624.39	0.0574649	0.242711
	HRMS1-OT	O43447;O43447-2	1678.9	457.866	18434.1	2129.23	0.0910759	0.215038
	HRMS1-OT	O43488	2126.32	526.584	5361.06	1028.41	0.396623	0.512039
	HRMS1-OT	O43491;O43491-3;O43491-4	480.078	445.767	13533.3	4194.37	0.0354739	0.106278
	HRMS1-OT	O43516;O43516-2;O43516-3;O43516-4	822.492	251.294	5936.04	736.214	0.138559	0.341333
	HRMS1-OT	O43583	13465.1	3085.01	52914.3	13273.4	0.254469	0.232421
	HRMS1-OT	O43592	619.521	302.963	9078.57	2662.94	0.0682399	0.11377
	HRMS1-OT	O43598	1563.9	185.242	15769	2298.07	0.0991758	0.0806077
	HRMS1-OT	O43615	3492.59	546.749	22528.7	6004.77	0.155029	0.0910524
	HRMS1-OT	O43617	740.592	4542.04	5800.59	3313.03	0.127675	1.37096
	HRMS1-OT	O43633	2510.45	1132.72	45025.3	19616.4	0.0557563	0.0577435
	HRMS1-OT	O43665;O43665-1;O43665-2	805.119	231.164	3301.34	1248.78	0.243876	0.185111
	HRMS1-OT	O43670;O43670-2;O43670-3;O43670-4	1355.22	460.916	36597.8	8697.31	0.03703	0.0529952
	HRMS1-OT	O43676	574.821	725.555	18136.9	5115.02	0.0316935	0.141848
	HRMS1-OT	O43678	436.071	5037.6	4682.81	3786	0.0931217	1.33058
	HRMS1-OT	O43681	1193.42	1198.48	2834.99	2255.51	0.420962	0.531357
	HRMS1-OT	O43684;O43684-2	4154.84	590.663	60183.3	14054	0.0690364	0.0420281
	HRMS1-OT	O43707	17207.3	8060.04	200686	37213.5	0.0857426	0.216589
	HRMS1-OT	O43719	3251.93	3963.36	9916.14	4535.07	0.327943	0.873935
	HRMS1-OT	O43760;O43760-2	664.675	321.681	7333.49	739.795	0.0906356	0.434824
	HRMS1-OT	O43765	1801.41	1303.08	24734.7	4746.39	0.0728294	0.27454
	HRMS1-OT	O43768;O43768-2;O43768-3;O43768-4;O43768-9	1710.62	674.041	56971.4	5551.87	0.0300259	0.121408
	HRMS1-OT	O43776	334.376	188.042	6317.42	299.877	0.0529292	0.627065
	HRMS1-OT	O43795;O43795-2	432.983	566.651	48399.4	7356.38	0.00894603	0.0770285
	HRMS1-OT	O43809	4059.4	3024.42	38259.7	10246.4	0.106101	0.295168
	HRMS1-OT	O43813	1874.76	2470.49	24008.6	9565.08	0.0780871	0.258282
	HRMS1-OT	O43818	3699.92	1033.72	62091.1	13631.8	0.0595885	0.0758317
	HRMS1-OT	O43823	987.763	311.667	4477.03	1031.26	0.220629	0.302219
	HRMS1-OT	O43837;O43837-2	481.628	827.155	5923.97	2339.18	0.0813014	0.353609
	HRMS1-OT	O43852-2;O43852-4	326.835	921.969	12083.6	5076.73	0.0270477	0.181607
	HRMS1-OT	O43852;O43852-3	8427.29	7624.72	169554	45898.7	0.0497028	0.166121
	HRMS1-OT	O43865	925.32	551854	21519.3	320737	0.0429995	1.72058
	HRMS1-OT	O60232	9223.03	608.659	49086.2	3242.42	0.187895	0.187717
	HRMS1-OT	O60256;O60256-3	578.057	90.8241	4139.94	2414.52	0.139629	0.0376158
	HRMS1-OT	O60264	368.373	3807.48	46713.5	15122.5	0.00788579	0.251775
	HRMS1-OT	O60287	605.746	425.553	2889.81	1052.12	0.209614	0.404471
	HRMS1-OT	O60306	495.632	422.727	4255.17	1223.02	0.116478	0.345642
	HRMS1-OT	O60313;O60313-10;O60313-11;O60313-13;O60313-2;O60313-9	590.811	624.85	16787.1	3963.72	0.0351943	0.157642
	HRMS1-OT	O60341;O60341-2	449.459	455.936	6683.8	1641.53	0.067246	0.277751
	HRMS1-OT	O60427	296.652	114.986	3672.88	1440.57	0.0807682	0.0798199
	HRMS1-OT	O60443	2328.98	1875.21	10007.2	4514.17	0.232731	0.415406
	HRMS1-OT	O60493	1298.73	1393.37	77005.8	22359	0.0168653	0.062318
	HRMS1-OT	O60502;O60502-2;O60502-3;O60502-4	5327.86	1615.99	38323.4	5071.59	0.139024	0.318635
	HRMS1-OT	O60506-3	19059.3	2557.27	259773	21716.2	0.0733692	0.117759
	HRMS1-OT	O60524;O60524-3;O60524-4;O60524-5	2154.91	642.253	12726.2	2194.9	0.169329	0.292611
	HRMS1-OT	O60547;O60547-2	381.644	1376.38	33968.4	12480.8	0.0112353	0.11028
	HRMS1-OT	O60568	2573.27	1178.86	25444.2	7058.14	0.101134	0.167021
	HRMS1-OT	O60610;O60610-2;O60610-3	513.614	1668.57	34342.6	6777	0.0149556	0.246211
	HRMS1-OT	O60645	1629.07	139.323	3961.96	1086.9	0.411178	0.128184
	HRMS1-OT	O60664;O60664-3;O60664-4	5213.69	2316.61	87613.7	27814	0.0595077	0.0832894
	HRMS1-OT	O60701;O60701-2	2035.46	487.418	41851.2	16661.4	0.0486356	0.0292543
	HRMS1-OT	O60716;O60716-10;O60716-11;O60716-12;O60716-13;O60716-14;O60716-15;O60716-16;O60716-2;O60716-3;O60716-4;O60716-5;O60716-6;O60716-7;O60716-8;O60716-9	282.915	879.516	13550.4	3155.15	0.0208787	0.278756
	HRMS1-OT	O60749	1413.96	1199	24758.2	12053.9	0.0571109	0.0994698
	HRMS1-OT	O60762	1649.9	4092.13	13665.6	4381.44	0.120734	0.933968
	HRMS1-OT	O60763;O60763-2	2522.24	1057.51	34309.9	7294.16	0.0735134	0.14498
	HRMS1-OT	O60814;P57053;P58876;P62807;Q5QNW6;Q5QNW6-2;Q93079;Q99877;Q99879;Q99880	116871	21488.8	1.91397e+06	326427	0.0610618	0.0658302
	HRMS1-OT	O60828;O60828-10;O60828-2;O60828-3;O60828-4;O60828-5;O60828-6;O60828-7;O60828-8;O60828-9	1722.65	1847.14	21828.2	14413.9	0.0789184	0.12815
	HRMS1-OT	O60831	1348.92	122.022	7979.36	2599.4	0.169051	0.0469425
	HRMS1-OT	O60832	4851.98	329.445	39370.7	13293.4	0.123238	0.0247825
	HRMS1-OT	O60841	5214.58	4926.92	100545	39801.7	0.051863	0.123787
	HRMS1-OT	O60869	6893.44	571.472	180134	57241.2	0.0382684	0.00998357
	HRMS1-OT	O60884	57.9999	193.429	30223.4	7262.23	0.00191904	0.0266349
	HRMS1-OT	O60885;O60885-2;O60885-3;Q15059;Q15059-2	2538.08	331.416	20002.9	2068.47	0.126886	0.160223
	HRMS1-OT	O60907;O60907-2;Q9BQ87;Q9BZK7	836.645	89.9349	7680.64	2005.91	0.108929	0.0448349
	HRMS1-OT	O60925	547.329	600.332	43972.8	16390.4	0.012447	0.036627
	HRMS1-OT	O75083	8281.66	3293.94	138932	31913.2	0.0596096	0.103216
	HRMS1-OT	O75131	3169.99	115.281	11245.7	2731.01	0.281884	0.0422118
	HRMS1-OT	O75150;O75150-4	843.151	386.882	7089.31	1092.53	0.118933	0.354116
	HRMS1-OT	O75152	310.048	563.061	9603.03	1988.88	0.0322865	0.283105
	HRMS1-OT	O75153	1340.62	230.865	14797.6	6699.12	0.0905971	0.034462
	HRMS1-OT	O75179;O75179-2;O75179-6;O75179-7;Q8IWZ3;Q8IWZ3-4;Q8IWZ3-6	261.682	407.593	1902.04	1174.81	0.13758	0.346945
	HRMS1-OT	O75208	1145.97	319.725	7360.57	2137.27	0.155691	0.149595
	HRMS1-OT	O75223	3000.02	473.618	100145	15941.7	0.0299568	0.0297093
	HRMS1-OT	O75251;O75251-2	1548.31	520.565	9454.74	2604.2	0.16376	0.199894
	HRMS1-OT	O75312	901.405	336.98	6393.51	1534.54	0.140988	0.219596
	HRMS1-OT	O75340	3082.17	7097.39	33230.6	7253.5	0.0927512	0.978478
	HRMS1-OT	O75347	8489.56	1973.57	262697	103917	0.032317	0.0189917
	HRMS1-OT	O75348	1442.95	586.017	13804.6	6618.26	0.104527	0.0885455
	HRMS1-OT	O75367;O75367-3	8312.21	8976.35	136214	56397.8	0.0610234	0.159161
	HRMS1-OT	O75368	994.939	1263.27	22727.4	4717.49	0.0437772	0.267784
	HRMS1-OT	O75369-8	1286.61	1563.62	182935	73738.7	0.00703315	0.0212048
	HRMS1-OT	O75380	1434.06	721840	13618.3	417321	0.105304	1.7297
	HRMS1-OT	O75390	5358.25	1211.99	47308.3	5053.65	0.113262	0.239825
	HRMS1-OT	O75396	5819.51	760.343	57458.7	11858.6	0.101282	0.0641175
	HRMS1-OT	O75400;O75400-2;O75400-3	3428.65	1443.33	33787.1	5092.74	0.101478	0.28341
	HRMS1-OT	O75436;O75436-2	218.07	1911.04	22629.3	12121.3	0.00963662	0.15766
	HRMS1-OT	O75439	1356.07	974.231	14810.8	5982.07	0.0915599	0.162858
	HRMS1-OT	O75475	3807.37	1968.42	61390	15659.7	0.0620194	0.1257
	HRMS1-OT	O75477	1597.03	745.968	13735.2	3721.23	0.116273	0.200463
	HRMS1-OT	O75489	2256.84	2186.68	5395.51	2127.51	0.418281	1.02781
	HRMS1-OT	O75494;O75494-2;O75494-3;O75494-4;O75494-5;O75494-6	10850.8	3431.25	37613.1	3951.76	0.288486	0.868283
	HRMS1-OT	O75506	3978.99	743.137	5126	571.271	0.776237	1.30085
	HRMS1-OT	O75521;O75521-2	2656.26	748.881	31396.9	6305.49	0.0846024	0.118766
	HRMS1-OT	O75531	10458.5	170162	126416	113800	0.0827311	1.49527
	HRMS1-OT	O75533	3481.28	2142.72	61791.1	18518.9	0.0563395	0.115704
	HRMS1-OT	O75534;O75534-2;O75534-3;O75534-4	2630.29	1707.82	72495.4	22744.5	0.0362822	0.0750874
	HRMS1-OT	O75608;O75608-2	2614.11	1851.58	67509	21360.8	0.0387225	0.0866813
	HRMS1-OT	O75616	1111.23	229.088	9358.46	1160.04	0.11874	0.197483
	HRMS1-OT	O75643	2136.12	935.951	75887.1	16257.9	0.0281487	0.0575688
	HRMS1-OT	O75663	1306.38	1206.43	7500.7	6024.69	0.174168	0.200248
	HRMS1-OT	O75691	2668.54	152.905	17875.3	1689.2	0.149287	0.0905192
	HRMS1-OT	O75694;O75694-2	13947.6	2695.91	63189.2	10470	0.220727	0.25749
	HRMS1-OT	O75718	1352.05	444.007	16992.5	5433.92	0.0795677	0.0817103
	HRMS1-OT	O75794	1866.46	316261	12714	184225	0.146803	1.71671
	HRMS1-OT	O75821	2104.7	1320.22	77927.2	22015.3	0.0270085	0.0599683
	HRMS1-OT	O75822	1853.07	1655.31	108282	26387.6	0.0171133	0.0627307
	HRMS1-OT	O75832;O75832-2	805.202	430.997	2179.55	361.651	0.369436	1.19175
	HRMS1-OT	O75844	1011.96	1809.8	37728.7	10600.8	0.0268222	0.170724
	HRMS1-OT	O75874	5067.43	2537.08	130621	49261.7	0.038795	0.0515022
	HRMS1-OT	O75915	1688.37	711.633	17837.6	2428.18	0.094652	0.293072
	HRMS1-OT	O75934	1032.66	264.547	10204.4	954.162	0.101197	0.277255
	HRMS1-OT	O75935;O75935-3	3026.4	315.456	40278.8	8147.13	0.0751363	0.0387198
	HRMS1-OT	O75937	3678.06	2590.46	46493.8	11324.8	0.0791087	0.228742
	HRMS1-OT	O75940	4116.51	393.689	10548.4	229.526	0.39025	1.71522
	HRMS1-OT	O75947	11605.1	2454.19	165895	65845	0.0699543	0.0372722
	HRMS1-OT	O75955;O75955-2	737.858	141.171	4223.43	1738.77	0.174706	0.0811902
	HRMS1-OT	O75964	11090.1	1996.54	130181	30985.6	0.0851904	0.0644346
	HRMS1-OT	O76003	1344.31	5210.73	88534.7	37527.1	0.015184	0.138852
	HRMS1-OT	O76021	1970.36	7865.74	177010	57431.3	0.0111314	0.136959
	HRMS1-OT	O76031	1353.68	1146.29	15552.5	4654.48	0.0870395	0.246276
	HRMS1-OT	O76070	3647.29	1645.26	113881	25834	0.0320273	0.0636859
	HRMS1-OT	O76071	291.979	244.812	6045.24	1214.64	0.0482991	0.201552
	HRMS1-OT	O76094;O76094-2	2425.84	967.161	33901.4	9396.61	0.0715557	0.102927
	HRMS1-OT	O94760;O94760-2	1049.23	32.9101	8266.02	1728.52	0.126933	0.0190395
	HRMS1-OT	O94763;O94763-2;O94763-3	1441.61	370.225	2359.91	412.266	0.610876	0.898025
	HRMS1-OT	O94776	1815.38	2568.95	20962	8660.7	0.0866036	0.296622
	HRMS1-OT	O94826	2975.97	531.732	50514.9	9394.9	0.0589128	0.056598
	HRMS1-OT	O94874;O94874-3	2013.97	113.682	8535.15	2560.33	0.235962	0.0444012
	HRMS1-OT	O94875;O94875-10;O94875-11;O94875-12;O94875-2;O94875-3;O94875-4;O94875-5;O94875-7;O94875-8;O94875-9	2952.63	964.946	44805.4	19006	0.0658991	0.0507707
	HRMS1-OT	O94888	351.448	12398.7	8847.4	8319.28	0.0397233	1.49035
	HRMS1-OT	O94906	791.541	781.8	19263.3	6707.28	0.0410906	0.11656
	HRMS1-OT	O94925;O94925-3	565.48	281.641	3723.68	1273.94	0.15186	0.221079
	HRMS1-OT	O94979;O94979-10;O94979-2;O94979-3;O94979-4;O94979-6;O94979-8;O94979-9	1284.93	2140.83	53920.5	18441.1	0.0238301	0.11609
	HRMS1-OT	O94992	1412.34	439.152	19622.7	7816.27	0.0719747	0.0561843
	HRMS1-OT	O95071;O95071-2	4927.04	887.952	16613.9	2213.34	0.296561	0.401182
	HRMS1-OT	O95163	2094.09	371.246	26637.1	8654.61	0.0786155	0.0428957
	HRMS1-OT	O95168;O95168-2	3100.83	656.501	11736.6	5543.7	0.264201	0.118423
	HRMS1-OT	O95169;O95169-3	457.661	203.128	10253	2480.17	0.044637	0.0819008
	HRMS1-OT	O95182	746.625	1013.06	3526.08	996.281	0.211743	1.01685
	HRMS1-OT	O95197;O95197-2;O95197-3;O95197-4;O95197-7	1325.26	192.047	3831.92	401.11	0.345848	0.478789
	HRMS1-OT	O95202	751.704	863.725	38496.4	10222.6	0.0195266	0.0844921
	HRMS1-OT	O95232	753.656	184.024	5882.05	1234.81	0.128128	0.149031
	HRMS1-OT	O95292	1061.01	1082.9	10850.8	1241.77	0.0977822	0.872068
	HRMS1-OT	O95298;O95298-2	62.57	429.909	16534.2	5868.1	0.00378428	0.0732621
	HRMS1-OT	O95299;O95299-2	2104.36	498.156	21329.7	4512.47	0.0986585	0.110395
	HRMS1-OT	O95302;O95302-3	411.918	287.75	2832.74	569.125	0.145413	0.505601
	HRMS1-OT	O95336	3367.11	1350.84	66217.7	20602.6	0.0508491	0.0655666
	HRMS1-OT	O95347;O95347-2	781.762	318.314	18708.6	3750.94	0.0417862	0.0848626
	HRMS1-OT	O95359;O95359-1;O95359-2;O95359-3;O95359-5;O95359-6	716.45	196.34	3754.8	476.191	0.190809	0.412314
	HRMS1-OT	O95373	2836.12	8945.18	70172.1	18145.8	0.0404166	0.492961
	HRMS1-OT	O95376	1539.65	856.867	8671.67	1941.78	0.177549	0.44128
	HRMS1-OT	O95394;O95394-3;O95394-4	451.091	346.064	15839.1	5421.98	0.0284797	0.0638261
	HRMS1-OT	O95399;O95399-2	18344.7	7673.77	195322	127320	0.0939204	0.0602716
	HRMS1-OT	O95433	5711.31	483.298	68184.8	9223.95	0.0837622	0.052396
	HRMS1-OT	O95453;O95453-2;O95453-3	28052	398.221	132093	1325.03	0.212365	0.300537
	HRMS1-OT	O95456;O95456-2	6591.88	1655.47	97107.5	14309.3	0.0678823	0.115692
	HRMS1-OT	O95478	1418.58	511.357	8509.84	2903.7	0.166699	0.176105
	HRMS1-OT	O95486	1200.95	313453	6943.94	184102	0.172949	1.7026
	HRMS1-OT	O95573	2977.14	122.362	55385.4	10304	0.0537532	0.0118752
	HRMS1-OT	O95721	3926.65	538.993	14071.2	3930.77	0.279056	0.137121
	HRMS1-OT	O95747	4459.59	2150.26	23327.6	9231.12	0.191172	0.232936
	HRMS1-OT	O95757	1868.18	425.657	48443.9	16184.3	0.0385638	0.0263006
	HRMS1-OT	O95758;O95758-1;O95758-2;O95758-4;O95758-5;O95758-6	1553.94	3901.18	10732.9	5928.22	0.144783	0.658069
	HRMS1-OT	O95777	342.488	2750.01	51085.3	18846.7	0.00670423	0.145915
	HRMS1-OT	O95782;O95782-2	8536.64	893.429	30705.1	4414.57	0.278021	0.202382
	HRMS1-OT	O95801	894.841	926.248	8254.78	2582.22	0.108403	0.358702
	HRMS1-OT	O95816;O95816-2	3491.77	1930.53	83817.3	25761.8	0.0416593	0.0749375
	HRMS1-OT	O95817	1111.72	242.003	30763.1	4881.92	0.036138	0.0495712
	HRMS1-OT	O95831;O95831-3	5406.76	3764.16	130472	29012.5	0.0414399	0.129743
	HRMS1-OT	O95834;O95834-2;O95834-3	1784.32	309.73	12653	2475.72	0.14102	0.125107
	HRMS1-OT	O95837;P29992;P50148	423.888	195.102	3138.99	944.598	0.13504	0.206545
	HRMS1-OT	O95861;O95861-4	1837.5	1466.58	37592.7	9444.85	0.0488791	0.155278
	HRMS1-OT	O95881	5481.59	1371.19	17211.7	19245.7	0.31848	0.0712467
	HRMS1-OT	O96000	3339.89	2448.74	32566.7	12349.9	0.102555	0.19828
	HRMS1-OT	O96005	690.386	951.339	7230.09	2927.04	0.095488	0.325017
	HRMS1-OT	O96008;O96008-2	1632.26	2851.61	44493	10129.1	0.0366859	0.281527
	HRMS1-OT	O96019;O96019-2	895.943	635.422	49070.5	14609.2	0.0182583	0.0434946
	HRMS1-OT	P00338;P00338-3	25558.7	8338.92	1.70347e+06	335797	0.0150039	0.0248332
	HRMS1-OT	P00367	2364.84	443.944	54093.1	10276.9	0.0437179	0.0431984
	HRMS1-OT	P00374;P00374-2	2452.82	829.725	17338.9	4472.29	0.141464	0.185526
	HRMS1-OT	P00387;P00387-2;P00387-3	733.841	388.738	5365.18	641.511	0.136778	0.605972
	HRMS1-OT	P00390;P00390-2;P00390-3	3059.14	2221.16	93882.4	23308.8	0.0325848	0.0952926
	HRMS1-OT	P00441	28478.2	12882.2	141597	30552.4	0.201121	0.421643
	HRMS1-OT	P00491	2289.98	1168.02	39274.2	8648.39	0.0583076	0.135056
	HRMS1-OT	P00492	4579.56	4097.15	92594.5	24217.6	0.0494582	0.169181
	HRMS1-OT	P00505	3489.22	1623.41	129312	40509.2	0.0269829	0.0400751
	HRMS1-OT	P00533	2139.48	1104.21	10124.9	3312.6	0.211309	0.333336
	HRMS1-OT	P00558	62787.5	24531.4	1.20091e+06	317241	0.0522832	0.0773274
	HRMS1-OT	P00568	6084.79	667.112	118704	52134.6	0.0512604	0.012796
	HRMS1-OT	P00813	546.948	242.345	2280.95	696.213	0.239789	0.34809
	HRMS1-OT	P00966	3764.61	7645.43	971909	491587	0.00387342	0.0155526
	HRMS1-OT	P01116;P01116-2	3288.53	2080.88	30412.4	16052.3	0.108131	0.129631
	HRMS1-OT	P01210	3150.08	541.132	27613.9	3827.76	0.114076	0.14137
	HRMS1-OT	P02538;P48668	4098.52	1390.97	30054.9	1694.14	0.136368	0.82105
	HRMS1-OT	P02545	5709.04	7700.39	803894	313829	0.00710174	0.0245369
	HRMS1-OT	P02768	1587.75	888.795	26230.3	9137.63	0.0605311	0.0972675
	HRMS1-OT	P02786	5756.89	1171.36	208047	39602.9	0.0276711	0.0295777
	HRMS1-OT	P02788;P02788-2	842.963	331.943	3401.96	1098.89	0.247787	0.30207
	HRMS1-OT	P02794	3785.34	330.502	55540.2	9242.54	0.068155	0.0357588
	HRMS1-OT	P04040	406.156	112.957	27259.9	5922.01	0.0148994	0.0190741
	HRMS1-OT	P04075	45938.9	4166.17	1.08013e+06	228253	0.0425307	0.0182524
	HRMS1-OT	P04080	10958.3	2596.89	514130	92602	0.0213144	0.0280436
	HRMS1-OT	P04083	6823.94	123.553	283209	54223.1	0.024095	0.0022786
	HRMS1-OT	P04179;P04179-2;P04179-4	5277.04	2983.98	67222.7	16784.4	0.0785009	0.177783
	HRMS1-OT	P04264	843.461	1212.47	7767.74	2020.37	0.108585	0.600124
	HRMS1-OT	P04406	407053	153533	1.32377e+06	320571	0.307494	0.478935
	HRMS1-OT	P04439;P04439-2	1912.47	4347.75	80947	21124.2	0.0236262	0.205818
	HRMS1-OT	P04632	259.945	624.093	20847.3	3627.63	0.012469	0.172039
	HRMS1-OT	P04792	81344	12906.9	684954	256507	0.118758	0.0503179
	HRMS1-OT	P04843	6882.51	6967.72	127577	51540.8	0.0539477	0.135188
	HRMS1-OT	P04844;P04844-2	8480.87	72837.4	13278.7	46906.8	0.638682	1.55281
	HRMS1-OT	P04899;P04899-2;P04899-3;P04899-4;P04899-5;P04899-6	2311.62	343.198	14654.2	2765.23	0.157745	0.124112
	HRMS1-OT	P04908;P0C0S8;P20671;Q16777;Q6FI13;Q7L7L0;Q93077;Q96KK5;Q99878;Q9BTM1	1.40569e+06	1.4207e+06	5.6823e+06	2.70894e+06	0.247381	0.52445
	HRMS1-OT	P05023;P05023-4	4838.91	3962.4	160746	66676.4	0.0301029	0.0594273
	HRMS1-OT	P05114	17463.8	1920.99	149432	44299.6	0.116868	0.0433635
	HRMS1-OT	P05141	4526.73	11277.2	576428	225150	0.00785307	0.0500876
	HRMS1-OT	P05187	3731.17	2080.6	141074	58963.1	0.0264484	0.0352865
	HRMS1-OT	P05198	10291.2	4577.56	172388	63489.9	0.0596976	0.0720991
	HRMS1-OT	P05204;Q15651;Q15651-2	1161.66	993.456	10434.7	3350.73	0.111326	0.29649
	HRMS1-OT	P05362	836.042	659.502	9204.06	4747.56	0.0908341	0.138914
	HRMS1-OT	P05387	59566.9	16669.3	621002	127288	0.0959206	0.130957
	HRMS1-OT	P05388;P05388-2	22699	5515.56	380480	96103.5	0.0596589	0.0573919
	HRMS1-OT	P05413	867.829	403.924	39130.1	12132.2	0.022178	0.0332937
	HRMS1-OT	P05455	5719.42	4290.32	285059	77392.2	0.020064	0.0554361
	HRMS1-OT	P05549;P05549-2;P05549-5;P05549-6;Q92754;Q92754-2	21858.6	743.333	81818	2309.79	0.267161	0.321819
	HRMS1-OT	P05556	2497.6	1552.21	62726.6	14505.6	0.0398172	0.107008
	HRMS1-OT	P05783	40431.5	12492.6	1.5556e+06	328052	0.0259909	0.0380812
	HRMS1-OT	P05787;P05787-2	13142.2	21890.8	2.87221e+06	792721	0.00457564	0.0276148
	HRMS1-OT	P06132	510.645	1032.76	3331.4	995.444	0.153283	1.03749
	HRMS1-OT	P06280	943.543	353.128	13332.9	3270	0.070768	0.10799
	HRMS1-OT	P06396;P06396-2;P06396-3;P06396-4	1158.21	618.193	20235.1	4485.63	0.0572378	0.137816
	HRMS1-OT	P06454;P06454-2	1693.22	836.427	110811	14310.6	0.0152802	0.0584481
	HRMS1-OT	P06493	5813.62	3263.41	61015.9	12960	0.0952805	0.251807
	HRMS1-OT	P06576	8379.57	6315.12	412038	134564	0.0203369	0.0469304
	HRMS1-OT	P06703	20574.9	494.65	188574	9520.46	0.109108	0.0519565
	HRMS1-OT	P06730;P06730-2;P06730-3	5194.74	257.264	45380.9	8371.4	0.11447	0.0307313
	HRMS1-OT	P06733	189949	60130.5	2.46435e+06	501996	0.0770787	0.119783
	HRMS1-OT	P06737;P06737-2	4417.11	1378.59	57196	19257.4	0.0772276	0.0715877
	HRMS1-OT	P06744;P06744-2	48722.8	14447.6	644875	180385	0.0755538	0.0800931
	HRMS1-OT	P06748;P06748-2	189181	34974.1	3.47803e+06	679387	0.054393	0.0514789
	HRMS1-OT	P06753	2082.07	705.377	24906.1	10667.1	0.0835967	0.0661262
	HRMS1-OT	P06753-2;P06753-3;P06753-4;P06753-5;P06753-6	14947.7	7267.02	148200	45480.6	0.100862	0.159783
	HRMS1-OT	P06865	3021.1	351.662	23555.7	4259.14	0.128253	0.0825663
	HRMS1-OT	P06899;P23527;P33778;Q16778;Q8N257	252381	54306.2	4.11302e+06	964388	0.0613614	0.0563116
	HRMS1-OT	P07108	6658.08	1967.03	47614	5743.38	0.139835	0.342487
	HRMS1-OT	P07195	23664.3	7771.84	1.3438e+06	300583	0.01761	0.0258559
	HRMS1-OT	P07196	184.443	869.048	2447.68	7259.42	0.0753541	0.119713
	HRMS1-OT	P07237	7525.62	3802.32	393264	81396.7	0.0191363	0.0467134
	HRMS1-OT	P07305	6219.75	1638.31	121918	39550.2	0.0510157	0.0414235
	HRMS1-OT	P07339	1523.9	704.514	34361.9	10068	0.0443485	0.0699758
	HRMS1-OT	P07355;P07355-2	15028.4	6204.76	504018	178646	0.0298172	0.0347321
	HRMS1-OT	P07384	120.628	527.585	6891.77	2693.38	0.0175032	0.195882
	HRMS1-OT	P07437	127304	28172.7	2.09802e+06	707404	0.0606783	0.0398254
	HRMS1-OT	P07602;P07602-2;P07602-3	1417.39	483.386	52359.3	17839.3	0.0270705	0.0270966
	HRMS1-OT	P07686	3033.32	1832.68	52756.2	21725.5	0.0574969	0.084356
	HRMS1-OT	P07737	60968.7	18728	2.15382e+06	518502	0.0283072	0.0361195
	HRMS1-OT	P07741;P07741-2	5292.34	5940.89	42604.2	14700.8	0.124221	0.404119
	HRMS1-OT	P07814	1708.14	1550.35	159942	46275.9	0.0106798	0.0335024
	HRMS1-OT	P07858	200.99	289.058	5322.07	1221.13	0.0377653	0.236714
	HRMS1-OT	P07900;P07900-2	84496.7	27442.7	3.69393e+06	862542	0.0228745	0.0318161
	HRMS1-OT	P07910;P07910-2	50315.5	13656.4	784019	189754	0.0641764	0.0719691
	HRMS1-OT	P07942	547.866	70.2702	3355.96	882.985	0.163252	0.0795825
	HRMS1-OT	P07947	2014.62	1199.39	14879.9	6668.63	0.135392	0.179855
	HRMS1-OT	P07951-2	7104.95	2556.71	162710	30609.4	0.0436663	0.083527
	HRMS1-OT	P07954;P07954-2	6593.37	1707.6	133098	26654.6	0.0495376	0.0640639
	HRMS1-OT	P07992;P07992-2;P07992-3	1633.54	440.165	4724.64	1344.58	0.345749	0.327363
	HRMS1-OT	P08133;P08133-2	1574.66	932.638	42825.9	15919	0.0367689	0.0585864
	HRMS1-OT	P08174;P08174-2;P08174-3;P08174-4;P08174-5;P08174-6;P08174-7	12146.7	1799	109357	17447.2	0.111075	0.103111
	HRMS1-OT	P08195-2	461.023	190.974	3054.07	877.594	0.150954	0.21761
	HRMS1-OT	P08195;P08195-3;P08195-4	6186.64	35686.5	283199	83587.1	0.0218456	0.426938
	HRMS1-OT	P08237;P08237-3	4066.87	6579.72	91878.4	31280.7	0.0442636	0.210344
	HRMS1-OT	P08238	120605	14575.8	3031541	1.23192e+06	0.0397835	0.0118318
	HRMS1-OT	P08243;P08243-2;P08243-3	1465.18	267.934	111874	28103.1	0.0130967	0.00953398
	HRMS1-OT	P08559;P08559-2;P08559-3;P08559-4	6445.22	4721.45	45384.9	7879.86	0.142013	0.599179
	HRMS1-OT	P08574	5371.34	1557.97	77026	18856.7	0.0697341	0.0826214
	HRMS1-OT	P08579	4993.93	1327.59	91076.5	18440.2	0.0548323	0.0719945
	HRMS1-OT	P08621;P08621-2;P08621-3	512.323	792.3	54320.6	10493.8	0.00943147	0.0755018
	HRMS1-OT	P08651;P08651-2;P08651-3;P08651-4;P08651-5;P08651-6	1230.23	1897.67	10775.6	3660.17	0.114168	0.518465
	HRMS1-OT	P08670	29629.8	4916.31	968466	434247	0.0305946	0.0113215
	HRMS1-OT	P08708	23580.9	8675.1	119258	29611.3	0.197731	0.292966
	HRMS1-OT	P08758	13899.4	2866.17	177871	43522.4	0.0781433	0.065855
	HRMS1-OT	P08865	39050.9	22132.7	739680	227361	0.0527943	0.0973459
	HRMS1-OT	P08962;P08962-2;P08962-3	1687.26	1864.57	71827.5	22924.5	0.0234905	0.0813354
	HRMS1-OT	P09001	4497.88	1210.67	14182.4	2791.1	0.317144	0.433762
	HRMS1-OT	P09012	4200.07	660.446	46139	14473.7	0.0910309	0.0456308
	HRMS1-OT	P09132	1305.7	287.629	6905.37	635.109	0.189085	0.45288
	HRMS1-OT	P09211	1693.18	430.881	11963.2	778.045	0.141532	0.5538
	HRMS1-OT	P09234	591.139	421.72	67926.1	12291.5	0.00870268	0.0343098
	HRMS1-OT	P09382	4036.41	7482.25	122506	47748.6	0.0329487	0.156701
	HRMS1-OT	P09417;P09417-2	641.808	124.676	5545.26	1940.66	0.11574	0.0642442
	HRMS1-OT	P09429	24457.5	3460.05	148242	29433.5	0.164984	0.117555
	HRMS1-OT	P09493-2;P09493-8	7891.47	2436.71	164573	34311.5	0.0479513	0.0710173
	HRMS1-OT	P09493-5	373.229	572.87	3805.5	763.306	0.0980762	0.750511
	HRMS1-OT	P09496;P09496-2;P09496-3;P09496-4	2939.41	1552.35	48953.5	24982.3	0.0600449	0.0621382
	HRMS1-OT	P09497;P09497-2	2121.48	1600.58	23184.4	9226.62	0.0915046	0.173474
	HRMS1-OT	P09525;P09525-2	837.967	1218.94	28992.6	9607.91	0.0289028	0.126868
	HRMS1-OT	P09543;P09543-2	1837.77	1821.25	33968.3	9348.09	0.0541025	0.194825
	HRMS1-OT	P09601	3347.96	7700.43	15287.9	10606.2	0.218995	0.726028
	HRMS1-OT	P09622;P09622-2;P09622-3	3308.29	5923.8	47518.2	15175.2	0.0696217	0.390361
	HRMS1-OT	P09651	36811.4	16297.6	928402	291821	0.0396503	0.0558482
	HRMS1-OT	P09661	5944.93	456.946	63611.6	23449.2	0.0934568	0.0194867
	HRMS1-OT	P09669	16426.8	4977.12	139579	51132.8	0.117688	0.0973373
	HRMS1-OT	P09874	4946.62	3699.43	177290	54895.8	0.0279013	0.0673901
	HRMS1-OT	P09884	4410.93	346.931	38588.7	2932.74	0.114306	0.118296
	HRMS1-OT	P09923	1705.67	911.158	26776	9128.94	0.0637013	0.0998099
	HRMS1-OT	P09960;P09960-2;P09960-3;P09960-4	698.304	564.783	46457.4	12316.9	0.015031	0.0458544
	HRMS1-OT	P09972	2495.6	1244.43	41298.1	5426.16	0.0604289	0.229339
	HRMS1-OT	P0C0S5;Q71UI9	49381.5	7850.24	97072.1	14270.9	0.508709	0.550087
	HRMS1-OT	P0C7P4;P47985	3839.56	1706.41	61453.5	21445.9	0.0624791	0.0795684
	HRMS1-OT	P0CG12	741.621	124.951	7037.92	2370.72	0.105375	0.0527061
	HRMS1-OT	P0CG22;Q9BTZ2;Q9BTZ2-4;Q9BTZ2-8	759.463	379.006	4783	2072.87	0.158784	0.182841
	HRMS1-OT	P0CG47;P0CG48;P62979;P62987	63439.2	40912.2	1.28909e+06	485210	0.0492124	0.0843186
	HRMS1-OT	P0CW18	1744.88	1149.47	14023.4	9287.45	0.124427	0.123766
	HRMS1-OT	P0DMM9;P0DMM9-3;P0DMN0;P50225;P50225-2;P50226	209.735	544.24	4699.28	1032.67	0.0446312	0.527023
	HRMS1-OT	P0DMV8;P0DMV9	12108	31429.6	1.30011e+06	588361	0.00931304	0.0534189
	HRMS1-OT	P0DN76;Q01081	3714.37	1699.81	34141.9	16320.1	0.108792	0.104154
	HRMS1-OT	P0DN79;P35520;P35520-2	497.661	116.641	4049.23	933.813	0.122902	0.124908
	HRMS1-OT	P0DP23;P0DP24;P0DP25	37516.5	12977.3	488542	198514	0.0767927	0.0653724
	HRMS1-OT	P0DPB6	811.675	194.256	10090.7	2634.12	0.0804379	0.0737461
	HRMS1-OT	P10114;P61225;Q9Y3L5	366.393	319.62	7363.59	1182.51	0.0497574	0.27029
	HRMS1-OT	P10155;P10155-3;P10155-4;P10155-5	1381.77	278.871	26359.3	4691.43	0.0524208	0.0594426
	HRMS1-OT	P10253	292.994	542.685	3145.86	572.846	0.0931364	0.947348
	HRMS1-OT	P10412	213335	115147	3.4107e+06	1.06084e+06	0.0625487	0.108543
	HRMS1-OT	P10515	5181.59	5904.05	57448.9	24708.6	0.0901947	0.238947
	HRMS1-OT	P10599	50405.6	48649.4	2.70838e+06	701668	0.018611	0.0693339
	HRMS1-OT	P10606	5735.72	1129.62	230581	57449.6	0.0248751	0.0196627
	HRMS1-OT	P10644;P10644-2	6422.82	1715.46	13477.5	4292.93	0.476558	0.3996
	HRMS1-OT	P10768	3231.84	1121.04	6219.95	3377.84	0.519592	0.33188
	HRMS1-OT	P10809	128906	21834.2	1.72002e+06	373688	0.0749444	0.0584291
	HRMS1-OT	P10909;P10909-2;P10909-3;P10909-4;P10909-5;P10909-6	490.237	94.8293	3966.69	1170.89	0.123588	0.0809893
	HRMS1-OT	P11021	23602.1	13416.8	705323	268654	0.0334628	0.0499409
	HRMS1-OT	P11142	50650.7	28128.6	1.38788e+06	510068	0.0364949	0.0551469
	HRMS1-OT	P11172;P11172-2;P11172-3;P11172-4	3015.32	1044.83	115034	7600.58	0.0262124	0.137467
	HRMS1-OT	P11177;P11177-2;P11177-3	7688.61	3058.68	100326	27973.3	0.0766362	0.109343
	HRMS1-OT	P11233	1495.84	736.055	7031.42	1486.23	0.212736	0.49525
	HRMS1-OT	P11234;P11234-2;P11234-3	1950.51	787.841	26664	5912.7	0.0731513	0.133246
	HRMS1-OT	P11279	3981.38	1170.24	129976	26801.6	0.0306317	0.0436629
	HRMS1-OT	P11310;P11310-2	583.656	3914.93	96928.1	27993.4	0.00602153	0.139852
	HRMS1-OT	P11387	2109.12	1078.59	134056	34571.6	0.0157331	0.0311988
	HRMS1-OT	P11388;P11388-2;P11388-3;P11388-4	3200.59	2125.95	71549.3	12048.5	0.0447327	0.17645
	HRMS1-OT	P11413;P11413-2	3837.82	1387.4	87373.4	22069.6	0.0439244	0.0628645
	HRMS1-OT	P11441	1048.02	770.255	20442	10218.6	0.0512683	0.0753777
	HRMS1-OT	P11498	1606.17	1525.9	38063.9	17889.2	0.0421966	0.0852972
	HRMS1-OT	P11586	6830.89	2751.43	198206	73382.8	0.0344636	0.0374942
	HRMS1-OT	P11717	1598.02	398.005	11273.1	2422.68	0.141755	0.164283
	HRMS1-OT	P11766	1834.75	1601.69	72911.6	23505.5	0.025164	0.0681411
	HRMS1-OT	P11940;P11940-2	10390.9	8020.48	378368	87516.6	0.0274624	0.0916453
	HRMS1-OT	P12004	5276.41	5230.19	300608	55664.1	0.0175525	0.0939598
	HRMS1-OT	P12081;P12081-2;P12081-3;P12081-4	8499.61	399.645	337459	9897.11	0.0251871	0.04038
	HRMS1-OT	P12235	1221.85	12189.2	22004.2	9179.55	0.0555281	1.32787
	HRMS1-OT	P12236	11238.1	4129.52	115771	37630.7	0.0970722	0.109738
	HRMS1-OT	P12268	17661.3	9074.23	194745	102233	0.0906893	0.0887605
	HRMS1-OT	P12270	513.497	354.762	78660.9	10020.4	0.00652798	0.0354039
	HRMS1-OT	P12277	5649.51	3288.58	62883.1	25285.3	0.0898415	0.130059
	HRMS1-OT	P12429	2573.3	1124.87	36551.3	8324.01	0.0704024	0.135136
	HRMS1-OT	P12814;P12814-2;P12814-3;P12814-4	6773.46	1807.52	43133.4	5658.95	0.157035	0.319408
	HRMS1-OT	P12955;P12955-2	2602.69	1497.47	24299	9271.03	0.107111	0.161521
	HRMS1-OT	P12956	25954	8472.3	227346	51217.8	0.114161	0.165417
	HRMS1-OT	P13010	7129.98	4244.64	221538	86222.4	0.032184	0.049229
	HRMS1-OT	P13073	11560	4012.91	97777.1	43902.6	0.118228	0.091405
	HRMS1-OT	P13489	8918.6	2086.99	84262.8	30636.5	0.105843	0.068121
	HRMS1-OT	P13639	28472.2	12133.2	979024	446175	0.0290822	0.0271938
	HRMS1-OT	P13645	1331.1	1261.33	9271.01	1460.88	0.143576	0.863405
	HRMS1-OT	P13667	2946.97	718.63	135337	61356.5	0.021775	0.0117124
	HRMS1-OT	P13674;P13674-2;P13674-3	1317.12	340.331	25972	5508.56	0.0507132	0.0617823
	HRMS1-OT	P13693;P13693-2	9441.51	2469.44	187501	27091.7	0.0503545	0.0911512
	HRMS1-OT	P13797	7773.91	2357.78	147224	47315.9	0.0528032	0.0498305
	HRMS1-OT	P13798	1952.5	5580.31	18200.7	13718.9	0.107276	0.40676
	HRMS1-OT	P13804;P13804-2	4941.89	3314.86	65897.1	13344.2	0.074994	0.248413
	HRMS1-OT	P13861;P13861-2	1328.38	214.383	25631.4	10187.3	0.0518262	0.0210441
	HRMS1-OT	P13929;P13929-2	8145.4	710.62	137111	55745.9	0.0594074	0.0127475
	HRMS1-OT	P13984	1306.32	312.88	19063.9	1106.25	0.0685231	0.282828
	HRMS1-OT	P13987;P13987-2	4159.34	732.925	63395.2	14432.3	0.0656097	0.0507838
	HRMS1-OT	P13995	4086.15	1140.57	42537.8	18398.1	0.0960593	0.061994
	HRMS1-OT	P14174	119966	99407.6	696511	260948	0.172238	0.380947
	HRMS1-OT	P14314;P14314-2	7764.86	1304.4	196997	32605.8	0.0394162	0.0400051
	HRMS1-OT	P14324;P14324-2	2259.17	905.826	132696	35320.1	0.0170251	0.0256462
	HRMS1-OT	P14350;P14352	2214.84	82.1661	15092.2	1940.15	0.146754	0.0423505
	HRMS1-OT	P14406	1527.12	357.154	5639.99	1884.81	0.270766	0.189491
	HRMS1-OT	P14550	1942.47	941.058	28023.2	5353.2	0.0693165	0.175793
	HRMS1-OT	P14618	74038.3	320446	2.77205e+06	1.26953e+06	0.0267089	0.252412
	HRMS1-OT	P14625	18816.2	13773.9	833259	338194	0.0225814	0.0407278
	HRMS1-OT	P14735	3313.42	890.553	38571	9815.61	0.0859045	0.0907282
	HRMS1-OT	P14866	12596.8	1598.6	306172	64239.7	0.0411428	0.024885
	HRMS1-OT	P14868	3190.13	1804.63	44738.2	17934.3	0.0713065	0.100625
	HRMS1-OT	P14923	3253.97	782.989	39545.8	8974.8	0.0822836	0.087243
	HRMS1-OT	P14927;P14927-2	3842.74	780.962	56551.6	9821.05	0.0679509	0.0795191
	HRMS1-OT	P15121	1558.6	3474.29	109755	29209.4	0.0142007	0.118944
	HRMS1-OT	P15170;P15170-2;P15170-3	2981.64	2517.92	135115	53309.1	0.0220675	0.0472325
	HRMS1-OT	P15291;P15291-2	449.585	593.608	1792.44	604.019	0.250823	0.982764
	HRMS1-OT	P15311	7675.48	4194.97	164669	75238.9	0.0466115	0.0557554
	HRMS1-OT	P15531;P15531-2	56717	5312.94	772805	146731	0.0733911	0.0362086
	HRMS1-OT	P15559;P15559-2;P15559-3	6992.25	7778.07	76578.5	26652.2	0.0913083	0.291836
	HRMS1-OT	P15586;P15586-2	16227.3	823.097	194573	8712.84	0.0833995	0.0944694
	HRMS1-OT	P15880	23261	3179.16	377641	121172	0.0615956	0.0262368
	HRMS1-OT	P15924	2699.32	644.071	65604.2	13614.4	0.0411454	0.0473082
	HRMS1-OT	P15927;P15927-2;P15927-3	3066.81	838.713	25250.6	7748.1	0.121455	0.108248
	HRMS1-OT	P15954	2497.55	1064.96	37166.3	10479.3	0.0671993	0.101625
	HRMS1-OT	P16070;P16070-10;P16070-11;P16070-12;P16070-13;P16070-14;P16070-16;P16070-17;P16070-18;P16070-3;P16070-4;P16070-5;P16070-6;P16070-7;P16070-8	374.189	1357.32	2267.8	999.231	0.165001	1.35837
	HRMS1-OT	P16083	5751.54	1977.18	17298.3	4473.23	0.332492	0.442002
	HRMS1-OT	P16104;Q96QV6	36313.5	10212.6	69664	16216.7	0.521267	0.629759
	HRMS1-OT	P16152	3453.97	1209.28	83050.8	33798.5	0.0415886	0.035779
	HRMS1-OT	P16220;P16220-2;P16220-3;P18846;P18846-2;Q03060-21;Q03060-23;Q03060-24;Q03060-26;Q03060-31;Q03060-32;Q03060-6;Q03060-8;Q03060-9	2826.75	495.306	18923.1	10526.1	0.149381	0.0470548
	HRMS1-OT	P16435	4782.63	755.27	65276.6	12005.8	0.0732671	0.062909
	HRMS1-OT	P16615;P16615-2;P16615-3;P16615-4;P16615-5	1314.01	1162.11	79822.3	23726.9	0.0164618	0.0489786
	HRMS1-OT	P16949;P16949-2	26443.3	4281.16	454830	107379	0.0581389	0.0398695
	HRMS1-OT	P16989;P16989-3	11178.8	2982.18	295490	52922	0.0378313	0.0563505
	HRMS1-OT	P17066	3507.44	718.531	40427.1	3300.25	0.0867595	0.21772
	HRMS1-OT	P17096-2	5202.82	545.677	36245.9	3085.16	0.143543	0.176872
	HRMS1-OT	P17096;P17096-3	27723	3619.03	272588	55893.9	0.101703	0.0647482
	HRMS1-OT	P17174	3404.61	1287.8	38622.7	16371.5	0.0881506	0.0786614
	HRMS1-OT	P17480;P17480-2	3794.1	1536.36	22844.3	8131.51	0.166085	0.188939
	HRMS1-OT	P17568	1812.22	112.903	8684.9	111.186	0.208663	1.01545
	HRMS1-OT	P17612;P17612-2;P22694;P22694-10;P22694-2;P22694-3;P22694-4;P22694-5;P22694-6;P22694-7;P22694-9	1208.67	595.467	4708.67	586.101	0.256689	1.01598
	HRMS1-OT	P17655;P17655-2	470.266	435.435	9365.57	4320.73	0.0502122	0.100778
	HRMS1-OT	P17661	761.626	955.323	236489	19064.3	0.00322055	0.0501106
	HRMS1-OT	P17812	6949.04	950.456	74260.8	20501.8	0.0935762	0.0463597
	HRMS1-OT	P17844;P17844-2	9289.52	4873.06	152264	48253	0.0610093	0.10099
	HRMS1-OT	P17858;P17858-2	1839.28	483.69	9772.16	2195.8	0.188216	0.22028
	HRMS1-OT	P17931	29521.1	4715.86	195264	15619.3	0.151186	0.301926
	HRMS1-OT	P17980	2676.06	966.458	92104.7	37964.7	0.0290545	0.0254568
	HRMS1-OT	P17987	5178.01	2329.16	212395	76395.4	0.0243792	0.0304882
	HRMS1-OT	P18031	440.703	360.948	823.845	351.341	0.534934	1.02734
	HRMS1-OT	P18077	5825.51	2928.37	48168.3	18139.9	0.120941	0.161433
	HRMS1-OT	P18085	2168.28	242.47	107973	22466.5	0.0200817	0.0107925
	HRMS1-OT	P18124	12100.6	3404.38	440350	103581	0.0274794	0.0328669
	HRMS1-OT	P18206;P18206-2	4605.09	2876.6	125517	45579.4	0.036689	0.0631118
	HRMS1-OT	P18564;P18564-2	3153.36	961.241	16028.6	3428.62	0.196733	0.280358
	HRMS1-OT	P18583;P18583-10;P18583-2;P18583-3;P18583-4;P18583-5;P18583-6;P18583-7;P18583-9	2733.22	1349.8	8987.89	5218.8	0.304101	0.258642
	HRMS1-OT	P18615;P18615-3;P18615-4	566.639	207.148	9169.51	3051.49	0.0617959	0.0678844
	HRMS1-OT	P18621;P18621-3	4895.06	1278.73	207760	52581.2	0.0235611	0.0243191
	HRMS1-OT	P18669	17930.6	4564.23	204661	44695	0.0876112	0.102119
	HRMS1-OT	P18754;P18754-2	15427.2	5604.09	81312.3	28831.1	0.189728	0.194377
	HRMS1-OT	P18887	277.614	303.345	6806.46	3537.18	0.0407868	0.0857589
	HRMS1-OT	P19256;P19256-2;P19256-3	1307.58	107.186	1767.67	1554.9	0.739721	0.0689345
	HRMS1-OT	P19338	14279.7	12170.8	1.06795e+06	299186	0.0133712	0.0406796
	HRMS1-OT	P19367;P19367-2;P19367-3;P19367-4	1313.02	1381.52	14727.6	5778.67	0.0891542	0.239073
	HRMS1-OT	P19387	6005.63	956.702	50264.3	4820.26	0.119481	0.198475
	HRMS1-OT	P19404	1135.38	1764.92	26669.4	7832.68	0.0425724	0.225328
	HRMS1-OT	P19525;P19525-2	639.39	249.27	17374.3	3229.85	0.0368008	0.0771772
	HRMS1-OT	P19623	2899.95	2147.35	63443.4	30397.4	0.0457093	0.0706427
	HRMS1-OT	P19784	115.506	288.857	3526.92	2142.32	0.0327499	0.134833
	HRMS1-OT	P19971;P19971-2	607.884	532.427	2827.38	853.692	0.214999	0.623676
	HRMS1-OT	P20020;P20020-1;P20020-2;P20020-4;P20020-5;P20020-6	2430.54	642.138	29476.4	1447.96	0.082457	0.443478
	HRMS1-OT	P20042	4306.96	2931.98	225411	65975.8	0.0191071	0.0444402
	HRMS1-OT	P20073;P20073-2	394.111	990.531	46370.9	15802.5	0.0084991	0.0626821
	HRMS1-OT	P20290;P20290-2	11398.4	4218.17	82720.8	13370.4	0.137794	0.315487
	HRMS1-OT	P20339;P20339-2	1170.37	325.646	4559.61	1184.18	0.256683	0.274997
	HRMS1-OT	P20340;P20340-2	7339.56	3912.44	43292	15810.7	0.169536	0.247455
	HRMS1-OT	P20618	3860.77	2316.55	6698.18	4959.32	0.576391	0.467111
	HRMS1-OT	P20674	1106.42	625.692	15711.8	4329.28	0.0704197	0.144526
	HRMS1-OT	P20700	4899.73	2790.83	178501	72782.1	0.0274493	0.038345
	HRMS1-OT	P20810;P20810-10;P20810-4;P20810-6;P20810-7;P20810-8;P20810-9	2035.77	301.271	42902.6	14441.9	0.0474509	0.020861
	HRMS1-OT	P20839;P20839-2;P20839-3;P20839-4;P20839-5;P20839-6;P20839-7	2382.1	1257.38	19026.9	11925.6	0.125197	0.105435
	HRMS1-OT	P20933	441.075	298.201	5057.15	2821.95	0.0872182	0.105672
	HRMS1-OT	P20962	20300.5	24324.9	333616	126179	0.0608498	0.192781
	HRMS1-OT	P21127;P21127-10;P21127-12;P21127-2;P21127-3;P21127-4;P21127-5;P21127-6;P21127-8;P21127-9;Q9UQ88;Q9UQ88-10;Q9UQ88-2;Q9UQ88-3;Q9UQ88-4;Q9UQ88-5	1405.73	1080.88	20528.7	7024.96	0.0684765	0.153863
	HRMS1-OT	P21266	2913.24	4410.88	44326.9	17771.9	0.0657218	0.248194
	HRMS1-OT	P21291	38210.2	22299.1	139485	38905.5	0.273937	0.57316
	HRMS1-OT	P21333;P21333-2	20595.3	9521.79	253019	98942.3	0.0813984	0.0962358
	HRMS1-OT	P21397;P21397-2;P27338;P27338-2	694.919	392.341	4013.29	2873.88	0.173154	0.13652
	HRMS1-OT	P21399	2168.23	871.052	20941.7	7360.12	0.103536	0.118348
	HRMS1-OT	P21796	4384.69	7970.56	371989	101561	0.0117871	0.0784807
	HRMS1-OT	P21912	6808.04	1223.17	67973.1	13792.5	0.100158	0.0886837
	HRMS1-OT	P21980	1656.34	616.114	9018.72	3112.76	0.183656	0.197931
	HRMS1-OT	P22059	757.8	135.356	11644.6	3407.7	0.0650776	0.0397206
	HRMS1-OT	P22061;P22061-2	2884.81	1857.16	76371.9	36581.2	0.0377732	0.0507682
	HRMS1-OT	P22087	5117.3	4004.79	106825	38895.7	0.0479036	0.102962
	HRMS1-OT	P22102	6759.2	14504.3	86639.1	42555.7	0.0780156	0.340832
	HRMS1-OT	P22234;P22234-2	13365.1	4468.57	299619	130252	0.0446071	0.0343071
	HRMS1-OT	P22307;P22307-2;P22307-4;P22307-6;P22307-7;P22307-8	1119.79	576.265	31564.3	9280.98	0.0354763	0.062091
	HRMS1-OT	P22314;P22314-2	24050.5	1690.65	356087	86150.7	0.067541	0.0196244
	HRMS1-OT	P22392-2	4566.53	1776.66	46733.8	25087.9	0.0977136	0.0708173
	HRMS1-OT	P22626	94724.6	13800.9	1.75332e+06	631580	0.0540259	0.0218514
	HRMS1-OT	P22695	6931.21	499.833	38624.4	4663.11	0.179452	0.107189
	HRMS1-OT	P23193	5856.89	2072.33	76104.3	19486.6	0.0769587	0.106347
	HRMS1-OT	P23219;P23219-2;P23219-3;P23219-4;P23219-5;P23219-6	243.905	241.105	1644.96	549.78	0.148274	0.438547
	HRMS1-OT	P23246	23364.6	2231.69	419153	128777	0.0557424	0.0173299
	HRMS1-OT	P23258;Q9NRH3	2393.46	615.175	13040.4	5300.55	0.183542	0.116059
	HRMS1-OT	P23284	8058.46	3741.4	476588	163389	0.0169086	0.0228988
	HRMS1-OT	P23381;P23381-2	12868.8	4682.2	32652.9	10052.8	0.394109	0.465761
	HRMS1-OT	P23396	77985.2	27254.4	663747	263736	0.117492	0.10334
	HRMS1-OT	P23526	8525.56	6744.21	341500	91374.7	0.024965	0.0738083
	HRMS1-OT	P23528	17747.4	4787.96	789546	194199	0.022478	0.0246549
	HRMS1-OT	P23588;P23588-2	4956	1910.16	216373	70102.9	0.0229049	0.0272479
	HRMS1-OT	P23786	534.328	264.703	2062.75	707.364	0.259036	0.374211
	HRMS1-OT	P23919;P23919-2	3546.14	1345.03	33593	12308.1	0.105562	0.109281
	HRMS1-OT	P23921	4205.13	1953.31	33429.5	6805.5	0.125791	0.28702
	HRMS1-OT	P24534	21430.4	2091.18	452406	145628	0.0473697	0.0143597
	HRMS1-OT	P24539	9405.43	898.833	110325	21421.7	0.085252	0.041959
	HRMS1-OT	P24666	1903.04	987.468	41177.6	9172.29	0.0462154	0.107658
	HRMS1-OT	P24752	9099.47	4272.7	146945	44134.3	0.0619244	0.0968113
	HRMS1-OT	P24928	1586.14	230.613	13607.8	1897.92	0.116562	0.121508
	HRMS1-OT	P24941;P24941-2	1046	789.111	7669.6	5311.09	0.136382	0.148578
	HRMS1-OT	P25205;P25205-2	1282.42	1478.1	84055	29810.6	0.015257	0.0495831
	HRMS1-OT	P25325;P25325-2	1874.75	425.474	3555.14	357.873	0.527334	1.1889
	HRMS1-OT	P25398	28960.7	11572.4	198027	54519.6	0.146246	0.21226
	HRMS1-OT	P25685	6743.8	574.82	44415.9	6771.1	0.151833	0.0848931
	HRMS1-OT	P25705	22823.2	8181.75	704204	316512	0.0324099	0.0258498
	HRMS1-OT	P25786;P25786-2	24001.8	7059.15	145837	43724.8	0.16458	0.161445
	HRMS1-OT	P25787	5728.74	2864.39	170075	45850.2	0.0336837	0.0624728
	HRMS1-OT	P25788;P25788-2	5833.59	646.53	118053	33010.5	0.0494149	0.0195856
	HRMS1-OT	P25789	4797.27	1780.66	33621.7	11906.8	0.142684	0.14955
	HRMS1-OT	P25815	8896.43	2700.09	124991	37446.2	0.0711766	0.0721058
	HRMS1-OT	P26038	3860.46	1471.2	167202	28565.2	0.0230886	0.0515032
	HRMS1-OT	P26196	740.213	2590.52	4861.93	4261.98	0.152247	0.607821
	HRMS1-OT	P26358;P26358-2	825.221	13194.2	21141.9	9824.74	0.0390324	1.34295
	HRMS1-OT	P26368;P26368-2	3184.79	14672.3	65581.6	38426.6	0.0485622	0.381827
	HRMS1-OT	P26373	25509.7	3627.03	671344	243798	0.0379979	0.0148772
	HRMS1-OT	P26447	6279.59	422.894	41056.4	2296.07	0.15295	0.184181
	HRMS1-OT	P26583	9334.76	1203.19	39386.8	7717.36	0.237003	0.155907
	HRMS1-OT	P26599;P26599-2;P26599-3	9827.04	1457.35	367409	88110.7	0.0267469	0.01654
	HRMS1-OT	P26639;P26639-2	9973.45	2660.33	320708	78633.7	0.0310983	0.033832
	HRMS1-OT	P26640	1686.97	1465.69	106909	29131.4	0.0157795	0.0503132
	HRMS1-OT	P26641;P26641-2	79005.3	5496.26	661507	226431	0.119432	0.0242735
	HRMS1-OT	P26885	2756.72	2278.62	46221.9	18396.1	0.0596409	0.123864
	HRMS1-OT	P27105	1096.68	2585.79	50133.7	18306.5	0.0218752	0.14125
	HRMS1-OT	P27144	3313.7	1001.64	39477.1	9194.13	0.0839396	0.108944
	HRMS1-OT	P27348	10258.5	4516.85	227862	80653.7	0.0450206	0.0560029
	HRMS1-OT	P27361	1878.15	353.023	14203.5	5712.82	0.132232	0.0617949
	HRMS1-OT	P27635	18477.9	2312.03	191412	25726.8	0.0965343	0.0898683
	HRMS1-OT	P27694	2034.36	1046	28888.5	7914.7	0.0704211	0.13216
	HRMS1-OT	P27695	1161.68	1311.15	51673.3	25793.4	0.0224813	0.0508327
	HRMS1-OT	P27708	2028.51	937.377	9584.22	1089.56	0.211651	0.860326
	HRMS1-OT	P27797	56208.3	10376.9	529789	94258.6	0.106096	0.11009
	HRMS1-OT	P27816;P27816-6	4270.67	1036.16	146223	49080.9	0.0292066	0.0211113
	HRMS1-OT	P27824;P27824-2	7758.2	1510.56	279964	77282.7	0.0277114	0.0195459
	HRMS1-OT	P28065;P28065-2	244.869	206.375	951.998	915.504	0.257215	0.225422
	HRMS1-OT	P28066	14262.9	2916.75	111539	22043.9	0.127874	0.132316
	HRMS1-OT	P28070	3803.87	619.596	26495.3	9319.54	0.143568	0.0664835
	HRMS1-OT	P28072	3165.49	682.815	56178.2	15702.7	0.0563473	0.0434838
	HRMS1-OT	P28288;P28288-2	1157.32	345.086	13211.2	500.156	0.0876013	0.689956
	HRMS1-OT	P28331;P28331-2;P28331-3;P28331-4;P28331-5	2450.09	2035.05	35352.4	19215.4	0.0693047	0.105907
	HRMS1-OT	P28340	916.738	1193.8	8934.72	2766.57	0.102604	0.431509
	HRMS1-OT	P28370;P28370-2	1121.79	329.605	15740.1	6006.86	0.0712691	0.0548714
	HRMS1-OT	P28482;P28482-2	1019.31	453.045	38017.1	11073	0.026812	0.0409142
	HRMS1-OT	P28838;P28838-2	222.689	296.337	25700	2936.53	0.00866492	0.100914
	HRMS1-OT	P29144	431.454	280.018	5736.26	447.772	0.0752153	0.625358
	HRMS1-OT	P29373	6077.89	1141.27	37482.5	5960.42	0.162153	0.191475
	HRMS1-OT	P29401;P29401-2	100912	18886.6	2.20589e+06	451205	0.0457465	0.0418582
	HRMS1-OT	P29558;P29558-2;Q15434	531.212	448.973	5673.89	2238.84	0.093624	0.200538
	HRMS1-OT	P29692	15000.3	3734.63	471113	104114	0.0318401	0.0358707
	HRMS1-OT	P29966	5802.9	606.278	104006	26383.7	0.0557938	0.0229793
	HRMS1-OT	P30040	7949.04	4856.3	257592	75704.5	0.0308591	0.0641481
	HRMS1-OT	P30041	15399.9	2959.5	394409	165805	0.0390455	0.0178493
	HRMS1-OT	P30043	5614.65	10747.3	70052.5	35997.7	0.0801492	0.298556
	HRMS1-OT	P30044;P30044-2	25976.2	12791.8	251642	83868	0.103227	0.152523
	HRMS1-OT	P30046	1528.97	950.604	69528.8	34107.2	0.0219905	0.0278711
	HRMS1-OT	P30048;P30048-2	13328.4	8696.86	269241	83423.7	0.0495038	0.104249
	HRMS1-OT	P30049	31772.5	27294	70666.4	34394.3	0.449613	0.793561
	HRMS1-OT	P30050	21362.9	2222.76	351124	122118	0.0608415	0.0182018
	HRMS1-OT	P30084	5474.91	1610.6	81002.2	12511.1	0.0675896	0.128733
	HRMS1-OT	P30085;P30085-3	2728.17	565.217	98262.2	27135.2	0.0277642	0.0208297
	HRMS1-OT	P30086	52244	16819.5	276270	84147.5	0.189105	0.199881
	HRMS1-OT	P30101	8925.49	3848.33	365069	131759	0.0244488	0.0292073
	HRMS1-OT	P30153	964.973	595.884	63746.4	12979.9	0.0151377	0.0459081
	HRMS1-OT	P30154;P30154-2;P30154-3;P30154-4	1016.29	120.842	5577.83	1513.21	0.182202	0.079858
	HRMS1-OT	P30419	2044.15	137.1	9853.35	3502.8	0.207457	0.03914
	HRMS1-OT	P30520	1719.17	1019.93	33342.8	11550.7	0.0515603	0.0883001
	HRMS1-OT	P30533	1817.07	100.244	21446.5	8203.22	0.0847257	0.01222
	HRMS1-OT	P30566	2836.54	834.575	32822.2	8602.15	0.0864214	0.0970194
	HRMS1-OT	P30622-2	1731.83	327.973	38046.3	3243.48	0.0455189	0.101118
	HRMS1-OT	P30626;P30626-2;P30626-3	1182.48	1295.49	127371	49506.9	0.00928376	0.0261678
	HRMS1-OT	P30740	16310.9	1112.74	79647.9	13364.2	0.204788	0.0832626
	HRMS1-OT	P30837	1753.34	18641.4	7211.64	11862.9	0.243127	1.57141
	HRMS1-OT	P30876	437.877	568.733	9780.4	4408.31	0.0447709	0.129014
	HRMS1-OT	P31040;P31040-2	2735.05	555.95	79696.6	11609.7	0.0343183	0.0478869
	HRMS1-OT	P31150;P60028	527.985	897.047	4843.34	1661.22	0.109013	0.539993
	HRMS1-OT	P31153	25388.6	10080.6	92695.9	28827.9	0.273891	0.349683
	HRMS1-OT	P31327;P31327-3	2186.39	2043.49	374243	118607	0.00584218	0.017229
[truncated: 1,613 more rows]

## Sheet: Figure2d
Figure2d
	Protein.Groups	Load	ms1_resolution	ms2_resolution	window_size	method
	1565	1ng	120k	120k	120	DIA
	1567	1ng	120k	120k	120	DIA
	1565	1ng	120k	120k	120	DIA
	396	1ng	120k	15k	15	DIA
	397	1ng	120k	15k	15	DIA
	396	1ng	120k	15k	15	DIA
	969	1ng	120k	30k	30	DIA
	969	1ng	120k	30k	30	DIA
	968	1ng	120k	30k	30	DIA
	1440	1ng	120k	60k	60	DIA
	1443	1ng	120k	60k	60	DIA
	1443	1ng	120k	60k	60	DIA
	1935	1ng	120k	120k	40	HRMS1
	1934	1ng	120k	120k	40	HRMS1
	1934	1ng	120k	120k	40	HRMS1
	1293	1ng	240k	240k	100	HRMS1
	1291	1ng	240k	240k	100	HRMS1
	1290	1ng	240k	240k	100	HRMS1
	1058	1ng	120k	30k	10	HRMS1
	1061	1ng	120k	30k	10	HRMS1
	1062	1ng	120k	30k	10	HRMS1
	1696	1ng	120k	60k	20	HRMS1
	1693	1ng	120k	60k	20	HRMS1
	1694	1ng	120k	60k	20	HRMS1

## Sheet: Figure 2e
Figure2e
	Peptides	ms1_resolution	ms2_resolution	window_size	method
	5538	120k	120k	120	DIA
	5536	120k	120k	120	DIA
	5539	120k	120k	120	DIA
	1067	120k	15k	15	DIA
	1068	120k	15k	15	DIA
	1066	120k	15k	15	DIA
	3041	120k	30k	30	DIA
	3041	120k	30k	30	DIA
	3040	120k	30k	30	DIA
	5257	120k	60k	60	DIA
	5262	120k	60k	60	DIA
	5259	120k	60k	60	DIA
	7458	120k	120k	40	HRMS1
	7445	120k	120k	40	HRMS1
	7448	120k	120k	40	HRMS1
	4378	240k	240k	100	HRMS1
	4381	240k	240k	100	HRMS1
	4382	240k	240k	100	HRMS1
	3493	120k	30k	10	HRMS1
	3509	120k	30k	10	HRMS1
	3511	120k	30k	10	HRMS1
	6157	120k	60k	20	HRMS1
	6152	120k	60k	20	HRMS1
	6163	120k	60k	20	HRMS1

## Sheet: Figure2f
Figure 2f
	Accessions	Method	Mix	MS1Channel1	MS1Channel2	logFC	Load	Quant	er
	A3KMH1;A3KMH1-2;A3KMH1-3	OTDIA	01:03:00	12.9775	6.30348	-6.67399	1ng	MS1	-8.25895
	A3KMH1;A3KMH1-2;A3KMH1-3	OTHRMS1	01:03:00	12.9242	6.78495	-6.1393	1ng	MS1	-7.72426
	A6NDG6	OTDIA	01:04:00	9.4111	11.9069	2.49583	1ng	MS1	0.495831
	A6NDG6	OTDIA	01:05:00	8.87486	11.8756	3.00069	1ng	MS1	0.678762
	A6NDG6	OTHRMS1	01:04:00	9.2413	11.8302	2.5889	1ng	MS1	0.588896
	A6NDG6	OTHRMS1	01:05:00	8.53288	11.8882	3.35529	1ng	MS1	1.03336
	A6NEC2;A6NEC2-3;P55786;P55786-2	OTDIA	01:01:00	10.7027	10.7317	0.0290049	1ng	MS1	0.0290049
	A6NEC2;A6NEC2-3;P55786;P55786-2	OTDIA	01:02:00	10.3637	11.3953	1.03162	1ng	MS1	0.0316202
	A6NEC2;A6NEC2-3;P55786;P55786-2	OTHRMS1	01:01:00	10.4369	10.6823	0.245401	1ng	MS1	0.245401
	A6NEC2;A6NEC2-3;P55786;P55786-2	OTHRMS1	01:02:00	10.3202	11.4274	1.10719	1ng	MS1	0.107186
	A6NEC2;P55786	OTDIA	01:03:00	9.53648	11.3628	1.82629	1ng	MS1	0.241325
	A6NEC2;P55786	OTDIA	01:04:00	9.47742	11.3959	1.91846	1ng	MS1	-0.0815425
	A6NEC2;P55786	OTDIA	01:05:00	9.28537	11.5585	2.27313	1ng	MS1	-0.0487985
	A6NEC2;P55786	OTHRMS1	01:03:00	9.59998	11.2478	1.64779	1ng	MS1	0.0628307
	A6NEC2;P55786	OTHRMS1	01:04:00	9.03149	11.3178	2.28633	1ng	MS1	0.286334
	A6NEC2;P55786	OTHRMS1	01:05:00	9.16643	11.4371	2.27071	1ng	MS1	-0.0512177
	B5ME19;Q99613;Q99613-2	OTDIA	01:01:00	11.3106	10.8632	-0.447378	1ng	MS1	-0.447378
	B5ME19;Q99613;Q99613-2	OTDIA	01:02:00	10.8394	11.3985	0.55912	1ng	MS1	-0.44088
	B5ME19;Q99613;Q99613-2	OTDIA	01:03:00	10.2214	11.5618	1.34043	1ng	MS1	-0.244533
	B5ME19;Q99613;Q99613-2	OTDIA	01:04:00	10.3691	11.8496	1.4805	1ng	MS1	-0.519504
	B5ME19;Q99613;Q99613-2	OTDIA	01:05:00	9.79904	11.5506	1.75159	1ng	MS1	-0.570337
	B5ME19;Q99613;Q99613-2	OTHRMS1	01:01:00	11.3237	10.8508	-0.472921	1ng	MS1	-0.472921
	B5ME19;Q99613;Q99613-2	OTHRMS1	01:02:00	11.1882	11.3313	0.143142	1ng	MS1	-0.856858
	B5ME19;Q99613;Q99613-2	OTHRMS1	01:03:00	10.5783	11.4919	0.913614	1ng	MS1	-0.671349
	B5ME19;Q99613;Q99613-2	OTHRMS1	01:04:00	10.6395	11.771	1.1316	1ng	MS1	-0.868404
	B5ME19;Q99613;Q99613-2	OTHRMS1	01:05:00	9.97347	11.5097	1.53628	1ng	MS1	-0.78565
	E9PAV3;E9PAV3-2;Q13765	OTDIA	01:01:00	14.6683	14.5308	-0.137491	1ng	MS1	-0.137491
	E9PAV3;E9PAV3-2;Q13765	OTDIA	01:02:00	14.3021	15.1596	0.857422	1ng	MS1	-0.142578
	E9PAV3;E9PAV3-2;Q13765	OTDIA	01:03:00	14.022	15.4697	1.44769	1ng	MS1	-0.137275
	E9PAV3;E9PAV3-2;Q13765	OTDIA	01:04:00	13.6762	15.5947	1.91842	1ng	MS1	-0.0815848
	E9PAV3;E9PAV3-2;Q13765	OTDIA	01:05:00	13.4022	15.6872	2.28496	1ng	MS1	-0.0369632
	E9PAV3;E9PAV3-2;Q13765	OTHRMS1	01:01:00	14.6175	14.431	-0.186436	1ng	MS1	-0.186436
	E9PAV3;E9PAV3-2;Q13765	OTHRMS1	01:02:00	14.2733	15.0827	0.80942	1ng	MS1	-0.19058
	E9PAV3;E9PAV3-2;Q13765	OTHRMS1	01:03:00	13.9551	15.4027	1.44754	1ng	MS1	-0.137421
	E9PAV3;E9PAV3-2;Q13765	OTHRMS1	01:04:00	13.5425	15.4538	1.91137	1ng	MS1	-0.0886279
	E9PAV3;E9PAV3-2;Q13765	OTHRMS1	01:05:00	13.3289	15.5642	2.23533	1ng	MS1	-0.0865966
	G2XKQ0;P63165;P63165-2	OTDIA	01:04:00	10.2072	12.7935	2.58624	1ng	MS1	0.586244
	G2XKQ0;P63165;P63165-2	OTDIA	01:05:00	9.75435	12.8657	3.11136	1ng	MS1	0.789432
	G2XKQ0;P63165;P63165-2	OTHRMS1	01:04:00	9.90543	12.8963	2.99083	1ng	MS1	0.990834
	G2XKQ0;P63165;P63165-2	OTHRMS1	01:05:00	9.50869	12.7029	3.19419	1ng	MS1	0.872266
	O00148;Q13838;Q13838-2	OTDIA	01:01:00	13.3096	13.3143	0.00469752	1ng	MS1	0.00469752
	O00148;Q13838;Q13838-2	OTDIA	01:02:00	12.7761	13.5811	0.804979	1ng	MS1	-0.195021
	O00148;Q13838;Q13838-2	OTDIA	01:03:00	12.6352	14.2852	1.65005	1ng	MS1	0.0650915
	O00148;Q13838;Q13838-2	OTDIA	01:04:00	12.1836	14.2604	2.07678	1ng	MS1	0.0767799
	O00148;Q13838;Q13838-2	OTDIA	01:05:00	11.9679	14.3259	2.35798	1ng	MS1	0.0360544
	O00148;Q13838;Q13838-2	OTHRMS1	01:01:00	13.1278	13.1165	-0.0112874	1ng	MS1	-0.0112874
	O00148;Q13838;Q13838-2	OTHRMS1	01:02:00	12.6171	13.5205	0.903444	1ng	MS1	-0.0965558
	O00148;Q13838;Q13838-2	OTHRMS1	01:03:00	12.5482	14.1822	1.63398	1ng	MS1	0.0490179
	O00148;Q13838;Q13838-2	OTHRMS1	01:04:00	11.9959	14.153	2.15704	1ng	MS1	0.157037
	O00148;Q13838;Q13838-2	OTHRMS1	01:05:00	11.8573	14.2671	2.40972	1ng	MS1	0.0877934
	O00151	OTDIA	01:01:00	9.68912	9.68775	-0.00137217	1ng	MS1	-0.00137217
	O00151	OTDIA	01:02:00	9.55986	10.6955	1.13563	1ng	MS1	0.135627
	O00151	OTDIA	01:03:00	9.54271	11.3307	1.78803	1ng	MS1	0.203063
	O00151	OTDIA	01:04:00	8.92783	11.3346	2.4068	1ng	MS1	0.4068
	O00151	OTDIA	01:05:00	9.48947	11.6079	2.11843	1ng	MS1	-0.203503
	O00151	OTHRMS1	01:01:00	10.2471	9.68469	-0.562398	1ng	MS1	-0.562398
	O00151	OTHRMS1	01:02:00	9.48256	10.9659	1.48333	1ng	MS1	0.48333
	O00151	OTHRMS1	01:03:00	10.3921	11.5387	1.14664	1ng	MS1	-0.438323
	O00151	OTHRMS1	01:04:00	10.0087	11.4002	1.39155	1ng	MS1	-0.608445
	O00151	OTHRMS1	01:05:00	9.89462	11.638	1.74338	1ng	MS1	-0.578546
	O00170	OTDIA	01:05:00	7.30858	9.59114	2.28256	1ng	MS1	-0.0393675
	O00170	OTHRMS1	01:05:00	6.15231	9.61749	3.46518	1ng	MS1	1.14325
	O00203;O00203-3	OTDIA	01:03:00	8.71354	10.5453	1.83178	1ng	MS1	0.246819
	O00203;O00203-3	OTDIA	01:04:00	7.27705	10.1891	2.91205	1ng	MS1	0.912046
	O00203;O00203-3	OTHRMS1	01:03:00	8.62201	10.2942	1.67219	1ng	MS1	0.0872234
	O00203;O00203-3	OTHRMS1	01:04:00	6.96201	10.352	3.39	1ng	MS1	1.39
	O00231;O00231-2	OTDIA	01:01:00	11.4108	11.2881	-0.12264	1ng	MS1	-0.12264
	O00231;O00231-2	OTDIA	01:02:00	10.9953	11.9878	0.992528	1ng	MS1	-0.00747157
	O00231;O00231-2	OTDIA	01:03:00	10.4208	12.0998	1.67904	1ng	MS1	0.0940745
	O00231;O00231-2	OTDIA	01:04:00	9.83354	12.0998	2.26622	1ng	MS1	0.266222
	O00231;O00231-2	OTDIA	01:05:00	9.39166	11.8551	2.4634	1ng	MS1	0.141476
	O00231;O00231-2	OTHRMS1	01:01:00	11.3978	11.3119	-0.0859409	1ng	MS1	-0.0859409
	O00231;O00231-2	OTHRMS1	01:02:00	11.013	11.8627	0.84967	1ng	MS1	-0.15033
	O00231;O00231-2	OTHRMS1	01:03:00	10.618	12.2363	1.61824	1ng	MS1	0.0332774
	O00231;O00231-2	OTHRMS1	01:04:00	9.87574	11.9218	2.04609	1ng	MS1	0.0460887
	O00231;O00231-2	OTHRMS1	01:05:00	9.60386	11.7702	2.16632	1ng	MS1	-0.155612
	O00232;O00232-2	OTDIA	01:03:00	7.55011	10.4521	2.90194	1ng	MS1	1.31698
	O00232;O00232-2	OTDIA	01:04:00	7.64503	10.7472	3.1022	1ng	MS1	1.1022
	O00232;O00232-2	OTDIA	01:05:00	7.93874	11.0681	3.12936	1ng	MS1	0.807434
	O00232;O00232-2	OTHRMS1	01:03:00	7.92365	10.3994	2.47579	1ng	MS1	0.89083
	O00232;O00232-2	OTHRMS1	01:04:00	8.41553	10.7575	2.34193	1ng	MS1	0.341933
	O00232;O00232-2	OTHRMS1	01:05:00	8.17765	11.2899	3.11221	1ng	MS1	0.790286
	O00264	OTDIA	01:01:00	12.3101	12.2041	-0.106046	1ng	MS1	-0.106046
	O00264	OTDIA	01:02:00	11.7587	12.6646	0.905894	1ng	MS1	-0.0941059
	O00264	OTDIA	01:03:00	11.3818	12.6377	1.25588	1ng	MS1	-0.329081
	O00264	OTDIA	01:04:00	11.1276	13.1305	2.00292	1ng	MS1	0.00292344
	O00264	OTDIA	01:05:00	11.1515	13.4004	2.24893	1ng	MS1	-0.0729987
	O00264	OTHRMS1	01:01:00	12.2012	12.1054	-0.0957327	1ng	MS1	-0.0957327
	O00264	OTHRMS1	01:02:00	11.693	12.5995	0.906444	1ng	MS1	-0.0935555
	O00264	OTHRMS1	01:03:00	11.3898	12.5024	1.11256	1ng	MS1	-0.472406
	O00264	OTHRMS1	01:04:00	11.1669	13.0679	1.90103	1ng	MS1	-0.0989693
	O00264	OTHRMS1	01:05:00	11.037	13.2894	2.25243	1ng	MS1	-0.0694935
	O00273;O00273-2	OTDIA	01:03:00	8.6561	10.6366	1.98046	1ng	MS1	0.395502
	O00273;O00273-2	OTDIA	01:04:00	7.67008	10.076	2.40596	1ng	MS1	0.405958
	O00273;O00273-2	OTDIA	01:05:00	7.40838	10.3585	2.9501	1ng	MS1	0.62817
	O00273;O00273-2	OTHRMS1	01:03:00	9.10779	10.9104	1.80258	1ng	MS1	0.217616
	O00273;O00273-2	OTHRMS1	01:04:00	7.45665	10.4415	2.98482	1ng	MS1	0.984821
	O00273;O00273-2	OTHRMS1	01:05:00	8.17678	10.8239	2.64712	1ng	MS1	0.325187
	O00299	OTDIA	01:01:00	11.5818	11.4638	-0.11799	1ng	MS1	-0.11799
	O00299	OTDIA	01:02:00	11.2993	12.1817	0.882413	1ng	MS1	-0.117587
	O00299	OTDIA	01:03:00	11.0995	12.6127	1.5132	1ng	MS1	-0.0717585
	O00299	OTDIA	01:04:00	10.5009	12.4596	1.95865	1ng	MS1	-0.041352
	O00299	OTDIA	01:05:00	10.5353	12.8151	2.27988	1ng	MS1	-0.0420436
	O00299	OTHRMS1	01:01:00	11.3882	11.2528	-0.135413	1ng	MS1	-0.135413
	O00299	OTHRMS1	01:02:00	11.2783	12.0871	0.808775	1ng	MS1	-0.191225
	O00299	OTHRMS1	01:03:00	11.0127	12.5573	1.54458	1ng	MS1	-0.0403779
	O00299	OTHRMS1	01:04:00	10.3008	12.2608	1.95998	1ng	MS1	-0.0400178
	O00299	OTHRMS1	01:05:00	10.4237	12.6722	2.24851	1ng	MS1	-0.0734214
	O00303	OTDIA	01:01:00	11.7569	11.6378	-0.119074	1ng	MS1	-0.119074
	O00303	OTDIA	01:02:00	11.0284	12.1593	1.13095	1ng	MS1	0.130952
	O00303	OTDIA	01:03:00	10.1555	11.9917	1.8362	1ng	MS1	0.251239
	O00303	OTDIA	01:04:00	9.6542	12.2125	2.55829	1ng	MS1	0.558291
	O00303	OTDIA	01:05:00	9.13318	12.1658	3.03263	1ng	MS1	0.710704
	O00303	OTHRMS1	01:01:00	11.9193	11.7317	-0.187579	1ng	MS1	-0.187579
	O00303	OTHRMS1	01:02:00	11.0684	12.1955	1.12707	1ng	MS1	0.127072
	O00303	OTHRMS1	01:03:00	10.1293	11.9985	1.86917	1ng	MS1	0.284209
	O00303	OTHRMS1	01:04:00	9.65824	12.0593	2.40103	1ng	MS1	0.401035
	O00303	OTHRMS1	01:05:00	9.34822	12.1165	2.76824	1ng	MS1	0.446309
	O00410;O00410-2;O00410-3	OTDIA	01:01:00	10.9491	10.812	-0.137173	1ng	MS1	-0.137173
	O00410;O00410-2;O00410-3	OTDIA	01:02:00	10.4711	11.2601	0.78904	1ng	MS1	-0.21096
	O00410;O00410-2;O00410-3	OTDIA	01:03:00	10.3635	11.5247	1.16122	1ng	MS1	-0.423739
	O00410;O00410-2;O00410-3	OTDIA	01:04:00	9.98059	11.5792	1.59862	1ng	MS1	-0.401379
	O00410;O00410-2;O00410-3	OTDIA	01:05:00	10.0423	11.5371	1.49479	1ng	MS1	-0.827137
	O00410;O00410-2;O00410-3	OTHRMS1	01:01:00	11.1056	10.7287	-0.37687	1ng	MS1	-0.37687
	O00410;O00410-2;O00410-3	OTHRMS1	01:02:00	10.8632	11.4759	0.612694	1ng	MS1	-0.387306
	O00410;O00410-2;O00410-3	OTHRMS1	01:03:00	10.5806	11.7777	1.19711	1ng	MS1	-0.387854
	O00410;O00410-2;O00410-3	OTHRMS1	01:04:00	10.223	11.7332	1.51019	1ng	MS1	-0.48981
	O00410;O00410-2;O00410-3	OTHRMS1	01:05:00	10.1248	11.6608	1.53601	1ng	MS1	-0.78592
	O00425;O00425-2;Q9NZI8;Q9NZI8-2;Q9Y6M1;Q9Y6M1-1;Q9Y6M1-3;Q9Y6M1-4;Q9Y6M1-5;Q9Y6M1-6	OTDIA	01:04:00	8.98388	12.1925	3.2086	1ng	MS1	1.2086
	O00425;O00425-2;Q9NZI8;Q9NZI8-2;Q9Y6M1;Q9Y6M1-1;Q9Y6M1-3;Q9Y6M1-4;Q9Y6M1-5;Q9Y6M1-6	OTDIA	01:05:00	8.50075	10.7532	2.25241	1ng	MS1	-0.0695225
	O00425;O00425-2;Q9NZI8;Q9NZI8-2;Q9Y6M1;Q9Y6M1-1;Q9Y6M1-3;Q9Y6M1-4;Q9Y6M1-5;Q9Y6M1-6	OTHRMS1	01:04:00	8.69235	11.9641	3.27174	1ng	MS1	1.27174
	O00425;O00425-2;Q9NZI8;Q9NZI8-2;Q9Y6M1;Q9Y6M1-1;Q9Y6M1-3;Q9Y6M1-4;Q9Y6M1-5;Q9Y6M1-6	OTHRMS1	01:05:00	8.00371	10.9359	2.93224	1ng	MS1	0.610312
	O00429;O00429-2;O00429-3;O00429-4;O00429-5;O00429-6;O00429-7;O00429-8;O00429-9	OTDIA	01:01:00	8.06784	8.70806	0.640224	1ng	MS1	0.640224
	O00429;O00429-2;O00429-3;O00429-4;O00429-5;O00429-6;O00429-7;O00429-8;O00429-9	OTDIA	01:02:00	7.85751	9.64263	1.78511	1ng	MS1	0.785112
	O00429;O00429-2;O00429-3;O00429-4;O00429-5;O00429-6;O00429-7;O00429-8;O00429-9	OTDIA	01:03:00	7.86735	10.0357	2.16832	1ng	MS1	0.583357
	O00429;O00429-2;O00429-3;O00429-4;O00429-5;O00429-6;O00429-7;O00429-8;O00429-9	OTDIA	01:04:00	7.38704	9.94529	2.55825	1ng	MS1	0.558253
	O00429;O00429-2;O00429-3;O00429-4;O00429-5;O00429-6;O00429-7;O00429-8;O00429-9	OTDIA	01:05:00	7.6011	10.3796	2.77847	1ng	MS1	0.45654
	O00429;O00429-2;O00429-3;O00429-4;O00429-5;O00429-6;O00429-7;O00429-8;O00429-9	OTHRMS1	01:01:00	8.77103	8.65809	-0.112941	1ng	MS1	-0.112941
	O00429;O00429-2;O00429-3;O00429-4;O00429-5;O00429-6;O00429-7;O00429-8;O00429-9	OTHRMS1	01:02:00	9.51979	10.4065	0.886662	1ng	MS1	-0.113338
	O00429;O00429-2;O00429-3;O00429-4;O00429-5;O00429-6;O00429-7;O00429-8;O00429-9	OTHRMS1	01:03:00	8.41494	10.0769	1.66198	1ng	MS1	0.0770163
	O00429;O00429-2;O00429-3;O00429-4;O00429-5;O00429-6;O00429-7;O00429-8;O00429-9	OTHRMS1	01:04:00	7.89816	10.204	2.3058	1ng	MS1	0.305801
	O00429;O00429-2;O00429-3;O00429-4;O00429-5;O00429-6;O00429-7;O00429-8;O00429-9	OTHRMS1	01:05:00	7.63857	10.9227	3.28415	1ng	MS1	0.96222
	O00469;O00469-2	OTDIA	01:05:00	NA	9.83833	NA	1ng	MS1	NA
	O00469;O00469-2	OTHRMS1	01:05:00	NA	10.4369	NA	1ng	MS1	NA
	O00469;O00469-2;O00469-3	OTDIA	01:04:00	NA	10.2648	NA	1ng	MS1	NA
	O00469;O00469-2;O00469-3	OTHRMS1	01:04:00	2.53094	10.7594	8.22842	1ng	MS1	6.22842
	O00483	OTDIA	01:01:00	11.0609	11.3754	0.314553	1ng	MS1	0.314553
	O00483	OTDIA	01:02:00	10.6628	11.9628	1.30002	1ng	MS1	0.30002
	O00483	OTDIA	01:03:00	10.3784	12.5709	2.19253	1ng	MS1	0.607569
	O00483	OTDIA	01:04:00	9.86131	12.581	2.71966	1ng	MS1	0.719663
	O00483	OTDIA	01:05:00	9.82913	12.3765	2.54734	1ng	MS1	0.225411
	O00483	OTHRMS1	01:01:00	11.0554	11.2369	0.18144	1ng	MS1	0.18144
	O00483	OTHRMS1	01:02:00	10.6126	11.8763	1.26372	1ng	MS1	0.263721
	O00483	OTHRMS1	01:03:00	10.4028	12.3991	1.99628	1ng	MS1	0.411319
	O00483	OTHRMS1	01:04:00	9.80179	12.5024	2.70059	1ng	MS1	0.700592
	O00483	OTHRMS1	01:05:00	9.77693	12.3494	2.57252	1ng	MS1	0.25059
	O00487	OTDIA	01:01:00	10.1763	10.2474	0.071102	1ng	MS1	0.071102
	O00487	OTDIA	01:02:00	9.1033	10.9432	1.83991	1ng	MS1	0.839914
	O00487	OTDIA	01:03:00	8.26735	11.5008	3.23344	1ng	MS1	1.64847
	O00487	OTDIA	01:04:00	7.06198	12.3905	5.32855	1ng	MS1	3.32855
	O00487	OTDIA	01:05:00	6.79676	12.6647	5.86797	1ng	MS1	3.54604
	O00487	OTHRMS1	01:01:00	10.1543	10.2753	0.121004	1ng	MS1	0.121004
	O00487	OTHRMS1	01:02:00	8.81282	11.0836	2.2708	1ng	MS1	1.2708
	O00487	OTHRMS1	01:03:00	8.08254	11.4592	3.37669	1ng	MS1	1.79173
	O00487	OTHRMS1	01:04:00	5.91812	12.359	6.44087	1ng	MS1	4.44087
	O00487	OTHRMS1	01:05:00	6.22189	12.6241	6.40225	1ng	MS1	4.08032
	O00541;O00541-2	OTDIA	01:04:00	6.86956	10.1901	3.32058	1ng	MS1	1.32058
	O00541;O00541-2	OTDIA	01:05:00	8.0007	10.8307	2.82998	1ng	MS1	0.508048
	O00541;O00541-2	OTHRMS1	01:04:00	8.53129	10.7869	2.25566	1ng	MS1	0.255659
	O00541;O00541-2	OTHRMS1	01:05:00	8.49429	10.7758	2.28152	1ng	MS1	-0.040406
	O00567	OTDIA	01:01:00	9.86526	9.91825	0.0529985	1ng	MS1	0.0529985
	O00567	OTDIA	01:02:00	9.65092	11.0866	1.43563	1ng	MS1	0.43563
	O00567	OTDIA	01:03:00	9.49701	11.3876	1.8906	1ng	MS1	0.305636
	O00567	OTDIA	01:04:00	9.02736	10.9841	1.95674	1ng	MS1	-0.043265
	O00567	OTDIA	01:05:00	7.78249	11.4762	3.69374	1ng	MS1	1.37181
	O00567	OTHRMS1	01:01:00	10.2485	10.2899	0.0413479	1ng	MS1	0.0413479
	O00567	OTHRMS1	01:02:00	9.22795	10.9634	1.73544	1ng	MS1	0.735441
	O00567	OTHRMS1	01:03:00	9.73333	11.4721	1.73879	1ng	MS1	0.15383
	O00567	OTHRMS1	01:04:00	9.34225	11.163	1.8208	1ng	MS1	-0.179201
	O00567	OTHRMS1	01:05:00	8.06834	11.4372	3.36887	1ng	MS1	1.04694
	O00571	OTDIA	01:05:00	9.95647	11.786	1.82954	1ng	MS1	-0.492388
	O00571	OTHRMS1	01:05:00	10.3183	11.7517	1.43344	1ng	MS1	-0.888487
	O00571;O00571-2	OTDIA	01:01:00	11.0898	10.8583	-0.23154	1ng	MS1	-0.23154
	O00571;O00571-2	OTDIA	01:02:00	10.9592	11.6742	0.715026	1ng	MS1	-0.284974
	O00571;O00571-2	OTDIA	01:03:00	10.2465	11.6549	1.40839	1ng	MS1	-0.176568
	O00571;O00571-2	OTDIA	01:04:00	10.4753	12.1397	1.66442	1ng	MS1	-0.335585
	O00571;O00571-2	OTHRMS1	01:01:00	11.3737	10.9901	-0.383591	1ng	MS1	-0.383591
	O00571;O00571-2	OTHRMS1	01:02:00	11.3596	11.7555	0.395853	1ng	MS1	-0.604147
	O00571;O00571-2	OTHRMS1	01:03:00	10.3357	11.7211	1.38538	1ng	MS1	-0.199585
	O00571;O00571-2	OTHRMS1	01:04:00	10.8271	12.086	1.25888	1ng	MS1	-0.741123
	O00764;O00764-3	OTDIA	01:03:00	8.5235	10.697	2.17353	1ng	MS1	0.588572
	O00764;O00764-3	OTDIA	01:05:00	8.45388	11.0783	2.62441	1ng	MS1	0.302478
	O00764;O00764-3	OTHRMS1	01:03:00	8.48508	10.5034	2.01836	1ng	MS1	0.433401
	O00764;O00764-3	OTHRMS1	01:05:00	7.81651	11.1451	3.32862	1ng	MS1	1.00669
	O00767	OTDIA	01:01:00	11.621	11.8865	0.265488	1ng	MS1	0.265488
	O00767	OTDIA	01:02:00	11.2682	12.4887	1.22052	1ng	MS1	0.220518
	O00767	OTDIA	01:03:00	9.85993	12.0643	2.20437	1ng	MS1	0.619408
	O00767	OTDIA	01:04:00	9.61433	12.1065	2.49214	1ng	MS1	0.492143
	O00767	OTDIA	01:05:00	9.26833	12.2138	2.94543	1ng	MS1	0.6235
	O00767	OTHRMS1	01:01:00	11.6503	12.0218	0.371566	1ng	MS1	0.371566
	O00767	OTHRMS1	01:02:00	11.0357	12.4239	1.38817	1ng	MS1	0.388174
	O00767	OTHRMS1	01:03:00	10.068	12.1578	2.08973	1ng	MS1	0.504769
	O00767	OTHRMS1	01:04:00	9.41556	12.1303	2.71471	1ng	MS1	0.714715
	O00767	OTHRMS1	01:05:00	9.22106	12.1197	2.89862	1ng	MS1	0.57669
	O14513	OTDIA	01:05:00	8.21535	13.6344	5.41908	1ng	MS1	3.09715
	O14513	OTHRMS1	01:05:00	12.1987	13.8818	1.68307	1ng	MS1	-0.638856
	O14602;P47813	OTDIA	01:03:00	8.96567	10.5279	1.56223	1ng	MS1	-0.0227353
	O14602;P47813	OTDIA	01:05:00	9.17623	10.947	1.77073	1ng	MS1	-0.551198
	O14602;P47813	OTHRMS1	01:03:00	9.3638	11.0999	1.73608	1ng	MS1	0.151113
	O14602;P47813	OTHRMS1	01:05:00	10.3537	11.8916	1.53793	1ng	MS1	-0.783999
	O14737	OTDIA	01:01:00	10.9155	10.6497	-0.265732	1ng	MS1	-0.265732
	O14737	OTDIA	01:02:00	10.901	11.7713	0.870287	1ng	MS1	-0.129713
	O14737	OTDIA	01:03:00	10.8348	12.2971	1.46236	1ng	MS1	-0.1226
	O14737	OTDIA	01:04:00	10.3629	12.2824	1.9195	1ng	MS1	-0.0804967
	O14737	OTDIA	01:05:00	10.0374	12.2778	2.24043	1ng	MS1	-0.0814967
	O14737	OTHRMS1	01:01:00	11.3362	11.0173	-0.318893	1ng	MS1	-0.318893
	O14737	OTHRMS1	01:02:00	10.8093	11.6643	0.855029	1ng	MS1	-0.144971
	O14737	OTHRMS1	01:03:00	10.856	12.2749	1.41889	1ng	MS1	-0.166071
	O14737	OTHRMS1	01:04:00	10.3771	12.2522	1.8751	1ng	MS1	-0.124896
	O14737	OTHRMS1	01:05:00	10.2502	12.3383	2.08808	1ng	MS1	-0.233844
	O14745	OTDIA	01:01:00	12.1937	12.0807	-0.113073	1ng	MS1	-0.113073
	O14745	OTDIA	01:02:00	11.9512	12.9734	1.02212	1ng	MS1	0.0221172
	O14745	OTDIA	01:03:00	10.6508	12.4801	1.82927	1ng	MS1	0.244306
	O14745	OTDIA	01:04:00	8.94728	11.7926	2.84536	1ng	MS1	0.845365
	O14745	OTDIA	01:05:00	9.54516	12.409	2.86381	1ng	MS1	0.541881
	O14745	OTHRMS1	01:01:00	12.1681	12.0136	-0.154542	1ng	MS1	-0.154542
	O14745	OTHRMS1	01:02:00	11.9448	12.9588	1.014	1ng	MS1	0.0140022
	O14745	OTHRMS1	01:03:00	10.6475	12.4917	1.84414	1ng	MS1	0.259177
	O14745	OTHRMS1	01:04:00	9.22047	11.6897	2.46925	1ng	MS1	0.469255
	O14745	OTHRMS1	01:05:00	9.9287	12.4601	2.53142	1ng	MS1	0.209489
	O14776;O14776-2	OTDIA	01:04:00	8.13977	9.96663	1.82686	1ng	MS1	-0.173141
	O14776;O14776-2	OTDIA	01:05:00	6.891	9.94603	3.05503	1ng	MS1	0.733099
	O14776;O14776-2	OTHRMS1	01:04:00	8.77534	10.1748	1.39944	1ng	MS1	-0.600557
	O14776;O14776-2	OTHRMS1	01:05:00	7.62888	10.0643	2.43537	1ng	MS1	0.113444
	O14818	OTDIA	01:04:00	10.7022	12.828	2.12576	1ng	MS1	0.125761
	O14818	OTHRMS1	01:04:00	10.8263	12.754	1.9276	1ng	MS1	-0.0723984
	O14818;O14818-2	OTDIA	01:01:00	11.7306	11.6468	-0.0838391	1ng	MS1	-0.0838391
	O14818;O14818-2	OTDIA	01:02:00	11.5649	12.5937	1.02887	1ng	MS1	0.0288658
	O14818;O14818-2	OTDIA	01:03:00	11.5163	13.1428	1.62653	1ng	MS1	0.041566
	O14818;O14818-2	OTDIA	01:05:00	10.4674	12.9482	2.48086	1ng	MS1	0.158931
	O14818;O14818-2	OTHRMS1	01:01:00	11.8029	11.8231	0.0201874	1ng	MS1	0.0201874
	O14818;O14818-2	OTHRMS1	01:02:00	11.6894	12.5921	0.902732	1ng	MS1	-0.0972677
	O14818;O14818-2	OTHRMS1	01:03:00	11.7607	13.1255	1.36482	1ng	MS1	-0.220138
	O14818;O14818-2	OTHRMS1	01:05:00	10.7813	12.9245	2.1432	1ng	MS1	-0.17873
	O14907	OTDIA	01:04:00	8.94291	11.4245	2.48158	1ng	MS1	0.48158
	O14907	OTDIA	01:05:00	8.42273	11.3875	2.9648	1ng	MS1	0.642875
	O14907	OTHRMS1	01:04:00	8.71666	11.1582	2.44155	1ng	MS1	0.441551
	O14907	OTHRMS1	01:05:00	8.7021	11.4334	2.7313	1ng	MS1	0.409367
	O14929;O14929-2	OTDIA	01:01:00	8.92584	9.35572	0.429884	1ng	MS1	0.429884
	O14929;O14929-2	OTDIA	01:02:00	9.36371	10.5023	1.13856	1ng	MS1	0.138558
	O14929;O14929-2	OTDIA	01:03:00	9.26548	11.2598	1.99437	1ng	MS1	0.409407
	O14929;O14929-2	OTDIA	01:04:00	8.1994	11.0675	2.86814	1ng	MS1	0.868144
	O14929;O14929-2	OTDIA	01:05:00	7.3907	10.845	3.45429	1ng	MS1	1.13236
	O14929;O14929-2	OTHRMS1	01:01:00	9.64226	9.8702	0.227944	1ng	MS1	0.227944
	O14929;O14929-2	OTHRMS1	01:02:00	9.3403	10.8446	1.50427	1ng	MS1	0.504269
	O14929;O14929-2	OTHRMS1	01:03:00	9.50813	11.398	1.88986	1ng	MS1	0.304896
	O14929;O14929-2	OTHRMS1	01:04:00	8.87303	11.4821	2.60903	1ng	MS1	0.609026
	O14929;O14929-2	OTHRMS1	01:05:00	7.31073	10.9871	3.67633	1ng	MS1	1.35441
	O14950;P19105	OTDIA	01:01:00	11.5586	11.4184	-0.140216	1ng	MS1	-0.140216
	O14950;P19105	OTDIA	01:02:00	11.1009	12.1109	1.01003	1ng	MS1	0.0100301
	O14950;P19105	OTDIA	01:03:00	10.476	12.2663	1.79028	1ng	MS1	0.205316
	O14950;P19105	OTDIA	01:04:00	10.072	12.366	2.29402	1ng	MS1	0.294015
	O14950;P19105	OTDIA	01:05:00	9.58273	12.2997	2.71696	1ng	MS1	0.395029
	O14950;P19105	OTHRMS1	01:01:00	11.3778	11.3824	0.00455894	1ng	MS1	0.00455894
	O14950;P19105	OTHRMS1	01:02:00	10.9759	12.0357	1.05987	1ng	MS1	0.0598717
	O14950;P19105	OTHRMS1	01:03:00	10.5361	12.1687	1.63265	1ng	MS1	0.0476896
	O14950;P19105	OTHRMS1	01:04:00	10.0713	12.1947	2.12345	1ng	MS1	0.123454
	O14950;P19105	OTHRMS1	01:05:00	9.63428	12.3185	2.68421	1ng	MS1	0.362285
	O14979;O14979-2;O14979-3	OTDIA	01:01:00	11.3303	11.0804	-0.24989	1ng	MS1	-0.24989
	O14979;O14979-2;O14979-3	OTDIA	01:02:00	10.7952	11.6013	0.806058	1ng	MS1	-0.193942
	O14979;O14979-2;O14979-3	OTDIA	01:03:00	10.3525	11.961	1.60854	1ng	MS1	0.0235801
	O14979;O14979-2;O14979-3	OTDIA	01:04:00	10.465	12.2018	1.73677	1ng	MS1	-0.263234
	O14979;O14979-2;O14979-3	OTDIA	01:05:00	10.4047	12.5344	2.12966	1ng	MS1	-0.192264
	O14979;O14979-2;O14979-3	OTHRMS1	01:01:00	11.3075	11.0246	-0.282969	1ng	MS1	-0.282969
	O14979;O14979-2;O14979-3	OTHRMS1	01:02:00	10.8791	11.5885	0.709407	1ng	MS1	-0.290593
	O14979;O14979-2;O14979-3	OTHRMS1	01:03:00	10.4166	11.9993	1.58271	1ng	MS1	-0.00225039
	O14979;O14979-2;O14979-3	OTHRMS1	01:04:00	10.5888	12.2711	1.68234	1ng	MS1	-0.317664
	O14979;O14979-2;O14979-3	OTHRMS1	01:05:00	10.7065	12.5789	1.87236	1ng	MS1	-0.449568
	O14980	OTDIA	01:01:00	10.579	9.96927	-0.609745	1ng	MS1	-0.609745
	O14980	OTDIA	01:02:00	10.7147	10.666	-0.0486792	1ng	MS1	-1.04868
	O14980	OTDIA	01:03:00	10.1343	11.2222	1.08793	1ng	MS1	-0.497035
	O14980	OTDIA	01:04:00	9.35989	10.7492	1.38927	1ng	MS1	-0.610733
	O14980	OTDIA	01:05:00	9.6854	11.0616	1.37623	1ng	MS1	-0.945695
	O14980	OTHRMS1	01:01:00	10.7315	10.2379	-0.493639	1ng	MS1	-0.493639
	O14980	OTHRMS1	01:02:00	10.4845	11.1816	0.69708	1ng	MS1	-0.30292
	O14980	OTHRMS1	01:03:00	10.4571	11.4221	0.96499	1ng	MS1	-0.619973
	O14980	OTHRMS1	01:04:00	9.48365	10.8554	1.37171	1ng	MS1	-0.628286
	O14980	OTHRMS1	01:05:00	9.72167	11.086	1.36432	1ng	MS1	-0.957603
	O15067	OTDIA	01:01:00	10.86	10.7024	-0.157519	1ng	MS1	-0.157519
	O15067	OTDIA	01:02:00	10.07	10.8267	0.756741	1ng	MS1	-0.243259
	O15067	OTDIA	01:03:00	10.2592	11.7525	1.49331	1ng	MS1	-0.0916508
	O15067	OTDIA	01:04:00	9.61	11.835	2.225	1ng	MS1	0.225
	O15067	OTDIA	01:05:00	9.36892	11.7802	2.41129	1ng	MS1	0.0893605
	O15067	OTHRMS1	01:01:00	10.6159	10.4855	-0.130372	1ng	MS1	-0.130372
	O15067	OTHRMS1	01:02:00	10.1679	10.9661	0.798257	1ng	MS1	-0.201743
	O15067	OTHRMS1	01:03:00	10.134	11.5342	1.40017	1ng	MS1	-0.184792
	O15067	OTHRMS1	01:04:00	9.74396	11.6323	1.88835	1ng	MS1	-0.111646
	O15067	OTHRMS1	01:05:00	9.19941	11.6197	2.42031	1ng	MS1	0.0983839
	O15143	OTDIA	01:01:00	8.96115	10.8397	1.8786	1ng	MS1	1.8786
	O15143	OTDIA	01:02:00	8.54825	10.7062	2.15797	1ng	MS1	1.15797
	O15143	OTDIA	01:03:00	8.02825	11.3417	3.31349	1ng	MS1	1.72853
	O15143	OTDIA	01:04:00	7.1125	11.5312	4.41868	1ng	MS1	2.41868
	O15143	OTDIA	01:05:00	6.55199	11.7235	5.17154	1ng	MS1	2.84962
	O15143	OTHRMS1	01:01:00	9.41014	12.5907	3.18059	1ng	MS1	3.18059
	O15143	OTHRMS1	01:02:00	8.75037	11.2632	2.51288	1ng	MS1	1.51288
	O15143	OTHRMS1	01:03:00	8.98692	11.6482	2.66124	1ng	MS1	1.07627
	O15143	OTHRMS1	01:04:00	7.56644	12.2136	4.64718	1ng	MS1	2.64718
	O15143	OTHRMS1	01:05:00	6.37605	11.6334	5.25732	1ng	MS1	2.9354
	O15144	OTDIA	01:04:00	8.28594	10.7707	2.48472	1ng	MS1	0.484721
	O15144	OTHRMS1	01:04:00	8.86962	10.9522	2.08253	1ng	MS1	0.0825319
	O15145	OTDIA	01:01:00	10.644	10.9079	0.263891	1ng	MS1	0.263891
	O15145	OTDIA	01:02:00	10.0601	11.2493	1.18915	1ng	MS1	0.18915
	O15145	OTDIA	01:03:00	10.2404	11.8955	1.65506	1ng	MS1	0.0700952
	O15145	OTDIA	01:04:00	9.59145	12.0722	2.48079	1ng	MS1	0.480785
	O15145	OTDIA	01:05:00	9.33375	11.945	2.61122	1ng	MS1	0.289297
	O15145	OTHRMS1	01:01:00	10.687	10.8827	0.195661	1ng	MS1	0.195661
	O15145	OTHRMS1	01:02:00	10.2294	11.3772	1.14786	1ng	MS1	0.147857
	O15145	OTHRMS1	01:03:00	10.2868	12.0358	1.74895	1ng	MS1	0.163985
	O15145	OTHRMS1	01:04:00	9.88045	12.1265	2.24609	1ng	MS1	0.246087
	O15145	OTHRMS1	01:05:00	9.32451	12.0315	2.70703	1ng	MS1	0.385101
	O15160;O15160-2	OTDIA	01:03:00	6.20791	9.30762	3.09971	1ng	MS1	1.51475
	O15160;O15160-2	OTDIA	01:04:00	7.21001	10.313	3.10295	1ng	MS1	1.10295
	O15160;O15160-2	OTDIA	01:05:00	6.89062	9.87137	2.98075	1ng	MS1	0.658822
	O15160;O15160-2	OTHRMS1	01:03:00	7.18	9.38674	2.20674	1ng	MS1	0.621776
	O15160;O15160-2	OTHRMS1	01:04:00	6.89489	10.0848	3.18991	1ng	MS1	1.18991
	O15160;O15160-2	OTHRMS1	01:05:00	7.10197	10.3793	3.27734	1ng	MS1	0.95541
	O15173;O15173-2	OTDIA	01:03:00	11.0522	12.7398	1.68758	1ng	MS1	0.102613
	O15173;O15173-2	OTHRMS1	01:03:00	11.0747	12.6648	1.59007	1ng	MS1	0.0051077
	O15212	OTDIA	01:01:00	10.7808	10.7968	0.01596	1ng	MS1	0.01596
	O15212	OTDIA	01:02:00	10.4289	11.5837	1.15479	1ng	MS1	0.154789
	O15212	OTDIA	01:03:00	9.27132	11.2215	1.95013	1ng	MS1	0.365171
	O15212	OTDIA	01:04:00	7.9275	10.7108	2.78328	1ng	MS1	0.783276
	O15212	OTDIA	01:05:00	8.21103	11.1275	2.91644	1ng	MS1	0.594514
	O15212	OTHRMS1	01:01:00	10.3846	10.5036	0.119014	1ng	MS1	0.119014
	O15212	OTHRMS1	01:02:00	10.3617	11.4766	1.11484	1ng	MS1	0.114841
	O15212	OTHRMS1	01:03:00	9.14777	11.024	1.8762	1ng	MS1	0.291242
	O15212	OTHRMS1	01:04:00	7.669	10.7183	3.04928	1ng	MS1	1.04928
	O15212	OTHRMS1	01:05:00	8.48528	11.1973	2.71202	1ng	MS1	0.390096
	O15226;O15226-2	OTDIA	01:01:00	8.86783	9.12526	0.25743	1ng	MS1	0.25743
	O15226;O15226-2	OTDIA	01:02:00	9.66599	10.0379	0.371898	1ng	MS1	-0.628102
	O15226;O15226-2	OTDIA	01:03:00	10.9635	10.2319	-0.731573	1ng	MS1	-2.31654
	O15226;O15226-2	OTDIA	01:04:00	9.80531	10.9045	1.09915	1ng	MS1	-0.90085
	O15226;O15226-2	OTDIA	01:05:00	9.78476	9.68184	-0.102915	1ng	MS1	-2.42484
	O15226;O15226-2	OTHRMS1	01:01:00	9.79596	10.1313	0.335313	1ng	MS1	0.335313
	O15226;O15226-2	OTHRMS1	01:02:00	10.3025	11.0613	0.758794	1ng	MS1	-0.241206
	O15226;O15226-2	OTHRMS1	01:03:00	11.1856	10.7455	-0.440069	1ng	MS1	-2.02503
	O15226;O15226-2	OTHRMS1	01:04:00	9.57456	10.7748	1.20019	1ng	MS1	-0.799805
	O15226;O15226-2	OTHRMS1	01:05:00	10.9535	10.5697	-0.383765	1ng	MS1	-2.70569
	O15269	OTDIA	01:03:00	7.88111	10.3233	2.44217	1ng	MS1	0.857203
	O15269	OTDIA	01:04:00	7.30189	10.7175	3.41563	1ng	MS1	1.41563
	O15269	OTDIA	01:05:00	7.52496	10.8801	3.35512	1ng	MS1	1.03319
	O15269	OTHRMS1	01:03:00	8.05737	10.4763	2.41893	1ng	MS1	0.833965
	O15269	OTHRMS1	01:04:00	8.05938	11.1744	3.11499	1ng	MS1	1.11499
	O15269	OTHRMS1	01:05:00	7.85963	10.9853	3.12564	1ng	MS1	0.803709
	O15347	OTDIA	01:03:00	9.75206	10.6745	0.922449	1ng	MS1	-0.662514
	O15347	OTDIA	01:05:00	6.14087	8.5098	2.36893	1ng	MS1	0.0470064
	O15347	OTHRMS1	01:03:00	9.44489	10.5229	1.07798	1ng	MS1	-0.506987
	O15347	OTHRMS1	01:05:00	9.27622	9.17649	-0.0997312	1ng	MS1	-2.42166
	O15355	OTDIA	01:01:00	9.68228	8.88046	-0.801813	1ng	MS1	-0.801813
	O15355	OTDIA	01:02:00	8.2463	9.09388	0.847582	1ng	MS1	-0.152418
	O15355	OTDIA	01:03:00	10.1704	11.638	1.46757	1ng	MS1	-0.117393
	O15355	OTDIA	01:04:00	9.25323	11.3223	2.0691	1ng	MS1	0.069098
	O15355	OTDIA	01:05:00	8.87656	11.3835	2.50695	1ng	MS1	0.185027
	O15355	OTHRMS1	01:01:00	9.30975	8.14253	-1.16722	1ng	MS1	-1.16722
	O15355	OTHRMS1	01:02:00	8.92216	9.93995	1.0178	1ng	MS1	0.0177958
	O15355	OTHRMS1	01:03:00	10.2755	11.7546	1.47909	1ng	MS1	-0.105871
	O15355	OTHRMS1	01:04:00	9.45944	11.2731	1.81366	1ng	MS1	-0.186341
	O15355	OTHRMS1	01:05:00	8.92051	11.2718	2.35128	1ng	MS1	0.0293515
	O15371;O15371-2;O15371-3	OTDIA	01:01:00	9.87533	10.0596	0.184227	1ng	MS1	0.184227
	O15371;O15371-2;O15371-3	OTDIA	01:02:00	9.28001	11.4662	2.18619	1ng	MS1	1.18619
	O15371;O15371-2;O15371-3	OTDIA	01:03:00	8.34441	11.5113	3.1669	1ng	MS1	1.58194
	O15371;O15371-2;O15371-3	OTDIA	01:04:00	8.17004	11.623	3.45293	1ng	MS1	1.45293
	O15371;O15371-2;O15371-3	OTDIA	01:05:00	6.71643	11.9703	5.25387	1ng	MS1	2.93194
	O15371;O15371-2;O15371-3	OTHRMS1	01:01:00	9.83003	10.3831	0.553034	1ng	MS1	0.553034
	O15371;O15371-2;O15371-3	OTHRMS1	01:02:00	9.01585	11.461	2.44511	1ng	MS1	1.44511
	O15371;O15371-2;O15371-3	OTHRMS1	01:03:00	8.56448	11.8813	3.31681	1ng	MS1	1.73185
	O15371;O15371-2;O15371-3	OTHRMS1	01:04:00	8.35025	11.639	3.28879	1ng	MS1	1.28879
	O15371;O15371-2;O15371-3	OTHRMS1	01:05:00	6.85267	12.0442	5.19157	1ng	MS1	2.86964
	O15372	OTDIA	01:05:00	7.20422	11.712	4.50782	1ng	MS1	2.18589
	O15372	OTHRMS1	01:05:00	7.60874	11.405	3.7963	1ng	MS1	1.47437
	O15511;O15511-2	OTDIA	01:01:00	10.4434	10.3806	-0.0628048	1ng	MS1	-0.0628048
	O15511;O15511-2	OTDIA	01:02:00	10.1412	11.1929	1.05165	1ng	MS1	0.0516481
	O15511;O15511-2	OTDIA	01:03:00	10.3176	11.166	0.84835	1ng	MS1	-0.736613
	O15511;O15511-2	OTDIA	01:05:00	9.96357	11.7192	1.75565	1ng	MS1	-0.56628
	O15511;O15511-2	OTHRMS1	01:01:00	10.6024	10.5441	-0.0583712	1ng	MS1	-0.0583712
	O15511;O15511-2	OTHRMS1	01:02:00	10.0546	10.9766	0.921939	1ng	MS1	-0.078061
	O15511;O15511-2	OTHRMS1	01:03:00	10.138	11.2227	1.08471	1ng	MS1	-0.500254
	O15511;O15511-2	OTHRMS1	01:05:00	9.83895	11.6574	1.81842	1ng	MS1	-0.503507
	O43143	OTDIA	01:04:00	8.70618	8.40704	-0.299146	1ng	MS1	-2.29915
	O43143	OTHRMS1	01:04:00	9.74537	10.5672	0.821861	1ng	MS1	-1.17814
	O43169	OTDIA	01:01:00	10.2553	10.6118	0.356563	1ng	MS1	0.356563
	O43169	OTDIA	01:02:00	9.99449	11.6579	1.66342	1ng	MS1	0.663425
	O43169	OTDIA	01:03:00	9.59551	11.9544	2.35886	1ng	MS1	0.773902
	O43169	OTDIA	01:04:00	8.9296	11.9413	3.01173	1ng	MS1	1.01173
	O43169	OTDIA	01:05:00	7.48188	12.2494	4.76749	1ng	MS1	2.44557
	O43169	OTHRMS1	01:01:00	10.3662	10.758	0.391822	1ng	MS1	0.391822
	O43169	OTHRMS1	01:02:00	9.78299	11.4647	1.68171	1ng	MS1	0.681714
	O43169	OTHRMS1	01:03:00	9.62376	11.9109	2.28717	1ng	MS1	0.702206
	O43169	OTHRMS1	01:04:00	9.2145	11.949	2.73453	1ng	MS1	0.73453
	O43169	OTHRMS1	01:05:00	7.01363	12.1797	5.16605	1ng	MS1	2.84412
	O43175	OTDIA	01:01:00	13.1859	13.1594	-0.0265097	1ng	MS1	-0.0265097
	O43175	OTDIA	01:02:00	12.7233	13.7027	0.979333	1ng	MS1	-0.0206667
	O43175	OTDIA	01:03:00	12.6125	14.2187	1.60621	1ng	MS1	0.0212524
	O43175	OTDIA	01:04:00	12.1374	14.204	2.0666	1ng	MS1	0.0665989
	O43175	OTDIA	01:05:00	11.8474	14.2812	2.43383	1ng	MS1	0.1119
	O43175	OTHRMS1	01:01:00	13.1122	13.0862	-0.0260068	1ng	MS1	-0.0260068
	O43175	OTHRMS1	01:02:00	12.6546	13.6425	0.987888	1ng	MS1	-0.0121118
	O43175	OTHRMS1	01:03:00	12.5926	14.1985	1.60593	1ng	MS1	0.0209698
	O43175	OTHRMS1	01:04:00	12.1776	14.2125	2.03486	1ng	MS1	0.0348572
	O43175	OTHRMS1	01:05:00	11.9299	14.2778	2.34792	1ng	MS1	0.0259924
	O43242	OTDIA	01:01:00	10.423	9.79489	-0.628068	1ng	MS1	-0.628068
	O43242	OTDIA	01:02:00	9.98413	10.7263	0.742135	1ng	MS1	-0.257865
	O43242	OTDIA	01:03:00	9.46588	11.3361	1.87017	1ng	MS1	0.28521
	O43242	OTDIA	01:04:00	9.34221	11.5913	2.24912	1ng	MS1	0.249116
	O43242	OTDIA	01:05:00	9.60263	11.6453	2.04263	1ng	MS1	-0.279299
	O43242	OTHRMS1	01:01:00	10.365	10.0658	-0.299194	1ng	MS1	-0.299194
	O43242	OTHRMS1	01:02:00	10.0121	11.0659	1.05383	1ng	MS1	0.0538304
	O43242	OTHRMS1	01:03:00	9.80212	11.5223	1.72016	1ng	MS1	0.135202
	O43242	OTHRMS1	01:04:00	9.38275	11.5527	2.16992	1ng	MS1	0.169919
	O43242	OTHRMS1	01:05:00	9.71638	11.8005	2.08416	1ng	MS1	-0.237771
	O43252;O95340;O95340-2	OTDIA	01:03:00	11.5306	9.63482	-1.89579	1ng	MS1	-3.48075
	O43252;O95340;O95340-2	OTHRMS1	01:03:00	11.0147	10.2847	-0.73005	1ng	MS1	-2.31501
	O43324;O43324-2	OTDIA	01:05:00	10.2237	11.1468	0.923073	1ng	MS1	-1.39885
	O43324;O43324-2	OTHRMS1	01:05:00	10.2593	11.5033	1.24398	1ng	MS1	-1.07794
	O43390;O43390-2	OTDIA	01:01:00	10.8685	10.6001	-0.26842	1ng	MS1	-0.26842
	O43390;O43390-2	OTDIA	01:02:00	10.3859	11.2222	0.836341	1ng	MS1	-0.163659
	O43390;O43390-2	OTDIA	01:03:00	10.0324	11.6421	1.60964	1ng	MS1	0.0246797
	O43390;O43390-2	OTDIA	01:04:00	8.80059	11.3161	2.5155	1ng	MS1	0.515497
	O43390;O43390-2	OTDIA	01:05:00	9.4072	11.7672	2.36002	1ng	MS1	0.0380929
	O43390;O43390-2	OTHRMS1	01:01:00	10.8125	10.5762	-0.236283	1ng	MS1	-0.236283
	O43390;O43390-2	OTHRMS1	01:02:00	10.4654	11.3175	0.852088	1ng	MS1	-0.147912
	O43390;O43390-2	OTHRMS1	01:03:00	10.0793	11.6755	1.59616	1ng	MS1	0.0111934
	O43390;O43390-2	OTHRMS1	01:04:00	8.86674	11.4042	2.53741	1ng	MS1	0.537414
	O43390;O43390-2	OTHRMS1	01:05:00	9.44226	11.768	2.32573	1ng	MS1	0.00380404
	O43396	OTDIA	01:03:00	11.2256	10.669	-0.556591	1ng	MS1	-2.14155
	O43396	OTHRMS1	01:03:00	11.0927	10.5604	-0.53232	1ng	MS1	-2.11728
	O43399;O43399-2;O43399-3;O43399-4;O43399-5;O43399-6;O43399-7	OTDIA	01:01:00	10.0681	9.65614	-0.411965	1ng	MS1	-0.411965
	O43399;O43399-2;O43399-3;O43399-4;O43399-5;O43399-6;O43399-7	OTDIA	01:02:00	9.44456	10.3287	0.884189	1ng	MS1	-0.115811
	O43399;O43399-2;O43399-3;O43399-4;O43399-5;O43399-6;O43399-7	OTDIA	01:03:00	10.2528	11.7074	1.45464	1ng	MS1	-0.130327
	O43399;O43399-2;O43399-3;O43399-4;O43399-5;O43399-6;O43399-7	OTDIA	01:04:00	9.30991	11.503	2.1931	1ng	MS1	0.193097
	O43399;O43399-2;O43399-3;O43399-4;O43399-5;O43399-6;O43399-7	OTDIA	01:05:00	9.47631	11.7881	2.31176	1ng	MS1	-0.0101637
	O43399;O43399-2;O43399-3;O43399-4;O43399-5;O43399-6;O43399-7	OTHRMS1	01:01:00	10.3795	10.0645	-0.314959	1ng	MS1	-0.314959
	O43399;O43399-2;O43399-3;O43399-4;O43399-5;O43399-6;O43399-7	OTHRMS1	01:02:00	9.70244	10.5043	0.801835	1ng	MS1	-0.198165
	O43399;O43399-2;O43399-3;O43399-4;O43399-5;O43399-6;O43399-7	OTHRMS1	01:03:00	10.0858	11.4454	1.35959	1ng	MS1	-0.22537
	O43399;O43399-2;O43399-3;O43399-4;O43399-5;O43399-6;O43399-7	OTHRMS1	01:04:00	9.57708	11.5402	1.96312	1ng	MS1	-0.0368818
	O43399;O43399-2;O43399-3;O43399-4;O43399-5;O43399-6;O43399-7	OTHRMS1	01:05:00	9.97916	11.8434	1.86424	1ng	MS1	-0.457691
	O43423;P39687	OTDIA	01:01:00	9.97159	9.95381	-0.0177767	1ng	MS1	-0.0177767
	O43423;P39687	OTDIA	01:02:00	9.58799	10.917	1.32906	1ng	MS1	0.329057
	O43423;P39687	OTDIA	01:03:00	9.096	11.1836	2.08758	1ng	MS1	0.502619
	O43423;P39687	OTDIA	01:04:00	8.79481	11.4043	2.60952	1ng	MS1	0.609521
	O43423;P39687	OTDIA	01:05:00	8.38227	11.3923	3.00998	1ng	MS1	0.688055
	O43423;P39687	OTHRMS1	01:01:00	9.73762	9.90191	0.164289	1ng	MS1	0.164289
	O43423;P39687	OTHRMS1	01:02:00	9.45102	10.8306	1.37959	1ng	MS1	0.379589
	O43423;P39687	OTHRMS1	01:03:00	9.28241	11.3203	2.03787	1ng	MS1	0.452907
	O43423;P39687	OTHRMS1	01:04:00	8.64054	11.3675	2.72691	1ng	MS1	0.726912
	O43423;P39687	OTHRMS1	01:05:00	8.54675	11.0881	2.54133	1ng	MS1	0.219398
	O43592	OTDIA	01:04:00	6.80249	10.2845	3.482	1ng	MS1	1.482
	O43592	OTHRMS1	01:04:00	8.04247	10.4598	2.4173	1ng	MS1	0.417301
	O43615	OTDIA	01:05:00	7.90192	10.6471	2.74518	1ng	MS1	0.423247
	O43615	OTHRMS1	01:05:00	8.04281	10.7042	2.66141	1ng	MS1	0.339481
	O43684;O43684-2	OTDIA	01:03:00	9.37198	10.965	1.59301	1ng	MS1	0.00804694
	O43684;O43684-2	OTDIA	01:04:00	9.40347	11.2198	1.81638	1ng	MS1	-0.183624
	O43684;O43684-2	OTDIA	01:05:00	9.02932	11.1557	2.12639	1ng	MS1	-0.195536
	O43684;O43684-2	OTHRMS1	01:03:00	9.51212	10.9055	1.39343	1ng	MS1	-0.191536
	O43684;O43684-2	OTHRMS1	01:04:00	9.12254	10.9837	1.86114	1ng	MS1	-0.138857
	O43684;O43684-2	OTHRMS1	01:05:00	9.40255	11.2765	1.87399	1ng	MS1	-0.447935
	O43707	OTDIA	01:01:00	12.2962	12.1542	-0.14204	1ng	MS1	-0.14204
	O43707	OTDIA	01:02:00	12.0002	13.0168	1.01662	1ng	MS1	0.0166178
	O43707	OTDIA	01:03:00	11.3893	13.0764	1.68711	1ng	MS1	0.102146
	O43707	OTDIA	01:04:00	11.0615	13.1296	2.06809	1ng	MS1	0.0680919
	O43707	OTDIA	01:05:00	10.559	13.0355	2.47646	1ng	MS1	0.154532
	O43707	OTHRMS1	01:01:00	12.4343	12.326	-0.108339	1ng	MS1	-0.108339
	O43707	OTHRMS1	01:02:00	12.1345	13.0801	0.945611	1ng	MS1	-0.0543889
	O43707	OTHRMS1	01:03:00	11.5475	13.0816	1.53417	1ng	MS1	-0.0507929
	O43707	OTHRMS1	01:04:00	11.134	13.1542	2.0202	1ng	MS1	0.0201963
	O43707	OTHRMS1	01:05:00	10.7884	13.1215	2.33303	1ng	MS1	0.0111029
	O43765	OTDIA	01:03:00	9.29266	10.9745	1.68179	1ng	MS1	0.0968268
	O43765	OTDIA	01:04:00	8.54243	11.109	2.56659	1ng	MS1	0.566593
	O43765	OTDIA	01:05:00	7.2452	10.3813	3.13611	1ng	MS1	0.814177
	O43765	OTHRMS1	01:03:00	9.22073	10.9945	1.77375	1ng	MS1	0.188789
	O43765	OTHRMS1	01:04:00	8.55483	11.1187	2.56391	1ng	MS1	0.563914
	O43765	OTHRMS1	01:05:00	6.87126	10.1047	3.23345	1ng	MS1	0.911517
	O43776	OTDIA	01:03:00	9.85476	11.3824	1.52765	1ng	MS1	-0.0573089
	O43776	OTDIA	01:04:00	9.55837	11.4089	1.85052	1ng	MS1	-0.149475
	O43776	OTDIA	01:05:00	8.98336	11.6382	2.65485	1ng	MS1	0.332924
	O43776	OTHRMS1	01:03:00	9.61708	11.8815	2.2644	1ng	MS1	0.67944
	O43776	OTHRMS1	01:04:00	9.4697	11.7317	2.26197	1ng	MS1	0.261974
	O43776	OTHRMS1	01:05:00	9.27293	12.0354	2.76248	1ng	MS1	0.440553
	O43776;O43776-2	OTDIA	01:01:00	10.6761	10.2226	-0.45353	1ng	MS1	-0.45353
	O43776;O43776-2	OTDIA	01:02:00	10.2184	10.9563	0.737923	1ng	MS1	-0.262077
	O43776;O43776-2	OTHRMS1	01:01:00	10.6402	10.1004	-0.539848	1ng	MS1	-0.539848
	O43776;O43776-2	OTHRMS1	01:02:00	10.2521	10.919	0.666898	1ng	MS1	-0.333102
	O43809	OTDIA	01:03:00	11.1771	12.6244	1.44731	1ng	MS1	-0.137653
	O43809	OTDIA	01:04:00	10.8345	12.749	1.91455	1ng	MS1	-0.0854495
	O43809	OTDIA	01:05:00	10.5693	12.9372	2.36792	1ng	MS1	0.0459917
	O43809	OTHRMS1	01:03:00	11.1395	12.7271	1.58764	1ng	MS1	0.00268177
	O43809	OTHRMS1	01:04:00	10.7403	12.6914	1.95108	1ng	MS1	-0.0489243
	O43809	OTHRMS1	01:05:00	10.5719	12.8291	2.25716	1ng	MS1	-0.0647691
	O43813	OTDIA	01:01:00	10.2796	9.97502	-0.304583	1ng	MS1	-0.304583
	O43813	OTDIA	01:02:00	10.2141	10.6118	0.397706	1ng	MS1	-0.602294
	O43813	OTDIA	01:03:00	8.62092	10.3153	1.69437	1ng	MS1	0.109405
	O43813	OTDIA	01:04:00	8.66717	11.2119	2.54469	1ng	MS1	0.544692
	O43813	OTDIA	01:05:00	9.60876	10.9687	1.35989	1ng	MS1	-0.962038
	O43813	OTHRMS1	01:01:00	10.2903	9.64011	-0.650226	1ng	MS1	-0.650226
	O43813	OTHRMS1	01:02:00	10.1083	10.5186	0.410298	1ng	MS1	-0.589702
	O43813	OTHRMS1	01:03:00	8.21924	10.5286	2.30932	1ng	MS1	0.72436
	O43813	OTHRMS1	01:04:00	8.30656	11.0713	2.76478	1ng	MS1	0.764781
	O43813	OTHRMS1	01:05:00	9.34811	10.7417	1.39364	1ng	MS1	-0.928293
	O43847;O43847-2	OTDIA	01:03:00	8.72946	10.553	1.82358	1ng	MS1	0.238622
	O43847;O43847-2	OTDIA	01:04:00	6.13083	7.28422	1.15338	1ng	MS1	-0.846616
	O43847;O43847-2	OTDIA	01:05:00	7.44034	11.1641	3.72381	1ng	MS1	1.40188
	O43847;O43847-2	OTHRMS1	01:03:00	8.79021	10.8185	2.02829	1ng	MS1	0.443324
	O43847;O43847-2	OTHRMS1	01:04:00	5.97627	7.44071	1.46444	1ng	MS1	-0.535561
	O43847;O43847-2	OTHRMS1	01:05:00	8.81169	11.0253	2.21365	1ng	MS1	-0.108274
	O43852;O43852-10;O43852-3;O43852-6	OTDIA	01:01:00	11.4908	11.3247	-0.166162	1ng	MS1	-0.166162
	O43852;O43852-10;O43852-3;O43852-6	OTDIA	01:02:00	10.8534	11.907	1.0536	1ng	MS1	0.0536027
	O43852;O43852-10;O43852-3;O43852-6	OTDIA	01:03:00	10.5897	12.3017	1.71197	1ng	MS1	0.127012
	O43852;O43852-10;O43852-3;O43852-6	OTDIA	01:04:00	10.503	12.6747	2.17166	1ng	MS1	0.171657
	O43852;O43852-10;O43852-3;O43852-6	OTDIA	01:05:00	10.2867	12.8294	2.54276	1ng	MS1	0.220827
	O43852;O43852-10;O43852-3;O43852-6	OTHRMS1	01:01:00	11.4725	11.5189	0.0463747	1ng	MS1	0.0463747
	O43852;O43852-10;O43852-3;O43852-6	OTHRMS1	01:02:00	11.0592	12.0504	0.991231	1ng	MS1	-0.00876884
	O43852;O43852-10;O43852-3;O43852-6	OTHRMS1	01:03:00	10.6847	12.4068	1.72208	1ng	MS1	0.137122
	O43852;O43852-10;O43852-3;O43852-6	OTHRMS1	01:04:00	10.4694	12.8528	2.38346	1ng	MS1	0.383456
	O43852;O43852-10;O43852-3;O43852-6	OTHRMS1	01:05:00	10.1812	13.0745	2.89333	1ng	MS1	0.571404
	O43865;O43865-2;Q96HN2;Q96HN2-2;Q96HN2-3;Q96HN2-4	OTDIA	01:01:00	9.4762	8.74821	-0.727989	1ng	MS1	-0.727989
	O43865;O43865-2;Q96HN2;Q96HN2-2;Q96HN2-3;Q96HN2-4	OTDIA	01:02:00	9.12815	10.0391	0.910945	1ng	MS1	-0.0890555
	O43865;O43865-2;Q96HN2;Q96HN2-2;Q96HN2-3;Q96HN2-4	OTDIA	01:03:00	9.58549	11.088	1.50255	1ng	MS1	-0.0824128
	O43865;O43865-2;Q96HN2;Q96HN2-2;Q96HN2-3;Q96HN2-4	OTDIA	01:05:00	7.73079	10.9761	3.24535	1ng	MS1	0.92342
	O43865;O43865-2;Q96HN2;Q96HN2-2;Q96HN2-3;Q96HN2-4	OTHRMS1	01:01:00	10.3335	10.1666	-0.166904	1ng	MS1	-0.166904
	O43865;O43865-2;Q96HN2;Q96HN2-2;Q96HN2-3;Q96HN2-4	OTHRMS1	01:02:00	9.72959	10.9883	1.25871	1ng	MS1	0.258712
	O43865;O43865-2;Q96HN2;Q96HN2-2;Q96HN2-3;Q96HN2-4	OTHRMS1	01:03:00	9.66564	11.417	1.75136	1ng	MS1	0.166393
	O43865;O43865-2;Q96HN2;Q96HN2-2;Q96HN2-3;Q96HN2-4	OTHRMS1	01:05:00	8.58711	11.1732	2.58607	1ng	MS1	0.26414
	O60216	OTDIA	01:03:00	7.12946	9.49351	2.36405	1ng	MS1	0.779088
	O60216	OTDIA	01:05:00	8.22805	11.0646	2.83653	1ng	MS1	0.5146
	O60216	OTHRMS1	01:03:00	7.76201	9.4241	1.6621	1ng	MS1	0.0771326
	O60216	OTHRMS1	01:05:00	9.24877	10.9735	1.7247	1ng	MS1	-0.597224
	O60220	OTDIA	01:03:00	7.27511	8.89493	1.61982	1ng	MS1	0.0348543
	O60220	OTDIA	01:05:00	7.21205	9.1061	1.89405	1ng	MS1	-0.427878
	O60220	OTHRMS1	01:03:00	7.30969	9.73334	2.42365	1ng	MS1	0.838687
	O60220	OTHRMS1	01:05:00	1.4101	9.37003	7.95993	1ng	MS1	5.638
	O60264	OTDIA	01:03:00	6.23125	9.18206	2.95081	1ng	MS1	1.36585
	O60264	OTDIA	01:04:00	8.42883	11.0932	2.66441	1ng	MS1	0.66441
	O60264	OTDIA	01:05:00	6.95565	10.8606	3.90498	1ng	MS1	1.58305
	O60264	OTHRMS1	01:03:00	NA	9.29805	NA	1ng	MS1	NA
	O60264	OTHRMS1	01:04:00	8.6627	11.1398	2.47715	1ng	MS1	0.477145
	O60264	OTHRMS1	01:05:00	7.37062	11.0476	3.67702	1ng	MS1	1.35509
	O60488;O60488-2	OTDIA	01:03:00	10.5138	11.6326	1.1188	1ng	MS1	-0.466165
	O60488;O60488-2	OTDIA	01:04:00	9.95693	11.4623	1.5054	1ng	MS1	-0.494599
	O60488;O60488-2	OTHRMS1	01:03:00	10.5291	11.8947	1.36556	1ng	MS1	-0.219399
	O60488;O60488-2	OTHRMS1	01:04:00	10.2398	11.351	1.11125	1ng	MS1	-0.888749
	O60506;O60506-2;O60506-3;O60506-4	OTDIA	01:01:00	11.1844	11.2095	0.0251164	1ng	MS1	0.0251164
	O60506;O60506-2;O60506-3;O60506-4	OTDIA	01:02:00	10.5702	11.7105	1.14027	1ng	MS1	0.140269
	O60506;O60506-2;O60506-3;O60506-4	OTDIA	01:03:00	10.23	12.0393	1.80931	1ng	MS1	0.224351
	O60506;O60506-2;O60506-3;O60506-4	OTDIA	01:04:00	9.9528	12.0161	2.06334	1ng	MS1	0.0633386
	O60506;O60506-2;O60506-3;O60506-4	OTDIA	01:05:00	9.20048	12.0334	2.83293	1ng	MS1	0.510998
	O60506;O60506-2;O60506-3;O60506-4	OTHRMS1	01:01:00	11.0777	11.363	0.285315	1ng	MS1	0.285315
	O60506;O60506-2;O60506-3;O60506-4	OTHRMS1	01:02:00	10.6296	11.8006	1.17099	1ng	MS1	0.170994
	O60506;O60506-2;O60506-3;O60506-4	OTHRMS1	01:03:00	10.2745	12.0665	1.79197	1ng	MS1	0.207004
	O60506;O60506-2;O60506-3;O60506-4	OTHRMS1	01:04:00	9.88401	11.9206	2.03662	1ng	MS1	0.0366162
	O60506;O60506-2;O60506-3;O60506-4	OTHRMS1	01:05:00	9.31704	12.0357	2.71863	1ng	MS1	0.396704
	O60610;O60610-2;O60610-3	OTDIA	01:04:00	14.0019	12.1244	-1.87746	1ng	MS1	-3.87746
	O60610;O60610-2;O60610-3	OTDIA	01:05:00	13.7513	12.363	-1.38832	1ng	MS1	-3.71024
	O60610;O60610-2;O60610-3	OTHRMS1	01:04:00	13.3786	11.7128	-1.66575	1ng	MS1	-3.66575
	O60610;O60610-2;O60610-3	OTHRMS1	01:05:00	13.8133	11.9766	-1.83664	1ng	MS1	-4.15856
	O60664;O60664-3;O60664-4	OTDIA	01:01:00	10.9623	10.6464	-0.315922	1ng	MS1	-0.315922
	O60664;O60664-3;O60664-4	OTDIA	01:02:00	10.8286	11.7625	0.933838	1ng	MS1	-0.0661617
	O60664;O60664-3;O60664-4	OTDIA	01:03:00	10.6077	12.1797	1.57198	1ng	MS1	-0.0129815
	O60664;O60664-3;O60664-4	OTDIA	01:04:00	10.1846	12.0753	1.89066	1ng	MS1	-0.109335
	O60664;O60664-3;O60664-4	OTDIA	01:05:00	9.90282	12.3421	2.43933	1ng	MS1	0.117397
	O60664;O60664-3;O60664-4	OTHRMS1	01:01:00	11.0147	10.8442	-0.170425	1ng	MS1	-0.170425
	O60664;O60664-3;O60664-4	OTHRMS1	01:02:00	10.7258	11.6328	0.907081	1ng	MS1	-0.0929192
	O60664;O60664-3;O60664-4	OTHRMS1	01:03:00	10.5934	12.1701	1.57663	1ng	MS1	-0.00833566
	O60664;O60664-3;O60664-4	OTHRMS1	01:04:00	10.3255	12.1352	1.80974	1ng	MS1	-0.190264
	O60664;O60664-3;O60664-4	OTHRMS1	01:05:00	9.88778	12.36	2.47224	1ng	MS1	0.150309
	O60684;P52294	OTDIA	01:01:00	7.18037	6.97075	-0.20962	1ng	MS1	-0.20962
	O60684;P52294	OTDIA	01:02:00	8.05555	9.08824	1.03268	1ng	MS1	0.0326824
	O60684;P52294	OTDIA	01:03:00	7.47023	9.72847	2.25824	1ng	MS1	0.673279
	O60684;P52294	OTDIA	01:04:00	6.81905	10.1235	3.30444	1ng	MS1	1.30444
	O60684;P52294	OTDIA	01:05:00	6.54285	10.0753	3.53245	1ng	MS1	1.21053
	O60684;P52294	OTHRMS1	01:01:00	7.78101	6.73505	-1.04596	1ng	MS1	-1.04596
	O60684;P52294	OTHRMS1	01:02:00	8.58661	9.52956	0.942958	1ng	MS1	-0.0570423
	O60684;P52294	OTHRMS1	01:03:00	7.87369	10.2917	2.41797	1ng	MS1	0.833006
	O60684;P52294	OTHRMS1	01:04:00	7.70696	10.064	2.35706	1ng	MS1	0.357063
	O60684;P52294	OTHRMS1	01:05:00	6.49756	10.2387	3.74109	1ng	MS1	1.41916
	O60739;P41567	OTDIA	01:01:00	10.1777	9.80909	-0.368585	1ng	MS1	-0.368585
	O60739;P41567	OTDIA	01:02:00	9.95255	10.5511	0.598533	1ng	MS1	-0.401467
	O60739;P41567	OTDIA	01:04:00	9.46332	11.5007	2.03739	1ng	MS1	0.0373901
	O60739;P41567	OTDIA	01:05:00	8.96556	11.5391	2.5735	1ng	MS1	0.251575
	O60739;P41567	OTHRMS1	01:01:00	10.4389	10.1801	-0.258791	1ng	MS1	-0.258791
	O60739;P41567	OTHRMS1	01:02:00	10.1244	10.9021	0.777708	1ng	MS1	-0.222292
	O60739;P41567	OTHRMS1	01:04:00	10.0336	11.9362	1.90258	1ng	MS1	-0.097421
	O60739;P41567	OTHRMS1	01:05:00	9.52263	11.789	2.26641	1ng	MS1	-0.0555183
	O60762	OTDIA	01:03:00	8.75815	9.49078	0.732633	1ng	MS1	-0.85233
	O60762	OTDIA	01:04:00	8.00161	9.80269	1.80108	1ng	MS1	-0.198924
	O60762	OTDIA	01:05:00	8.18698	10.5544	2.36745	1ng	MS1	0.0455194
	O60762	OTHRMS1	01:03:00	8.8286	9.79992	0.971318	1ng	MS1	-0.613644
	O60762	OTHRMS1	01:04:00	8.98343	9.90114	0.91771	1ng	MS1	-1.08229
	O60762	OTHRMS1	01:05:00	8.93217	10.502	1.56981	1ng	MS1	-0.75212
	O60814;P57053;P58876;P62807;Q5QNW6;Q5QNW6-2;Q93079;Q99877;Q99879;Q99880	OTDIA	01:01:00	14.2419	14.3494	0.107405	1ng	MS1	0.107405
	O60814;P57053;P58876;P62807;Q5QNW6;Q5QNW6-2;Q93079;Q99877;Q99879;Q99880	OTDIA	01:02:00	13.882	14.9447	1.06266	1ng	MS1	0.0626629
	O60814;P57053;P58876;P62807;Q5QNW6;Q5QNW6-2;Q93079;Q99877;Q99879;Q99880	OTDIA	01:03:00	13.5375	15.2639	1.72648	1ng	MS1	0.141514
	O60814;P57053;P58876;P62807;Q5QNW6;Q5QNW6-2;Q93079;Q99877;Q99879;Q99880	OTDIA	01:04:00	13.2705	15.4405	2.17003	1ng	MS1	0.170035
	O60814;P57053;P58876;P62807;Q5QNW6;Q5QNW6-2;Q93079;Q99877;Q99879;Q99880	OTDIA	01:05:00	12.6463	15.1169	2.4706	1ng	MS1	0.148667
	O60814;P57053;P58876;P62807;Q5QNW6;Q5QNW6-2;Q93079;Q99877;Q99879;Q99880	OTHRMS1	01:01:00	14.1327	14.2172	0.0845085	1ng	MS1	0.0845085
	O60814;P57053;P58876;P62807;Q5QNW6;Q5QNW6-2;Q93079;Q99877;Q99879;Q99880	OTHRMS1	01:02:00	13.6922	14.7763	1.08415	1ng	MS1	0.0841523
	O60814;P57053;P58876;P62807;Q5QNW6;Q5QNW6-2;Q93079;Q99877;Q99879;Q99880	OTHRMS1	01:03:00	13.489	15.2336	1.74466	1ng	MS1	0.159699
	O60814;P57053;P58876;P62807;Q5QNW6;Q5QNW6-2;Q93079;Q99877;Q99879;Q99880	OTHRMS1	01:04:00	13.132	15.3086	2.17665	1ng	MS1	0.176653
	O60814;P57053;P58876;P62807;Q5QNW6;Q5QNW6-2;Q93079;Q99877;Q99879;Q99880	OTHRMS1	01:05:00	12.3191	14.7141	2.39507	1ng	MS1	0.0731393
	O60841	OTDIA	01:03:00	9.59845	11.2091	1.61064	1ng	MS1	0.0256771
	O60841	OTDIA	01:05:00	8.49705	10.4627	1.96561	1ng	MS1	-0.356317
	O60841	OTHRMS1	01:03:00	9.42774	11.3965	1.96877	1ng	MS1	0.383803
	O60841	OTHRMS1	01:05:00	13.5458	10.394	-3.15177	1ng	MS1	-5.4737
	O60884	OTDIA	01:01:00	11.1429	11.4161	0.273246	1ng	MS1	0.273246
	O60884	OTDIA	01:02:00	10.7135	11.691	0.977467	1ng	MS1	-0.0225333
	O60884	OTDIA	01:03:00	10.5769	12.3546	1.77771	1ng	MS1	0.192751
	O60884	OTDIA	01:04:00	10.2015	12.4332	2.23172	1ng	MS1	0.231717
	O60884	OTDIA	01:05:00	10.2051	12.5569	2.35175	1ng	MS1	0.0298216
	O60884	OTHRMS1	01:01:00	11.1658	11.3916	0.225719	1ng	MS1	0.225719
	O60884	OTHRMS1	01:02:00	10.7935	11.8419	1.04847	1ng	MS1	0.0484671
	O60884	OTHRMS1	01:03:00	10.6037	12.3399	1.73622	1ng	MS1	0.15126
	O60884	OTHRMS1	01:04:00	10.3462	12.2651	1.91885	1ng	MS1	-0.0811503
	O60884	OTHRMS1	01:05:00	10.0862	12.4446	2.35847	1ng	MS1	0.0365378
	O60925	OTDIA	01:01:00	10.5552	10.7209	0.165655	1ng	MS1	0.165655
	O60925	OTDIA	01:02:00	9.56231	11.8135	2.25123	1ng	MS1	1.25123
	O60925	OTDIA	01:03:00	9.22304	12.229	3.00592	1ng	MS1	1.42096
	O60925	OTDIA	01:04:00	8.26268	12.3291	4.06643	1ng	MS1	2.06643
	O60925	OTDIA	01:05:00	8.21097	11.9761	3.76516	1ng	MS1	1.44323
	O60925	OTHRMS1	01:01:00	10.8604	11.057	0.196581	1ng	MS1	0.196581
	O60925	OTHRMS1	01:02:00	10.8926	11.6773	0.784699	1ng	MS1	-0.215301
	O60925	OTHRMS1	01:03:00	10.8371	12.1195	1.28249	1ng	MS1	-0.302471
	O60925	OTHRMS1	01:04:00	10.8133	12.2005	1.38714	1ng	MS1	-0.612856
	O60925	OTHRMS1	01:05:00	7.9153	12.0132	4.09791	1ng	MS1	1.77598
	O75083	OTDIA	01:01:00	10.8078	10.0888	-0.719002	1ng	MS1	-0.719002
	O75083	OTDIA	01:02:00	10.3417	11.0695	0.727803	1ng	MS1	-0.272197
	O75083	OTDIA	01:03:00	9.88896	11.3217	1.4327	1ng	MS1	-0.152258
	O75083	OTDIA	01:04:00	9.35384	11.4238	2.06992	1ng	MS1	0.0699223
	O75083	OTDIA	01:05:00	9.15121	11.6358	2.4846	1ng	MS1	0.16267
	O75083	OTHRMS1	01:01:00	10.8609	10.592	-0.268893	1ng	MS1	-0.268893
	O75083	OTHRMS1	01:02:00	10.4816	11.129	0.647466	1ng	MS1	-0.352534
	O75083	OTHRMS1	01:03:00	10.081	11.423	1.34199	1ng	MS1	-0.242977
	O75083	OTHRMS1	01:04:00	9.64933	11.3993	1.74993	1ng	MS1	-0.250069
	O75083	OTHRMS1	01:05:00	9.56669	11.6041	2.03737	1ng	MS1	-0.284556
	O75131	OTDIA	01:01:00	11.1874	11.4106	0.223198	1ng	MS1	0.223198
	O75131	OTDIA	01:02:00	11.0717	12.2307	1.15893	1ng	MS1	0.158933
	O75131	OTDIA	01:03:00	10.0033	11.802	1.7987	1ng	MS1	0.213741
	O75131	OTDIA	01:04:00	9.43033	12.0452	2.61488	1ng	MS1	0.614878
	O75131	OTDIA	01:05:00	9.8083	12.2694	2.46113	1ng	MS1	0.139201
	O75131	OTHRMS1	01:01:00	11.2632	11.6446	0.381341	1ng	MS1	0.381341
	O75131	OTHRMS1	01:02:00	10.8501	12.2282	1.3781	1ng	MS1	0.3781
	O75131	OTHRMS1	01:03:00	9.92997	11.8673	1.93738	1ng	MS1	0.352414
	O75131	OTHRMS1	01:04:00	9.42618	11.997	2.57083	1ng	MS1	0.570829
	O75131	OTHRMS1	01:05:00	9.95806	12.2309	2.27287	1ng	MS1	-0.0490596
	O75153	OTDIA	01:01:00	10.4454	10.4897	0.0443196	1ng	MS1	0.0443196
	O75153	OTDIA	01:02:00	9.35916	10.9626	1.60346	1ng	MS1	0.603464
	O75153	OTDIA	01:03:00	9.33323	11.5019	2.16868	1ng	MS1	0.583722
	O75153	OTDIA	01:04:00	9.04569	11.7148	2.66915	1ng	MS1	0.66915
	O75153	OTDIA	01:05:00	8.77657	10.9371	2.16057	1ng	MS1	-0.161357
	O75153	OTHRMS1	01:01:00	10.2887	10.4255	0.136784	1ng	MS1	0.136784
	O75153	OTHRMS1	01:02:00	9.98527	11.0172	1.03197	1ng	MS1	0.0319706
	O75153	OTHRMS1	01:03:00	9.67607	11.4803	1.80423	1ng	MS1	0.21927
	O75153	OTHRMS1	01:04:00	9.21481	11.5082	2.29343	1ng	MS1	0.293434
	O75153	OTHRMS1	01:05:00	8.80117	10.8883	2.0871	1ng	MS1	-0.234827
	O75223;O75223-3	OTDIA	01:03:00	7.50583	10.9751	3.46927	1ng	MS1	1.88431
	O75223;O75223-3	OTDIA	01:04:00	7.46645	10.7673	3.30086	1ng	MS1	1.30086
	O75223;O75223-3	OTDIA	01:05:00	7.63955	11.2218	3.58223	1ng	MS1	1.2603
	O75223;O75223-3	OTHRMS1	01:03:00	9.28584	11.0318	1.74594	1ng	MS1	0.160978
	O75223;O75223-3	OTHRMS1	01:04:00	8.85975	11.2683	2.40858	1ng	MS1	0.408577
	O75223;O75223-3	OTHRMS1	01:05:00	9.8623	11.9372	2.07491	1ng	MS1	-0.247016
	O75347;O75347-2	OTDIA	01:03:00	10.6155	11.8566	1.24102	1ng	MS1	-0.343938
	O75347;O75347-2	OTDIA	01:04:00	10.1363	11.9539	1.81759	1ng	MS1	-0.182414
	O75347;O75347-2	OTDIA	01:05:00	10.021	12.1589	2.13789	1ng	MS1	-0.184033
	O75347;O75347-2	OTHRMS1	01:03:00	10.6192	11.9324	1.31314	1ng	MS1	-0.271827
	O75347;O75347-2	OTHRMS1	01:04:00	10.1641	11.9195	1.75536	1ng	MS1	-0.244637
	O75347;O75347-2	OTHRMS1	01:05:00	10.0322	12.0969	2.0647	1ng	MS1	-0.257223
	O75351;Q6PIW4;Q6PIW4-2;Q9UN37	OTDIA	01:05:00	8.87742	10.728	1.85057	1ng	MS1	-0.471358
	O75351;Q6PIW4;Q6PIW4-2;Q9UN37	OTHRMS1	01:05:00	9.03997	10.695	1.65504	1ng	MS1	-0.666885
	O75369;O75369-2;O75369-3;O75369-4;O75369-5;O75369-6;O75369-7;O75369-8;O75369-9	OTDIA	01:01:00	10.0528	10.2732	0.220397	1ng	MS1	0.220397
	O75369;O75369-2;O75369-3;O75369-4;O75369-5;O75369-6;O75369-7;O75369-8;O75369-9	OTDIA	01:02:00	9.18102	10.7677	1.58672	1ng	MS1	0.58672
	O75369;O75369-2;O75369-3;O75369-4;O75369-5;O75369-6;O75369-7;O75369-8;O75369-9	OTHRMS1	01:01:00	10.3722	10.5795	0.207372	1ng	MS1	0.207372
	O75369;O75369-2;O75369-3;O75369-4;O75369-5;O75369-6;O75369-7;O75369-8;O75369-9	OTHRMS1	01:02:00	9.41748	11.1861	1.76865	1ng	MS1	0.768648
	O75369;O75369-2;O75369-3;O75369-6;O75369-8;O75369-9	OTDIA	01:03:00	9.71644	11.3539	1.63747	1ng	MS1	0.0525071
	O75369;O75369-2;O75369-3;O75369-6;O75369-8;O75369-9	OTDIA	01:04:00	9.03844	11.4734	2.43497	1ng	MS1	0.434968
	O75369;O75369-2;O75369-3;O75369-6;O75369-8;O75369-9	OTDIA	01:05:00	8.98018	11.6275	2.64729	1ng	MS1	0.325367
	O75369;O75369-2;O75369-3;O75369-6;O75369-8;O75369-9	OTHRMS1	01:03:00	9.86747	11.3289	1.46143	1ng	MS1	-0.12353
	O75369;O75369-2;O75369-3;O75369-6;O75369-8;O75369-9	OTHRMS1	01:04:00	9.26832	11.3646	2.09632	1ng	MS1	0.0963165
	O75369;O75369-2;O75369-3;O75369-6;O75369-8;O75369-9	OTHRMS1	01:05:00	9.38852	11.8168	2.42828	1ng	MS1	0.106355
	O75390	OTDIA	01:01:00	13.2115	13.086	-0.125479	1ng	MS1	-0.125479
	O75390	OTDIA	01:02:00	12.6424	13.4852	0.842831	1ng	MS1	-0.157169
	O75390	OTDIA	01:03:00	12.3202	13.8468	1.52659	1ng	MS1	-0.058377
	O75390	OTDIA	01:04:00	11.8794	13.7975	1.91812	1ng	MS1	-0.0818812
	O75390	OTDIA	01:05:00	11.7192	14.0569	2.33772	1ng	MS1	0.0157961
	O75390	OTHRMS1	01:01:00	13.1769	12.9776	-0.199216	1ng	MS1	-0.199216
	O75390	OTHRMS1	01:02:00	12.439	13.3368	0.897747	1ng	MS1	-0.102253
	O75390	OTHRMS1	01:03:00	12.2838	13.7919	1.50817	1ng	MS1	-0.0767975
	O75390	OTHRMS1	01:04:00	11.7145	13.7114	1.9969	1ng	MS1	-0.00310363
	O75390	OTHRMS1	01:05:00	11.6779	13.9805	2.30269	1ng	MS1	-0.0192412
	O75396	OTDIA	01:01:00	10.4136	11.5748	1.16125	1ng	MS1	1.16125
	O75396	OTDIA	01:02:00	9.8438	12.4074	2.56358	1ng	MS1	1.56358
	O75396	OTDIA	01:03:00	9.25374	12.2444	2.99066	1ng	MS1	1.4057
	O75396	OTDIA	01:04:00	8.06471	12.2341	4.1694	1ng	MS1	2.1694
	O75396	OTDIA	01:05:00	7.52665	11.9798	4.45313	1ng	MS1	2.13121
	O75396	OTHRMS1	01:01:00	10.5335	11.6868	1.15327	1ng	MS1	1.15327
	O75396	OTHRMS1	01:02:00	10.3329	12.3835	2.05054	1ng	MS1	1.05054
	O75396	OTHRMS1	01:03:00	9.97134	12.1239	2.15256	1ng	MS1	0.567596
	O75396	OTHRMS1	01:04:00	8.32657	12.1674	3.84079	1ng	MS1	1.84079
	O75396	OTHRMS1	01:05:00	7.52481	11.9076	4.38277	1ng	MS1	2.06084
	O75400;O75400-2;O75400-3	OTDIA	01:03:00	10.0036	11.7962	1.79259	1ng	MS1	0.207632
	O75400;O75400-2;O75400-3	OTHRMS1	01:03:00	10.0783	11.8667	1.78835	1ng	MS1	0.203384
	O75436	OTDIA	01:03:00	6.84104	11.3829	4.54181	1ng	MS1	2.95685
	O75436	OTHRMS1	01:03:00	7.43367	11.2111	3.77741	1ng	MS1	2.19244
	O75436;O75436-2	OTDIA	01:01:00	10.7921	11.3357	0.543634	1ng	MS1	0.543634
	O75436;O75436-2	OTDIA	01:02:00	9.25662	11.877	2.62041	1ng	MS1	1.62041
	O75436;O75436-2	OTDIA	01:04:00	7.30722	12.4865	5.17928	1ng	MS1	3.17928
	O75436;O75436-2	OTDIA	01:05:00	8.46324	11.4247	2.96144	1ng	MS1	0.639513
	O75436;O75436-2	OTHRMS1	01:01:00	11.2082	11.2745	0.06632	1ng	MS1	0.06632
	O75436;O75436-2	OTHRMS1	01:02:00	9.92738	11.7854	1.858	1ng	MS1	0.858003
	O75436;O75436-2	OTHRMS1	01:04:00	8.15372	12.415	4.26124	1ng	MS1	2.26124
	O75436;O75436-2	OTHRMS1	01:05:00	8.09393	11.3988	3.30492	1ng	MS1	0.982988
	O75459	OTDIA	01:01:00	10.8599	10.2276	-0.632269	1ng	MS1	-0.632269
	O75459	OTDIA	01:02:00	10.1878	10.8676	0.679795	1ng	MS1	-0.320205
	O75459	OTDIA	01:03:00	10.3743	11.7023	1.32801	1ng	MS1	-0.256955
	O75459	OTDIA	01:04:00	9.94128	11.7859	1.84459	1ng	MS1	-0.155409
	O75459	OTDIA	01:05:00	9.04327	11.7657	2.72243	1ng	MS1	0.400499
	O75459	OTHRMS1	01:01:00	11.1296	10.5229	-0.606724	1ng	MS1	-0.606724
	O75459	OTHRMS1	01:02:00	10.246	10.9053	0.659304	1ng	MS1	-0.340696
	O75459	OTHRMS1	01:03:00	10.3679	11.5999	1.23202	1ng	MS1	-0.35294
	O75459	OTHRMS1	01:04:00	10.0288	12.0046	1.97588	1ng	MS1	-0.024124
	O75459	OTHRMS1	01:05:00	9.34041	11.5687	2.22824	1ng	MS1	-0.0936855
	O75506	OTDIA	01:05:00	NA	8.12514	NA	1ng	MS1	NA
	O75506	OTHRMS1	01:05:00	9.31227	9.38157	0.0692975	1ng	MS1	-2.25263
	O75521;O75521-2	OTDIA	01:03:00	NA	11.2251	NA	1ng	MS1	NA
	O75521;O75521-2	OTDIA	01:05:00	NA	11.3695	NA	1ng	MS1	NA
	O75521;O75521-2	OTHRMS1	01:03:00	NA	11.2432	NA	1ng	MS1	NA
	O75521;O75521-2	OTHRMS1	01:05:00	NA	11.2174	NA	1ng	MS1	NA
	O75525;O75525-2;Q07666;Q07666-2;Q07666-3;Q5VWX1	OTDIA	01:03:00	9.39188	10.9693	1.5774	1ng	MS1	-0.00756549
	O75525;O75525-2;Q07666;Q07666-2;Q07666-3;Q5VWX1	OTHRMS1	01:03:00	9.0698	11.0984	2.02856	1ng	MS1	0.443601
	O75531	OTDIA	01:01:00	12.1487	12.0874	-0.0613252	1ng	MS1	-0.0613252
	O75531	OTDIA	01:02:00	11.6717	12.5296	0.857972	1ng	MS1	-0.142028
	O75531	OTDIA	01:03:00	11.3117	13.0583	1.74662	1ng	MS1	0.161659
	O75531	OTDIA	01:04:00	10.6389	13.1471	2.50824	1ng	MS1	0.508235
	O75531	OTDIA	01:05:00	10.1811	13.0204	2.83928	1ng	MS1	0.517355
	O75531	OTHRMS1	01:01:00	12.0106	11.8975	-0.11309	1ng	MS1	-0.11309
	O75531	OTHRMS1	01:02:00	11.3384	12.4485	1.11017	1ng	MS1	0.110165
	O75531	OTHRMS1	01:03:00	11.2436	12.9986	1.75499	1ng	MS1	0.170032
	O75531	OTHRMS1	01:04:00	10.6048	13.013	2.4082	1ng	MS1	0.408201
	O75531	OTHRMS1	01:05:00	9.78845	12.8669	3.07847	1ng	MS1	0.75654
	O75533	OTDIA	01:03:00	8.18883	11.2905	3.10168	1ng	MS1	1.51672
	O75533	OTDIA	01:04:00	7.71644	11.996	4.27953	1ng	MS1	2.27953
	O75533	OTDIA	01:05:00	6.89995	11.4036	4.50369	1ng	MS1	2.18177
	O75533	OTHRMS1	01:03:00	8.4552	11.3787	2.92352	1ng	MS1	1.33856
	O75533	OTHRMS1	01:04:00	8.44784	11.8898	3.44191	1ng	MS1	1.44191
	O75533	OTHRMS1	01:05:00	7.38243	11.5188	4.13637	1ng	MS1	1.81444
	O75534;O75534-2;O75534-3;O75534-4	OTDIA	01:01:00	10.3908	10.3924	0.00160992	1ng	MS1	0.00160992
	O75534;O75534-2;O75534-3;O75534-4	OTDIA	01:02:00	9.91339	11.3532	1.43983	1ng	MS1	0.439829
	O75534;O75534-2;O75534-3;O75534-4	OTDIA	01:03:00	9.56096	11.5627	2.00175	1ng	MS1	0.416785
	O75534;O75534-2;O75534-3;O75534-4	OTDIA	01:04:00	8.58469	11.4294	2.84466	1ng	MS1	0.844661
	O75534;O75534-2;O75534-3;O75534-4	OTDIA	01:05:00	8.18927	11.7711	3.58181	1ng	MS1	1.25988
	O75534;O75534-2;O75534-3;O75534-4	OTHRMS1	01:01:00	10.5698	10.7872	0.21745	1ng	MS1	0.21745
	O75534;O75534-2;O75534-3;O75534-4	OTHRMS1	01:02:00	10.1973	11.4762	1.27897	1ng	MS1	0.278966
	O75534;O75534-2;O75534-3;O75534-4	OTHRMS1	01:03:00	9.43064	11.4935	2.06289	1ng	MS1	0.477929
	O75534;O75534-2;O75534-3;O75534-4	OTHRMS1	01:04:00	8.41487	11.4866	3.0717	1ng	MS1	1.0717
	O75534;O75534-2;O75534-3;O75534-4	OTHRMS1	01:05:00	8.59847	11.7793	3.18086	1ng	MS1	0.858935
	O75607	OTDIA	01:03:00	7.75488	10.2423	2.4874	1ng	MS1	0.902438
	O75607	OTDIA	01:05:00	7.59156	11.7123	4.12079	1ng	MS1	1.79886
	O75607	OTHRMS1	01:03:00	8.32995	10.6636	2.33365	1ng	MS1	0.74869
	O75607	OTHRMS1	01:05:00	9.39648	11.6383	2.24187	1ng	MS1	-0.0800607
	O75643	OTDIA	01:01:00	9.64133	10.1148	0.47342	1ng	MS1	0.47342
	O75643	OTDIA	01:02:00	9.00795	10.7545	1.7466	1ng	MS1	0.746596
	O75643	OTDIA	01:03:00	8.75203	11.4278	2.67573	1ng	MS1	1.09076
	O75643	OTDIA	01:04:00	7.81015	11.1015	3.29137	1ng	MS1	1.29137
	O75643	OTDIA	01:05:00	7.38202	11.5361	4.15403	1ng	MS1	1.83211
	O75643	OTHRMS1	01:01:00	10.3886	10.1422	-0.246345	1ng	MS1	-0.246345
	O75643	OTHRMS1	01:02:00	9.25686	10.8526	1.59578	1ng	MS1	0.595784
	O75643	OTHRMS1	01:03:00	9.38267	11.2535	1.87087	1ng	MS1	0.285911
	O75643	OTHRMS1	01:04:00	9.02042	11.0251	2.00468	1ng	MS1	0.00468298
	O75643	OTHRMS1	01:05:00	9.55269	11.5145	1.96185	1ng	MS1	-0.360075
	O75691	OTDIA	01:05:00	10.8202	9.30585	-1.51438	1ng	MS1	-3.8363
	O75691	OTHRMS1	01:05:00	9.32676	9.48772	0.160956	1ng	MS1	-2.16097
	O75718	OTDIA	01:03:00	6.18789	8.91985	2.73196	1ng	MS1	1.147
	O75718	OTDIA	01:04:00	6.47741	9.87651	3.3991	1ng	MS1	1.3991
	O75718	OTDIA	01:05:00	6.46628	9.50639	3.04011	1ng	MS1	0.718179
	O75718	OTHRMS1	01:03:00	5.66939	9.38826	3.71887	1ng	MS1	2.13391
	O75718	OTHRMS1	01:04:00	7.33123	10.1377	2.80646	1ng	MS1	0.806458
	O75718	OTHRMS1	01:05:00	6.80359	10.0544	3.25077	1ng	MS1	0.928845
	O75794	OTDIA	01:01:00	11.6359	11.5011	-0.134837	1ng	MS1	-0.134837
	O75794	OTDIA	01:02:00	11.1715	12.0039	0.83239	1ng	MS1	-0.16761
	O75794	OTDIA	01:03:00	10.8938	12.3433	1.44954	1ng	MS1	-0.135421
	O75794	OTDIA	01:04:00	10.1862	12.464	2.27782	1ng	MS1	0.277817
	O75794	OTDIA	01:05:00	9.91775	12.5099	2.59216	1ng	MS1	0.27023
	O75794	OTHRMS1	01:01:00	11.5613	11.3146	-0.246691	1ng	MS1	-0.246691
	O75794	OTHRMS1	01:02:00	10.8071	11.79	0.982965	1ng	MS1	-0.0170354
	O75794	OTHRMS1	01:03:00	10.7914	12.3159	1.52449	1ng	MS1	-0.0604679
	O75794	OTHRMS1	01:04:00	10.0447	12.2078	2.16313	1ng	MS1	0.163133
	O75794	OTHRMS1	01:05:00	9.87177	12.3152	2.44341	1ng	MS1	0.121485
	O75821	OTDIA	01:01:00	12.9813	10.9586	-2.02264	1ng	MS1	-2.02264
	O75821	OTDIA	01:02:00	13.0981	11.7032	-1.39491	1ng	MS1	-2.39491
	O75821	OTDIA	01:03:00	12.2093	11.5911	-0.618192	1ng	MS1	-2.20315
	O75821	OTDIA	01:04:00	12.5472	11.8914	-0.655828	1ng	MS1	-2.65583
	O75821	OTDIA	01:05:00	13.1397	12.5075	-0.632178	1ng	MS1	-2.95411
	O75821	OTHRMS1	01:01:00	13.1311	11.0978	-2.03332	1ng	MS1	-2.03332
	O75821	OTHRMS1	01:02:00	13.2581	12.0074	-1.2507	1ng	MS1	-2.2507
	O75821	OTHRMS1	01:03:00	12.3209	11.6637	-0.657206	1ng	MS1	-2.24217
	O75821	OTHRMS1	01:04:00	12.607	12.0632	-0.543771	1ng	MS1	-2.54377
	O75821	OTHRMS1	01:05:00	13.153	12.6145	-0.538506	1ng	MS1	-2.86043
	O75822;O75822-2;O75822-3	OTDIA	01:01:00	11.453	10.4539	-0.99914	1ng	MS1	-0.99914
	O75822;O75822-2;O75822-3	OTDIA	01:02:00	11.6672	11.4209	-0.246286	1ng	MS1	-1.24629
	O75822;O75822-2;O75822-3	OTDIA	01:03:00	12.0159	11.848	-0.167954	1ng	MS1	-1.75292
	O75822;O75822-2;O75822-3	OTDIA	01:04:00	11.8522	11.8444	-0.00772992	1ng	MS1	-2.00773
	O75822;O75822-2;O75822-3	OTDIA	01:05:00	11.8254	12.0361	0.210693	1ng	MS1	-2.11124
	O75822;O75822-2;O75822-3	OTHRMS1	01:01:00	11.4313	10.4742	-0.957107	1ng	MS1	-0.957107
	O75822;O75822-2;O75822-3	OTHRMS1	01:02:00	11.3883	11.1217	-0.266569	1ng	MS1	-1.26657
	O75822;O75822-2;O75822-3	OTHRMS1	01:03:00	11.9825	11.6775	-0.304951	1ng	MS1	-1.88991
	O75822;O75822-2;O75822-3	OTHRMS1	01:04:00	11.6754	11.7231	0.0476261	1ng	MS1	-1.95237
	O75822;O75822-2;O75822-3	OTHRMS1	01:05:00	11.5972	11.7055	0.108299	1ng	MS1	-2.21363
	O75874	OTDIA	01:01:00	10.4766	10.3216	-0.154975	1ng	MS1	-0.154975
	O75874	OTDIA	01:02:00	10.242	11.1346	0.892524	1ng	MS1	-0.107476
	O75874	OTDIA	01:03:00	10.1509	11.5971	1.44624	1ng	MS1	-0.138727
	O75874	OTDIA	01:04:00	9.67591	11.4955	1.81962	1ng	MS1	-0.180385
	O75874	OTDIA	01:05:00	9.22868	11.4802	2.25149	1ng	MS1	-0.070438
	O75874	OTHRMS1	01:01:00	10.4011	10.3011	-0.0999832	1ng	MS1	-0.0999832
	O75874	OTHRMS1	01:02:00	10.4378	10.9554	0.517644	1ng	MS1	-0.482356
	O75874	OTHRMS1	01:03:00	10.5296	11.4786	0.949035	1ng	MS1	-0.635927
	O75874	OTHRMS1	01:04:00	10.3926	11.3801	0.987417	1ng	MS1	-1.01258
	O75874	OTHRMS1	01:05:00	10.8827	11.3607	0.478007	1ng	MS1	-1.84392
	O75947;O75947-2	OTDIA	01:01:00	11.8803	12.3028	0.422427	1ng	MS1	0.422427
	O75947;O75947-2	OTDIA	01:02:00	11.4919	12.8267	1.33479	1ng	MS1	0.33479
	O75947;O75947-2	OTDIA	01:03:00	11.4726	13.1498	1.67722	1ng	MS1	0.0922544
	O75947;O75947-2	OTDIA	01:04:00	11.4223	13.2522	1.82983	1ng	MS1	-0.170168
	O75947;O75947-2	OTDIA	01:05:00	11.4085	13.3888	1.98028	1ng	MS1	-0.341649
	O75947;O75947-2	OTHRMS1	01:01:00	11.767	12.1691	0.402098	1ng	MS1	0.402098
	O75947;O75947-2	OTHRMS1	01:02:00	13.0008	12.8627	-0.13812	1ng	MS1	-1.13812
	O75947;O75947-2	OTHRMS1	01:03:00	13.292	13.1213	-0.170707	1ng	MS1	-1.75567
	O75947;O75947-2	OTHRMS1	01:04:00	12.2799	13.1196	0.839695	1ng	MS1	-1.1603
	O75947;O75947-2	OTHRMS1	01:05:00	12.2876	13.2317	0.944095	1ng	MS1	-1.37783
	O75955;O75955-2	OTDIA	01:03:00	6.0904	8.46277	2.37237	1ng	MS1	0.787412
	O75955;O75955-2	OTHRMS1	01:03:00	10.3219	10.2749	-0.0469379	1ng	MS1	-1.6319
	O75964	OTDIA	01:03:00	9.94809	11.3729	1.42485	1ng	MS1	-0.160113
	O75964	OTDIA	01:04:00	9.69882	11.1047	1.40584	1ng	MS1	-0.594161
	O75964	OTDIA	01:05:00	10.2038	11.8914	1.68756	1ng	MS1	-0.634365
	O75964	OTHRMS1	01:03:00	10.5865	11.6124	1.02584	1ng	MS1	-0.559124
	O75964	OTHRMS1	01:04:00	9.79343	11.3029	1.5095	1ng	MS1	-0.490499
	O75964	OTHRMS1	01:05:00	11.8969	11.7051	-0.19177	1ng	MS1	-2.5137
	O75976	OTDIA	01:05:00	4.89919	11.3957	6.49653	1ng	MS1	4.17461
	O75976	OTHRMS1	01:05:00	8.13473	11.459	3.32423	1ng	MS1	1.0023
	O76003	OTDIA	01:01:00	10.4454	10.6488	0.203398	1ng	MS1	0.203398
	O76003	OTDIA	01:02:00	9.74697	11.4882	1.74118	1ng	MS1	0.741176
	O76003	OTDIA	01:03:00	9.88787	11.9941	2.10622	1ng	MS1	0.521261
	O76003	OTDIA	01:04:00	9.07134	12.0184	2.94704	1ng	MS1	0.947039
	O76003	OTDIA	01:05:00	9.47143	12.1562	2.68477	1ng	MS1	0.362847
	O76003	OTHRMS1	01:01:00	10.9688	10.8617	-0.107172	1ng	MS1	-0.107172
	O76003	OTHRMS1	01:02:00	10.3049	11.4777	1.1728	1ng	MS1	0.172799
	O76003	OTHRMS1	01:03:00	10.7342	12.1539	1.41976	1ng	MS1	-0.165207
	O76003	OTHRMS1	01:04:00	10.1682	11.9304	1.76219	1ng	MS1	-0.237807
	O76003	OTHRMS1	01:05:00	10.2755	12.1437	1.86816	1ng	MS1	-0.453765
	O76021	OTDIA	01:01:00	11.8231	11.7147	-0.108414	1ng	MS1	-0.108414
	O76021	OTDIA	01:02:00	11.3339	12.2155	0.881621	1ng	MS1	-0.118379
	O76021	OTDIA	01:03:00	11.1796	12.7448	1.5652	1ng	MS1	-0.0197617
	O76021	OTDIA	01:04:00	9.7239	12.003	2.27907	1ng	MS1	0.279072
	O76021	OTDIA	01:05:00	9.71464	12.4468	2.73218	1ng	MS1	0.410255
	O76021	OTHRMS1	01:01:00	11.7287	11.6282	-0.100505	1ng	MS1	-0.100505
	O76021	OTHRMS1	01:02:00	11.3101	12.1953	0.885202	1ng	MS1	-0.114798
	O76021	OTHRMS1	01:03:00	11.1995	12.7175	1.51796	1ng	MS1	-0.0670048
	O76021	OTHRMS1	01:04:00	9.71944	12.0172	2.29778	1ng	MS1	0.29778
	O76021	OTHRMS1	01:05:00	9.80347	12.3189	2.5154	1ng	MS1	0.193474
	O76031	OTDIA	01:01:00	9.19226	9.43756	0.245299	1ng	MS1	0.245299
	O76031	OTDIA	01:02:00	8.00802	10.3591	2.35104	1ng	MS1	1.35104
	O76031	OTDIA	01:03:00	8.14378	10.4229	2.27916	1ng	MS1	0.694194
	O76031	OTDIA	01:05:00	6.96051	10.3969	3.4364	1ng	MS1	1.11447
	O76031	OTHRMS1	01:01:00	8.96419	9.47287	0.50868	1ng	MS1	0.50868
	O76031	OTHRMS1	01:02:00	8.47084	10.1291	1.65824	1ng	MS1	0.658243
	O76031	OTHRMS1	01:03:00	8.2348	10.4989	2.26414	1ng	MS1	0.679178
	O76031	OTHRMS1	01:05:00	7.49345	10.6303	3.13683	1ng	MS1	0.814905
	O76070	OTDIA	01:01:00	11.31	11.343	0.0330012	1ng	MS1	0.0330012
	O76070	OTDIA	01:02:00	10.9541	12.0966	1.14243	1ng	MS1	0.142429
	O76070	OTDIA	01:03:00	10.4974	12.5935	2.09606	1ng	MS1	0.511093
	O76070	OTDIA	01:04:00	9.92444	12.6547	2.73024	1ng	MS1	0.730237
	O76070	OTDIA	01:05:00	9.15616	12.4425	3.28635	1ng	MS1	0.964423
	O76070	OTHRMS1	01:01:00	11.702	11.6674	-0.0346587	1ng	MS1	-0.0346587
	O76070	OTHRMS1	01:02:00	10.639	12.1496	1.51061	1ng	MS1	0.510606
	O76070	OTHRMS1	01:03:00	10.5527	12.6318	2.07904	1ng	MS1	0.49408
	O76070	OTHRMS1	01:04:00	9.9672	12.5762	2.60902	1ng	MS1	0.609022
	O76070	OTHRMS1	01:05:00	10.2942	12.507	2.21275	1ng	MS1	-0.109176
	O76094	OTDIA	01:03:00	9.1226	10.0109	0.888301	1ng	MS1	-0.696661
	O76094	OTHRMS1	01:03:00	9.42006	9.99373	0.573666	1ng	MS1	-1.0113
	O76094;O76094-2	OTDIA	01:05:00	12.8505	11.3077	-1.54277	1ng	MS1	-3.86469
	O76094;O76094-2	OTHRMS1	01:05:00	12.9155	11.2089	-1.70655	1ng	MS1	-4.02847
	O94760	OTDIA	01:05:00	8.65876	10.3538	1.695	1ng	MS1	-0.626931
	O94760	OTHRMS1	01:05:00	10.7755	10.6299	-0.145612	1ng	MS1	-2.46754
	O94906;O94906-2	OTDIA	01:03:00	10.0078	11.1086	1.10081	1ng	MS1	-0.484151
	O94906;O94906-2	OTDIA	01:05:00	9.45335	11.1134	1.66001	1ng	MS1	-0.661919
	O94906;O94906-2	OTHRMS1	01:03:00	9.86798	11.0501	1.18208	1ng	MS1	-0.402883
	O94906;O94906-2	OTHRMS1	01:05:00	10.0148	11.5615	1.54667	1ng	MS1	-0.775262
	O94979;O94979-10;O94979-2;O94979-3;O94979-4;O94979-6;O94979-7;O94979-8;O94979-9	OTDIA	01:01:00	11.3631	11.2023	-0.160821	1ng	MS1	-0.160821
	O94979;O94979-10;O94979-2;O94979-3;O94979-4;O94979-6;O94979-7;O94979-8;O94979-9	OTDIA	01:02:00	10.9299	11.8916	0.961749	1ng	MS1	-0.0382512
	O94979;O94979-10;O94979-2;O94979-3;O94979-4;O94979-6;O94979-7;O94979-8;O94979-9	OTDIA	01:03:00	10.1772	11.7606	1.58337	1ng	MS1	-0.00158996
	O94979;O94979-10;O94979-2;O94979-3;O94979-4;O94979-6;O94979-7;O94979-8;O94979-9	OTDIA	01:04:00	9.86776	12.0463	2.17849	1ng	MS1	0.178493
	O94979;O94979-10;O94979-2;O94979-3;O94979-4;O94979-6;O94979-7;O94979-8;O94979-9	OTDIA	01:05:00	9.84057	12.1209	2.28037	1ng	MS1	-0.041555
	O94979;O94979-10;O94979-2;O94979-3;O94979-4;O94979-6;O94979-7;O94979-8;O94979-9	OTHRMS1	01:01:00	11.9746	11.3295	-0.645095	1ng	MS1	-0.645095
	O94979;O94979-10;O94979-2;O94979-3;O94979-4;O94979-6;O94979-7;O94979-8;O94979-9	OTHRMS1	01:02:00	11.555	11.9413	0.386295	1ng	MS1	-0.613705
	O94979;O94979-10;O94979-2;O94979-3;O94979-4;O94979-6;O94979-7;O94979-8;O94979-9	OTHRMS1	01:03:00	10.7394	11.8832	1.1438	1ng	MS1	-0.441158
	O94979;O94979-10;O94979-2;O94979-3;O94979-4;O94979-6;O94979-7;O94979-8;O94979-9	OTHRMS1	01:04:00	10.0429	12.1218	2.07892	1ng	MS1	0.0789247
	O94979;O94979-10;O94979-2;O94979-3;O94979-4;O94979-6;O94979-7;O94979-8;O94979-9	OTHRMS1	01:05:00	9.79841	12.1358	2.33744	1ng	MS1	0.0155076
	O95168;O95168-2	OTDIA	01:04:00	9.31697	10.7672	1.45025	1ng	MS1	-0.549753
	O95168;O95168-2	OTHRMS1	01:04:00	9.58753	10.601	1.01348	1ng	MS1	-0.986523
	O95202	OTDIA	01:01:00	9.45902	10.0043	0.545315	1ng	MS1	0.545315
	O95202	OTDIA	01:02:00	8.64663	10.8233	2.17669	1ng	MS1	1.17669
	O95202	OTDIA	01:03:00	7.27373	10.9422	3.66845	1ng	MS1	2.08349
	O95202	OTDIA	01:04:00	7.562	11.2148	3.65282	1ng	MS1	1.65282
	O95202	OTDIA	01:05:00	7.00608	11.5995	4.59344	1ng	MS1	2.27151
	O95202	OTHRMS1	01:01:00	9.53036	10.1493	0.618918	1ng	MS1	0.618918
	O95202	OTHRMS1	01:02:00	9.1414	10.894	1.75259	1ng	MS1	0.752592
	O95202	OTHRMS1	01:03:00	7.16954	11.0632	3.8937	1ng	MS1	2.30873
	O95202	OTHRMS1	01:04:00	7.66934	11.2013	3.532	1ng	MS1	1.532
	O95202	OTHRMS1	01:05:00	7.7079	11.6244	3.91647	1ng	MS1	1.59454
	O95292;O95292-2	OTDIA	01:03:00	10.2254	11.647	1.4216	1ng	MS1	-0.163365
	O95292;O95292-2	OTDIA	01:04:00	10.0342	11.9004	1.86616	1ng	MS1	-0.133837
	O95292;O95292-2	OTHRMS1	01:03:00	10.7332	11.993	1.25976	1ng	MS1	-0.325207
	O95292;O95292-2	OTHRMS1	01:04:00	10.579	12.0977	1.51864	1ng	MS1	-0.481361
	O95292;O95292-2;Q9P0L0;Q9P0L0-2	OTDIA	01:01:00	11.6652	10.811	-0.854213	1ng	MS1	-0.854213
	O95292;O95292-2;Q9P0L0;Q9P0L0-2	OTDIA	01:02:00	11.2065	11.6394	0.432907	1ng	MS1	-0.567093
	O95292;O95292-2;Q9P0L0;Q9P0L0-2	OTHRMS1	01:01:00	11.9156	11.3485	-0.567057	1ng	MS1	-0.567057
	O95292;O95292-2;Q9P0L0;Q9P0L0-2	OTHRMS1	01:02:00	11.5946	12.038	0.443369	1ng	MS1	-0.556631
	O95336	OTDIA	01:01:00	8.70961	10.2332	1.52355	1ng	MS1	1.52355
	O95336	OTDIA	01:02:00	10.0176	10.7522	0.734669	1ng	MS1	-0.265331
	O95336	OTDIA	01:04:00	12.1983	11.4071	-0.791194	1ng	MS1	-2.79119
	O95336	OTDIA	01:05:00	11.9629	11.0768	-0.886085	1ng	MS1	-3.20801
	O95336	OTHRMS1	01:01:00	12.3245	9.87916	-2.44529	1ng	MS1	-2.44529
	O95336	OTHRMS1	01:02:00	12.6403	11.2585	-1.38178	1ng	MS1	-2.38178
	O95336	OTHRMS1	01:04:00	12.4646	11.6014	-0.863237	1ng	MS1	-2.86324
	O95336	OTHRMS1	01:05:00	11.8971	10.8688	-1.02829	1ng	MS1	-3.35022
	O95373	OTDIA	01:01:00	10.6742	10.8264	0.152279	1ng	MS1	0.152279
	O95373	OTDIA	01:02:00	9.57804	10.7705	1.19245	1ng	MS1	0.192447
	O95373	OTDIA	01:03:00	9.49	11.5509	2.06085	1ng	MS1	0.47589
	O95373	OTDIA	01:04:00	9.48769	11.9019	2.41423	1ng	MS1	0.414229
	O95373	OTDIA	01:05:00	8.57794	11.4832	2.90529	1ng	MS1	0.583364
	O95373	OTHRMS1	01:01:00	10.7023	10.7043	0.00193923	1ng	MS1	0.00193923
	O95373	OTHRMS1	01:02:00	9.28473	10.6571	1.37235	1ng	MS1	0.372346
	O95373	OTHRMS1	01:03:00	9.35693	11.5928	2.23585	1ng	MS1	0.650891
	O95373	OTHRMS1	01:04:00	9.32773	11.9108	2.58306	1ng	MS1	0.583057
	O95373	OTHRMS1	01:05:00	8.37911	11.4291	3.04997	1ng	MS1	0.728042
	O95433;O95433-2	OTDIA	01:01:00	11.5881	11.3728	-0.215333	1ng	MS1	-0.215333
	O95433;O95433-2	OTDIA	01:02:00	11.235	12.0784	0.843431	1ng	MS1	-0.156569
	O95433;O95433-2	OTDIA	01:03:00	10.4046	12.0124	1.60781	1ng	MS1	0.0228494
	O95433;O95433-2	OTDIA	01:04:00	10.0028	11.998	1.99518	1ng	MS1	-0.00481615
	O95433;O95433-2	OTDIA	01:05:00	9.99951	12.2489	2.24941	1ng	MS1	-0.0725136
	O95433;O95433-2	OTHRMS1	01:01:00	11.4682	11.3853	-0.0829291	1ng	MS1	-0.0829291
	O95433;O95433-2	OTHRMS1	01:02:00	11.0362	11.8694	0.833247	1ng	MS1	-0.166753
	O95433;O95433-2	OTHRMS1	01:03:00	10.2653	11.8986	1.6334	1ng	MS1	0.0484347
	O95433;O95433-2	OTHRMS1	01:04:00	9.87246	11.954	2.0815	1ng	MS1	0.0815029
	O95433;O95433-2	OTHRMS1	01:05:00	9.92105	12.1857	2.26469	1ng	MS1	-0.0572337
	O95450;O95450-2	OTDIA	01:05:00	10.3001	4.35094	-5.94917	1ng	MS1	-8.2711
	O95450;O95450-2	OTHRMS1	01:05:00	9.83868	3.47362	-6.36506	1ng	MS1	-8.68699
	O95456;O95456-2	OTDIA	01:01:00	10.8732	10.6572	-0.215978	1ng	MS1	-0.215978
	O95456;O95456-2	OTDIA	01:02:00	10.45	11.3724	0.922402	1ng	MS1	-0.0775984
	O95456;O95456-2	OTDIA	01:03:00	9.80389	11.6639	1.85997	1ng	MS1	0.275012
	O95456;O95456-2	OTDIA	01:04:00	9.8555	11.9984	2.14291	1ng	MS1	0.142906
	O95456;O95456-2	OTDIA	01:05:00	7.83546	11.2276	3.3921	1ng	MS1	1.07018
	O95456;O95456-2	OTHRMS1	01:01:00	10.7773	10.7079	-0.0693966	1ng	MS1	-0.0693966
	O95456;O95456-2	OTHRMS1	01:02:00	10.1861	11.5967	1.41058	1ng	MS1	0.410577
	O95456;O95456-2	OTHRMS1	01:03:00	9.61228	11.6852	2.07296	1ng	MS1	0.487998
	O95456;O95456-2	OTHRMS1	01:04:00	9.35483	12.504	3.14912	1ng	MS1	1.14912
	O95456;O95456-2	OTHRMS1	01:05:00	6.28728	11.6466	5.3593	1ng	MS1	3.03738
	O95478	OTDIA	01:03:00	9.40174	11.3694	1.96764	1ng	MS1	0.382674
	O95478	OTDIA	01:04:00	7.84117	11.4389	3.59775	1ng	MS1	1.59775
	O95478	OTDIA	01:05:00	8.21701	11.3519	3.13489	1ng	MS1	0.812964
	O95478	OTHRMS1	01:03:00	9.56446	11.4295	1.86502	1ng	MS1	0.280054
	O95478	OTHRMS1	01:04:00	8.66711	11.414	2.74687	1ng	MS1	0.746869
	O95478	OTHRMS1	01:05:00	8.06502	11.3348	3.26978	1ng	MS1	0.947852
	O95573	OTDIA	01:01:00	10.4054	10.5253	0.119913	1ng	MS1	0.119913
	O95573	OTDIA	01:02:00	10.7537	11.4049	0.651222	1ng	MS1	-0.348778
	O95573	OTDIA	01:03:00	10.3007	11.8412	1.54057	1ng	MS1	-0.0443929
	O95573	OTDIA	01:04:00	9.00593	11.2737	2.26777	1ng	MS1	0.267769
	O95573	OTDIA	01:05:00	10.4676	11.8221	1.3545	1ng	MS1	-0.967427
	O95573	OTHRMS1	01:01:00	10.921	10.7956	-0.125378	1ng	MS1	-0.125378
	O95573	OTHRMS1	01:02:00	10.6653	11.4567	0.791452	1ng	MS1	-0.208548
	O95573	OTHRMS1	01:03:00	10.2002	11.975	1.77485	1ng	MS1	0.189885
	O95573	OTHRMS1	01:04:00	9.71388	11.6295	1.91562	1ng	MS1	-0.0843768
	O95573	OTHRMS1	01:05:00	11.1381	11.8837	0.745556	1ng	MS1	-1.57637
	O95639;O95639-2;O95639-3	OTDIA	01:05:00	7.08591	10.2016	3.11567	1ng	MS1	0.793743
	O95639;O95639-2;O95639-3	OTHRMS1	01:05:00	8.78611	10.6965	1.91037	1ng	MS1	-0.411561
	O95757	OTDIA	01:01:00	10.089	11.1341	1.04514	1ng	MS1	1.04514
	O95757	OTDIA	01:02:00	9.80492	11.5829	1.77801	1ng	MS1	0.778012
	O95757	OTDIA	01:03:00	8.88142	11.6671	2.78572	1ng	MS1	1.20076
	O95757	OTDIA	01:04:00	7.93542	11.1732	3.23778	1ng	MS1	1.23778
	O95757	OTDIA	01:05:00	8.29896	11.7443	3.44538	1ng	MS1	1.12345
	O95757	OTHRMS1	01:01:00	9.98974	10.9557	0.965956	1ng	MS1	0.965956
	O95757	OTHRMS1	01:02:00	9.91305	11.3979	1.48487	1ng	MS1	0.484873
	O95757	OTHRMS1	01:03:00	8.86634	11.6745	2.80814	1ng	MS1	1.22317
	O95757	OTHRMS1	01:04:00	8.27641	11.2119	2.93554	1ng	MS1	0.935541
	O95757	OTHRMS1	01:05:00	8.69868	11.7284	3.02969	1ng	MS1	0.707758
	O95777	OTDIA	01:03:00	9.21933	10.7582	1.53889	1ng	MS1	-0.0460713
	O95777	OTDIA	01:04:00	8.89418	10.9427	2.04851	1ng	MS1	0.0485091
	O95777	OTDIA	01:05:00	8.7878	11.0046	2.21683	1ng	MS1	-0.1051
	O95777	OTHRMS1	01:03:00	9.23885	10.5387	1.29986	1ng	MS1	-0.285103
	O95777	OTHRMS1	01:04:00	9.01322	10.7628	1.74963	1ng	MS1	-0.250372
	O95777	OTHRMS1	01:05:00	8.56745	10.6195	2.05208	1ng	MS1	-0.26985
	O95816;O95816-2	OTDIA	01:04:00	6.80772	11.2219	4.41423	1ng	MS1	2.41423
	O95816;O95816-2	OTDIA	01:05:00	8.11748	11.0657	2.94822	1ng	MS1	0.626292
	O95816;O95816-2	OTHRMS1	01:04:00	8.41289	11.1704	2.75754	1ng	MS1	0.757545
	O95816;O95816-2	OTHRMS1	01:05:00	7.99089	11.1185	3.12765	1ng	MS1	0.805719
	O95817	OTDIA	01:01:00	11.9931	10.3782	-1.6149	1ng	MS1	-1.6149
	O95817	OTDIA	01:02:00	12.2575	11.1177	-1.13972	1ng	MS1	-2.13972
	O95817	OTDIA	01:03:00	11.0846	11.2651	0.18048	1ng	MS1	-1.40448
	O95817	OTDIA	01:04:00	11.6591	11.7968	0.137721	1ng	MS1	-1.86228
	O95817	OTDIA	01:05:00	11.4168	11.7539	0.337066	1ng	MS1	-1.98486
	O95817	OTHRMS1	01:01:00	12.152	10.457	-1.69499	1ng	MS1	-1.69499
	O95817	OTHRMS1	01:02:00	12.3809	11.0567	-1.32426	1ng	MS1	-2.32426
	O95817	OTHRMS1	01:03:00	11.4833	11.316	-0.167311	1ng	MS1	-1.75227
	O95817	OTHRMS1	01:04:00	11.678	11.6926	0.0145942	1ng	MS1	-1.98541
	O95817	OTHRMS1	01:05:00	11.6031	11.6038	0.000687102	1ng	MS1	-2.32124
	O95831;O95831-3	OTDIA	01:03:00	9.16846	11.1892	2.02074	1ng	MS1	0.435782
	O95831;O95831-3	OTDIA	01:04:00	8.10439	10.9106	2.80621	1ng	MS1	0.806209
	O95831;O95831-3	OTDIA	01:05:00	8.26768	11.5636	3.2959	1ng	MS1	0.973971
	O95831;O95831-3	OTHRMS1	01:03:00	9.37669	11.1398	1.76309	1ng	MS1	0.178126
	O95831;O95831-3	OTHRMS1	01:04:00	9.10874	10.9476	1.83881	1ng	MS1	-0.161194
	O95831;O95831-3	OTHRMS1	01:05:00	8.9814	11.23	2.24864	1ng	MS1	-0.073292
	O95831;O95831-3;O95831-4;O95831-6	OTDIA	01:01:00	9.86475	9.67147	-0.193277	1ng	MS1	-0.193277
	O95831;O95831-3;O95831-4;O95831-6	OTDIA	01:02:00	9.507	10.5682	1.0612	1ng	MS1	0.0611959
	O95831;O95831-3;O95831-4;O95831-6	OTHRMS1	01:01:00	10.081	9.54889	-0.532126	1ng	MS1	-0.532126
	O95831;O95831-3;O95831-4;O95831-6	OTHRMS1	01:02:00	9.65644	10.9081	1.25171	1ng	MS1	0.251708
	O95835;O95835-2	OTDIA	01:03:00	10.5481	6.99939	-3.54875	1ng	MS1	-5.13371
	O95835;O95835-2	OTDIA	01:05:00	11.1038	7.14144	-3.96238	1ng	MS1	-6.28431
	O95835;O95835-2	OTHRMS1	01:03:00	10.5987	6.87196	-3.72669	1ng	MS1	-5.31165
	O95835;O95835-2	OTHRMS1	01:05:00	10.3299	6.51908	-3.81079	1ng	MS1	-6.13272
	O95881	OTDIA	01:01:00	10.558	10.1782	-0.379839	1ng	MS1	-0.379839
	O95881	OTDIA	01:02:00	9.57689	10.541	0.964084	1ng	MS1	-0.0359164
	O95881	OTDIA	01:03:00	9.73749	11.1947	1.45725	1ng	MS1	-0.127713
	O95881	OTDIA	01:04:00	9.29655	11.3914	2.0949	1ng	MS1	0.0948951
	O95881	OTHRMS1	01:01:00	10.5081	10.1647	-0.343426	1ng	MS1	-0.343426
	O95881	OTHRMS1	01:02:00	9.84722	10.739	0.891733	1ng	MS1	-0.108267
	O95881	OTHRMS1	01:03:00	9.92559	11.3708	1.44518	1ng	MS1	-0.139783
	O95881	OTHRMS1	01:04:00	9.20071	11.2178	2.01713	1ng	MS1	0.0171339
	O96008	OTDIA	01:01:00	10.1009	9.92062	-0.180307	1ng	MS1	-0.180307
	O96008	OTDIA	01:02:00	9.10389	10.5191	1.41517	1ng	MS1	0.415165
	O96008	OTDIA	01:03:00	9.24181	10.8973	1.65549	1ng	MS1	0.0705314
	O96008	OTDIA	01:04:00	8.62928	11.4226	2.79331	1ng	MS1	0.793305
	O96008	OTDIA	01:05:00	8.20853	11.5219	3.3134	1ng	MS1	0.991476
	O96008	OTHRMS1	01:01:00	10.2619	10.2005	-0.0614212	1ng	MS1	-0.0614212
	O96008	OTHRMS1	01:02:00	9.97265	11.0632	1.09053	1ng	MS1	0.0905346
	O96008	OTHRMS1	01:03:00	9.49129	11.3271	1.83583	1ng	MS1	0.25087
	O96008	OTHRMS1	01:04:00	9.11773	11.4529	2.33514	1ng	MS1	0.335142
	O96008	OTHRMS1	01:05:00	9.35372	11.6894	2.33572	1ng	MS1	0.0137881
	O96019;O96019-2	OTDIA	01:01:00	10.0086	9.66878	-0.339862	1ng	MS1	-0.339862
	O96019;O96019-2	OTDIA	01:02:00	9.67686	10.4347	0.757864	1ng	MS1	-0.242136
	O96019;O96019-2	OTDIA	01:03:00	10.3488	11.2435	0.894741	1ng	MS1	-0.690222
	O96019;O96019-2	OTDIA	01:04:00	10.2162	11.2338	1.01761	1ng	MS1	-0.982391
	O96019;O96019-2	OTDIA	01:05:00	10.1621	11.8283	1.66616	1ng	MS1	-0.655764
	O96019;O96019-2	OTHRMS1	01:01:00	10.2187	9.84859	-0.370092	1ng	MS1	-0.370092
	O96019;O96019-2	OTHRMS1	01:02:00	9.87668	10.6987	0.822068	1ng	MS1	-0.177932
	O96019;O96019-2	OTHRMS1	01:03:00	10.6791	11.4829	0.803828	1ng	MS1	-0.781134
	O96019;O96019-2	OTHRMS1	01:04:00	12.354	11.4621	-0.891877	1ng	MS1	-2.89188
	O96019;O96019-2	OTHRMS1	01:05:00	13.6353	11.7546	-1.88069	1ng	MS1	-4.20262
	P00338;P00338-3	OTDIA	01:01:00	13.8623	13.8534	-0.00894017	1ng	MS1	-0.00894017
	P00338;P00338-3	OTDIA	01:02:00	13.4273	14.4439	1.01658	1ng	MS1	0.0165767
	P00338;P00338-3	OTDIA	01:03:00	12.9796	14.6167	1.63708	1ng	MS1	0.0521136
	P00338;P00338-3	OTDIA	01:04:00	12.6147	14.6874	2.07279	1ng	MS1	0.0727853
	P00338;P00338-3	OTDIA	01:05:00	12.1567	14.4736	2.31694	1ng	MS1	-0.00498725
	P00338;P00338-3	OTHRMS1	01:01:00	13.797	13.7504	-0.0465946	1ng	MS1	-0.0465946
	P00338;P00338-3	OTHRMS1	01:02:00	13.3726	14.3568	0.984267	1ng	MS1	-0.0157327
	P00338;P00338-3	OTHRMS1	01:03:00	12.9921	14.5946	1.60255	1ng	MS1	0.017588
	P00338;P00338-3	OTHRMS1	01:04:00	12.7177	14.5228	1.80511	1ng	MS1	-0.194892
	P00338;P00338-3	OTHRMS1	01:05:00	12.4108	14.3593	1.94853	1ng	MS1	-0.373398
	P00367	OTDIA	01:01:00	10.4031	10.0166	-0.386463	1ng	MS1	-0.386463
	P00367	OTDIA	01:02:00	10.0951	10.7388	0.643667	1ng	MS1	-0.356333
	P00367	OTDIA	01:03:00	9.29246	10.7195	1.42704	1ng	MS1	-0.157925
	P00367	OTDIA	01:04:00	9.34278	11.3063	1.96349	1ng	MS1	-0.0365098
	P00367	OTDIA	01:05:00	9.48794	11.2965	1.80852	1ng	MS1	-0.513407
	P00367	OTHRMS1	01:01:00	10.4904	9.93962	-0.550757	1ng	MS1	-0.550757
	P00367	OTHRMS1	01:02:00	10.1714	10.781	0.609625	1ng	MS1	-0.390375
	P00367	OTHRMS1	01:03:00	9.45769	10.7182	1.26053	1ng	MS1	-0.324434
	P00367	OTHRMS1	01:04:00	9.45308	11.284	1.83093	1ng	MS1	-0.169069
	P00367	OTHRMS1	01:05:00	9.39179	11.2142	1.82238	1ng	MS1	-0.499549
	P00441	OTDIA	01:01:00	12.8591	12.699	-0.160081	1ng	MS1	-0.160081
	P00441	OTDIA	01:02:00	13.2403	13.9807	0.740358	1ng	MS1	-0.259642
	P00441	OTDIA	01:03:00	13.0179	14.4134	1.3955	1ng	MS1	-0.189463
	P00441	OTDIA	01:04:00	12.6137	14.4937	1.87994	1ng	MS1	-0.120059
	P00441	OTDIA	01:05:00	12.4655	14.486	2.02045	1ng	MS1	-0.301474
	P00441	OTHRMS1	01:01:00	12.7513	12.6556	-0.0956349	1ng	MS1	-0.0956349
	P00441	OTHRMS1	01:02:00	13.1541	13.9164	0.762253	1ng	MS1	-0.237747
	P00441	OTHRMS1	01:03:00	12.9425	14.3375	1.39499	1ng	MS1	-0.189974
	P00441	OTHRMS1	01:04:00	12.6531	14.3641	1.71096	1ng	MS1	-0.289045
	P00441	OTHRMS1	01:05:00	12.3921	14.37	1.97793	1ng	MS1	-0.343997
	P00492	OTDIA	01:01:00	11.6667	11.8086	0.141827	1ng	MS1	0.141827
	P00492	OTDIA	01:02:00	10.6242	12.1489	1.5248	1ng	MS1	0.524798
	P00492	OTDIA	01:03:00	10.5058	12.9939	2.4881	1ng	MS1	0.903134
	P00492	OTDIA	01:04:00	10.1473	12.8163	2.66902	1ng	MS1	0.669023
	P00492	OTDIA	01:05:00	9.8906	12.9877	3.09708	1ng	MS1	0.77515
	P00492	OTHRMS1	01:01:00	11.5039	11.8687	0.364802	1ng	MS1	0.364802
	P00492	OTHRMS1	01:02:00	10.4347	12.138	1.7034	1ng	MS1	0.703396
	P00492	OTHRMS1	01:03:00	10.7432	12.9928	2.24963	1ng	MS1	0.66467
	P00492	OTHRMS1	01:04:00	10.1127	12.9684	2.85575	1ng	MS1	0.855749
	P00492	OTHRMS1	01:05:00	9.74697	13.1701	3.42311	1ng	MS1	1.10118
	P00505	OTDIA	01:01:00	12.4017	12.4734	0.0717145	1ng	MS1	0.0717145
	P00505	OTDIA	01:02:00	12.1376	13.1338	0.996217	1ng	MS1	-0.00378296
	P00505	OTDIA	01:03:00	11.6291	13.337	1.70796	1ng	MS1	0.123002
	P00505	OTDIA	01:04:00	10.9409	13.182	2.24111	1ng	MS1	0.241109
	P00505	OTDIA	01:05:00	10.7274	13.2894	2.56198	1ng	MS1	0.24005
	P00505	OTHRMS1	01:01:00	12.3655	12.4116	0.0461281	1ng	MS1	0.0461281
	P00505	OTHRMS1	01:02:00	12.0276	13.0131	0.98548	1ng	MS1	-0.0145198
	P00505	OTHRMS1	01:03:00	11.5902	13.3299	1.73974	1ng	MS1	0.154781
	P00505	OTHRMS1	01:04:00	10.8706	13.14	2.26933	1ng	MS1	0.269325
	P00505	OTHRMS1	01:05:00	10.711	13.2763	2.56522	1ng	MS1	0.243295
	P00558	OTDIA	01:03:00	11.8886	13.4442	1.55551	1ng	MS1	-0.0294539
	P00558	OTDIA	01:04:00	11.8667	13.8758	2.00911	1ng	MS1	0.00910828
	P00558	OTHRMS1	01:03:00	11.8437	13.3892	1.54546	1ng	MS1	-0.0394998
	P00558	OTHRMS1	01:04:00	11.8462	13.8512	2.00497	1ng	MS1	0.0049684
	P00558;P00558-2	OTDIA	01:01:00	12.9297	12.8848	-0.0449081	1ng	MS1	-0.0449081
	P00558;P00558-2	OTDIA	01:02:00	12.605	13.4889	0.883903	1ng	MS1	-0.116097
	P00558;P00558-2	OTDIA	01:05:00	11.6082	13.9457	2.33746	1ng	MS1	0.0155274
	P00558;P00558-2	OTHRMS1	01:01:00	12.9249	12.8481	-0.0768081	1ng	MS1	-0.0768081
	P00558;P00558-2	OTHRMS1	01:02:00	12.5576	13.4539	0.896295	1ng	MS1	-0.103705
	P00558;P00558-2	OTHRMS1	01:05:00	11.5539	13.8909	2.33704	1ng	MS1	0.0151121
	P00568	OTDIA	01:03:00	10.0505	11.9447	1.8942	1ng	MS1	0.309237
	P00568	OTDIA	01:04:00	9.62199	11.9303	2.30828	1ng	MS1	0.308276
	P00568	OTDIA	01:05:00	9.63963	12.1454	2.50581	1ng	MS1	0.183881
	P00568	OTHRMS1	01:03:00	10.1901	11.951	1.7609	1ng	MS1	0.175934
	P00568	OTHRMS1	01:04:00	9.71503	11.8621	2.14706	1ng	MS1	0.147062
	P00568	OTHRMS1	01:05:00	10.0337	12.5217	2.48803	1ng	MS1	0.166103
	P00966	OTDIA	01:01:00	12.8067	12.71	-0.096791	1ng	MS1	-0.096791
	P00966	OTDIA	01:02:00	12.2586	13.2172	0.958665	1ng	MS1	-0.0413352
	P00966	OTDIA	01:03:00	11.9954	13.5467	1.55128	1ng	MS1	-0.033684
	P00966	OTDIA	01:04:00	11.3495	13.3701	2.02065	1ng	MS1	0.0206521
	P00966	OTDIA	01:05:00	11.2134	13.6102	2.39683	1ng	MS1	0.0749038
	P00966	OTHRMS1	01:01:00	12.619	12.5381	-0.0809243	1ng	MS1	-0.0809243
	P00966	OTHRMS1	01:02:00	12.145	13.0906	0.945609	1ng	MS1	-0.0543912
	P00966	OTHRMS1	01:03:00	11.9079	13.4633	1.5554	1ng	MS1	-0.0295578
	P00966	OTHRMS1	01:04:00	11.2665	13.278	2.01159	1ng	MS1	0.0115875
	P00966	OTHRMS1	01:05:00	11.2023	13.4954	2.29313	1ng	MS1	-0.0287947
	P01011	OTDIA	01:03:00	8.5471	NA	NA	1ng	MS1	NA
	P01011	OTHRMS1	01:03:00	8.19548	4.33301	-3.86247	1ng	MS1	-5.44744
	P01023	OTDIA	01:01:00	10.4768	5.25445	-5.22231	1ng	MS1	-5.22231
	P01023	OTDIA	01:02:00	12.032	NA	NA	1ng	MS1	NA
	P01023	OTDIA	01:03:00	12.0103	5.34216	-6.66812	1ng	MS1	-8.25308
	P01023	OTDIA	01:04:00	11.8085	NA	NA	1ng	MS1	NA
	P01023	OTDIA	01:05:00	12.0237	NA	NA	1ng	MS1	NA
	P01023	OTHRMS1	01:01:00	10.4523	4.74792	-5.70435	1ng	MS1	-5.70435
	P01023	OTHRMS1	01:02:00	11.4571	NA	NA	1ng	MS1	NA
	P01023	OTHRMS1	01:03:00	11.9784	5.64543	-6.33301	1ng	MS1	-7.91798
	P01023	OTHRMS1	01:04:00	11.861	6.45009	-5.41092	1ng	MS1	-7.41092
	P01023	OTHRMS1	01:05:00	12.0176	5.18355	-6.83405	1ng	MS1	-9.15598
	P01111;P01116;P01116-2	OTDIA	01:03:00	9.18941	11.1065	1.91714	1ng	MS1	0.332177
	P01111;P01116;P01116-2	OTDIA	01:05:00	7.76638	11.8488	4.08243	1ng	MS1	1.7605
	P01111;P01116;P01116-2	OTHRMS1	01:03:00	9.37235	11.3087	1.93636	1ng	MS1	0.351394
	P01111;P01116;P01116-2	OTHRMS1	01:05:00	8.40595	11.2161	2.81014	1ng	MS1	0.488214
	P01116;P01116-2	OTDIA	01:04:00	7.35618	10.9342	3.57799	1ng	MS1	1.57799
	P01116;P01116-2	OTHRMS1	01:04:00	7.51084	11.065	3.55416	1ng	MS1	1.55416
	P01833	OTDIA	01:01:00	6.50765	5.55932	-0.948335	1ng	MS1	-0.948335
	P01833	OTDIA	01:02:00	5.69309	0.236538	-5.45655	1ng	MS1	-6.45655
	P01833	OTHRMS1	01:01:00	6.11834	4.64901	-1.46933	1ng	MS1	-1.46933
	P01833	OTHRMS1	01:02:00	8.42505	NA	NA	1ng	MS1	NA
	P01893;P04439;P04439-2	OTDIA	01:04:00	10.6865	12.6996	2.01314	1ng	MS1	0.0131379
	P01893;P04439;P04439-2	OTHRMS1	01:04:00	10.6392	12.6705	2.03127	1ng	MS1	0.0312692
	P01893;P04439;P04439-2;P10321;P10321-2	OTDIA	01:01:00	13.5084	13.2435	-0.264977	1ng	MS1	-0.264977
	P01893;P04439;P04439-2;P10321;P10321-2	OTDIA	01:02:00	12.5225	13.3779	0.855445	1ng	MS1	-0.144555
	P01893;P04439;P04439-2;P10321;P10321-2	OTDIA	01:03:00	11.6181	13.0478	1.42966	1ng	MS1	-0.155304
	P01893;P04439;P04439-2;P10321;P10321-2	OTDIA	01:05:00	12.2826	14.5891	2.30652	1ng	MS1	-0.0154127
	P01893;P04439;P04439-2;P10321;P10321-2	OTHRMS1	01:01:00	13.3753	13.1106	-0.26471	1ng	MS1	-0.26471
	P01893;P04439;P04439-2;P10321;P10321-2	OTHRMS1	01:02:00	12.3505	13.0917	0.741183	1ng	MS1	-0.258817
	P01893;P04439;P04439-2;P10321;P10321-2	OTHRMS1	01:03:00	11.2549	12.8764	1.62148	1ng	MS1	0.0365219
	P01893;P04439;P04439-2;P10321;P10321-2	OTHRMS1	01:05:00	12.3613	14.5676	2.20633	1ng	MS1	-0.115594
	P02042;P02100;P68871;P69891;P69892	OTDIA	01:01:00	10.4685	NA	NA	1ng	MS1	NA
	P02042;P02100;P68871;P69891;P69892	OTDIA	01:02:00	10.9916	NA	NA	1ng	MS1	NA
	P02042;P02100;P68871;P69891;P69892	OTDIA	01:03:00	11.4491	NA	NA	1ng	MS1	NA
	P02042;P02100;P68871;P69891;P69892	OTDIA	01:04:00	11.1125	NA	NA	1ng	MS1	NA
	P02042;P02100;P68871;P69891;P69892	OTDIA	01:05:00	11.3344	NA	NA	1ng	MS1	NA
	P02042;P02100;P68871;P69891;P69892	OTHRMS1	01:01:00	10.2126	NA	NA	1ng	MS1	NA
	P02042;P02100;P68871;P69891;P69892	OTHRMS1	01:02:00	11.0148	NA	NA	1ng	MS1	NA
	P02042;P02100;P68871;P69891;P69892	OTHRMS1	01:03:00	11.2396	NA	NA	1ng	MS1	NA
	P02042;P02100;P68871;P69891;P69892	OTHRMS1	01:04:00	10.7913	NA	NA	1ng	MS1	NA
	P02042;P02100;P68871;P69891;P69892	OTHRMS1	01:05:00	10.9199	6.32428	-4.59565	1ng	MS1	-6.91758
	P02538;P04259;P48668	OTDIA	01:01:00	10.5625	6.33222	-4.23029	1ng	MS1	-4.23029
	P02538;P04259;P48668	OTDIA	01:02:00	11.8597	6.32905	-5.53064	1ng	MS1	-6.53064
	P02538;P04259;P48668	OTDIA	01:03:00	11.2585	5.8001	-5.45844	1ng	MS1	-7.04341
	P02538;P04259;P48668	OTDIA	01:05:00	11.1682	9.49259	-1.67562	1ng	MS1	-3.99755
	P02538;P04259;P48668	OTHRMS1	01:01:00	10.7558	5.91513	-4.84063	1ng	MS1	-4.84063
	P02538;P04259;P48668	OTHRMS1	01:02:00	11.1223	6.48925	-4.63304	1ng	MS1	-5.63304
	P02538;P04259;P48668	OTHRMS1	01:03:00	10.5816	6.21424	-4.36733	1ng	MS1	-5.95229
	P02538;P04259;P48668	OTHRMS1	01:05:00	10.7691	9.18329	-1.5858	1ng	MS1	-3.90773
	P02545;P02545-3;P02545-4;P02545-5	OTDIA	01:01:00	12.1941	12.0366	-0.157431	1ng	MS1	-0.157431
	P02545;P02545-3;P02545-4;P02545-5	OTDIA	01:02:00	11.6689	12.6498	0.980932	1ng	MS1	-0.0190677
	P02545;P02545-3;P02545-4;P02545-5	OTDIA	01:04:00	11.0023	12.9949	1.99257	1ng	MS1	-0.00742783
	P02545;P02545-3;P02545-4;P02545-5	OTDIA	01:05:00	10.6076	12.9642	2.35659	1ng	MS1	0.0346623
	P02545;P02545-3;P02545-4;P02545-5	OTHRMS1	01:01:00	12.1363	12.0235	-0.112776	1ng	MS1	-0.112776
	P02545;P02545-3;P02545-4;P02545-5	OTHRMS1	01:02:00	11.7162	12.6658	0.949608	1ng	MS1	-0.0503917
	P02545;P02545-3;P02545-4;P02545-5	OTHRMS1	01:04:00	10.912	12.8796	1.96757	1ng	MS1	-0.0324339
	P02545;P02545-3;P02545-4;P02545-5	OTHRMS1	01:05:00	10.6063	12.8945	2.28813	1ng	MS1	-0.0337987
	P02545;P02545-4;P02545-5	OTDIA	01:03:00	11.6334	12.7941	1.1607	1ng	MS1	-0.424266
	P02545;P02545-4;P02545-5	OTHRMS1	01:03:00	13.5187	13.1946	-0.324108	1ng	MS1	-1.90907
	P02768;P02768-2;P02768-3	OTDIA	01:01:00	13.483	NA	NA	1ng	MS1	NA
	P02768;P02768-2;P02768-3	OTDIA	01:02:00	13.8731	NA	NA	1ng	MS1	NA
	P02768;P02768-2;P02768-3	OTDIA	01:03:00	12.5596	NA	NA	1ng	MS1	NA
	P02768;P02768-2;P02768-3	OTDIA	01:04:00	14.6169	3.37071	-11.2462	1ng	MS1	-13.2462
	P02768;P02768-2;P02768-3	OTDIA	01:05:00	13.9359	NA	NA	1ng	MS1	NA
	P02768;P02768-2;P02768-3	OTHRMS1	01:01:00	13.3708	NA	NA	1ng	MS1	NA
	P02768;P02768-2;P02768-3	OTHRMS1	01:02:00	13.7982	NA	NA	1ng	MS1	NA
	P02768;P02768-2;P02768-3	OTHRMS1	01:03:00	12.5023	NA	NA	1ng	MS1	NA
	P02768;P02768-2;P02768-3	OTHRMS1	01:04:00	14.4764	NA	NA	1ng	MS1	NA
	P02768;P02768-2;P02768-3	OTHRMS1	01:05:00	13.8381	NA	NA	1ng	MS1	NA
	P02786	OTDIA	01:01:00	12.332	12.0114	-0.320648	1ng	MS1	-0.320648
	P02786	OTDIA	01:02:00	11.8693	12.6051	0.735773	1ng	MS1	-0.264227
	P02786	OTDIA	01:03:00	11.576	13.0674	1.49143	1ng	MS1	-0.0935317
	P02786	OTDIA	01:04:00	11.0768	12.965	1.88825	1ng	MS1	-0.111747
	P02786	OTDIA	01:05:00	11.0097	13.2654	2.25564	1ng	MS1	-0.0662897
	P02786	OTHRMS1	01:01:00	12.2157	11.9321	-0.283682	1ng	MS1	-0.283682
	P02786	OTHRMS1	01:02:00	11.8462	12.5627	0.716534	1ng	MS1	-0.283466
	P02786	OTHRMS1	01:03:00	11.5498	13.0259	1.47611	1ng	MS1	-0.108848
	P02786	OTHRMS1	01:04:00	11.2191	13.228	2.00893	1ng	MS1	0.00892715
	P02786	OTHRMS1	01:05:00	11.0094	13.208	2.19865	1ng	MS1	-0.123279
	P02788;P02788-2	OTDIA	01:01:00	11.1598	4.72927	-6.43054	1ng	MS1	-6.43054
	P02788;P02788-2	OTDIA	01:02:00	11.3168	5.4949	-5.82194	1ng	MS1	-6.82194
	P02788;P02788-2	OTDIA	01:03:00	11.3989	4.63144	-6.76743	1ng	MS1	-8.35239
	P02788;P02788-2	OTDIA	01:04:00	10.5333	5.42513	-5.10817	1ng	MS1	-7.10817
	P02788;P02788-2	OTDIA	01:05:00	10.9191	5.85564	-5.06341	1ng	MS1	-7.38534
	P02788;P02788-2	OTHRMS1	01:01:00	11.1392	4.87234	-6.26691	1ng	MS1	-6.26691
	P02788;P02788-2	OTHRMS1	01:02:00	11.3047	5.66389	-5.64082	1ng	MS1	-6.64082
	P02788;P02788-2	OTHRMS1	01:03:00	11.4013	5.80685	-5.59449	1ng	MS1	-7.17945
	P02788;P02788-2	OTHRMS1	01:04:00	10.8004	8.0541	-2.74626	1ng	MS1	-4.74626
	P02788;P02788-2	OTHRMS1	01:05:00	10.8181	6.53302	-4.28508	1ng	MS1	-6.607
	P02794	OTDIA	01:03:00	12.82	14.47	1.64995	1ng	MS1	0.0649896
	P02794	OTDIA	01:04:00	11.4892	13.6443	2.15512	1ng	MS1	0.155121
	P02794	OTDIA	01:05:00	11.1039	13.4775	2.3736	1ng	MS1	0.0516702
	P02794	OTHRMS1	01:03:00	12.7537	14.4458	1.6921	1ng	MS1	0.107136
	P02794	OTHRMS1	01:04:00	11.3995	13.4536	2.05407	1ng	MS1	0.0540711
	P02794	OTHRMS1	01:05:00	11.0137	13.4154	2.4017	1ng	MS1	0.079769
	P04075	OTDIA	01:01:00	13.4671	13.3073	-0.159783	1ng	MS1	-0.159783
	P04075	OTDIA	01:02:00	13.0076	13.9048	0.897206	1ng	MS1	-0.102794
	P04075	OTDIA	01:03:00	11.9047	13.3146	1.40992	1ng	MS1	-0.175044
	P04075	OTDIA	01:04:00	12.1439	14.1345	1.99061	1ng	MS1	-0.00939058
	P04075	OTDIA	01:05:00	11.9058	14.3152	2.40943	1ng	MS1	0.0875055
	P04075	OTHRMS1	01:01:00	13.4504	13.2994	-0.15093	1ng	MS1	-0.15093
	P04075	OTHRMS1	01:02:00	12.8922	13.7958	0.903647	1ng	MS1	-0.0963531
	P04075	OTHRMS1	01:03:00	11.8811	13.3386	1.45747	1ng	MS1	-0.127497
	P04075	OTHRMS1	01:04:00	12.1074	14.1029	1.99543	1ng	MS1	-0.00456809
	P04075	OTHRMS1	01:05:00	11.952	14.2966	2.34464	1ng	MS1	0.022711
	P04080	OTDIA	01:01:00	12.4071	12.3857	-0.0214038	1ng	MS1	-0.0214038
	P04080	OTDIA	01:02:00	12.1326	13.0652	0.932609	1ng	MS1	-0.0673911
	P04080	OTDIA	01:03:00	12.2123	13.8425	1.63014	1ng	MS1	0.0451781
	P04080	OTDIA	01:04:00	11.5424	13.7042	2.16183	1ng	MS1	0.161835
	P04080	OTDIA	01:05:00	11.4456	13.8962	2.45064	1ng	MS1	0.12871
	P04080	OTHRMS1	01:01:00	12.5556	12.4299	-0.12569	1ng	MS1	-0.12569
	P04080	OTHRMS1	01:02:00	12.3043	13.2725	0.968208	1ng	MS1	-0.0317919
	P04080	OTHRMS1	01:03:00	12.2574	13.8073	1.54983	1ng	MS1	-0.0351276
	P04080	OTHRMS1	01:04:00	11.6921	13.7226	2.03048	1ng	MS1	0.0304816
	P04080	OTHRMS1	01:05:00	11.5773	13.845	2.26771	1ng	MS1	-0.0542167
	P04083	OTDIA	01:01:00	12.8732	12.4403	-0.432884	1ng	MS1	-0.432884
	P04083	OTDIA	01:02:00	12.4488	13.0503	0.601518	1ng	MS1	-0.398482
	P04083	OTDIA	01:03:00	11.9722	13.2149	1.2427	1ng	MS1	-0.34226
	P04083	OTDIA	01:04:00	11.5113	13.1984	1.68705	1ng	MS1	-0.312947
	P04083	OTDIA	01:05:00	11.3509	13.3711	2.02017	1ng	MS1	-0.301759
	P04083	OTHRMS1	01:01:00	12.9747	12.4928	-0.48189	1ng	MS1	-0.48189
	P04083	OTHRMS1	01:02:00	12.3998	12.9684	0.568547	1ng	MS1	-0.431453
	P04083	OTHRMS1	01:03:00	12.0117	13.2204	1.20876	1ng	MS1	-0.3762
	P04083	OTHRMS1	01:04:00	11.5893	13.304	1.71474	1ng	MS1	-0.285259
	P04083	OTHRMS1	01:05:00	11.3333	13.4193	2.08604	1ng	MS1	-0.235893
	P04114	OTDIA	01:01:00	12.7259	6.44673	-6.27921	1ng	MS1	-6.27921
	P04114	OTDIA	01:02:00	12.5216	10.8568	-1.66478	1ng	MS1	-2.66478
	P04114	OTDIA	01:03:00	12.6813	11.0443	-1.63702	1ng	MS1	-3.22199
	P04114	OTDIA	01:04:00	12.495	8.15998	-4.33501	1ng	MS1	-6.33501
	P04114	OTDIA	01:05:00	13.0056	7.94622	-5.05934	1ng	MS1	-7.38127
	P04114	OTHRMS1	01:01:00	12.6543	6.94361	-5.71068	1ng	MS1	-5.71068
	P04114	OTHRMS1	01:02:00	12.2068	7.54773	-4.65909	1ng	MS1	-5.65909
	P04114	OTHRMS1	01:03:00	12.5289	8.45579	-4.07307	1ng	MS1	-5.65804
	P04114	OTHRMS1	01:04:00	11.944	11.0122	-0.931842	1ng	MS1	-2.93184
	P04114	OTHRMS1	01:05:00	12.7628	11.0091	-1.75369	1ng	MS1	-4.07562
	P04181	OTDIA	01:05:00	8.83458	11.0227	2.18811	1ng	MS1	-0.133821
	P04181	OTHRMS1	01:05:00	9.23008	11.2461	2.01601	1ng	MS1	-0.305915
	P04264	OTDIA	01:01:00	10.3371	NA	NA	1ng	MS1	NA
	P04264	OTDIA	01:02:00	10.7549	5.57932	-5.17562	1ng	MS1	-6.17562
	P04264	OTDIA	01:03:00	10.2184	NA	NA	1ng	MS1	NA
	P04264	OTDIA	01:04:00	10.1666	NA	NA	1ng	MS1	NA
	P04264	OTDIA	01:05:00	10.1479	NA	NA	1ng	MS1	NA
	P04264	OTHRMS1	01:01:00	10.349	5.626	-4.723	1ng	MS1	-4.723
	P04264	OTHRMS1	01:02:00	10.5513	7.3601	-3.19115	1ng	MS1	-4.19115
	P04264	OTHRMS1	01:03:00	9.8185	10.4846	0.666141	1ng	MS1	-0.918822
	P04264	OTHRMS1	01:04:00	7.53922	11.7374	4.19819	1ng	MS1	2.19819
	P04264	OTHRMS1	01:05:00	11.9928	12.0225	0.0297688	1ng	MS1	-2.29216
	P04406;P04406-2	OTDIA	01:01:00	15.9371	15.8068	-0.130231	1ng	MS1	-0.130231
	P04406;P04406-2	OTDIA	01:02:00	15.5844	16.4159	0.831443	1ng	MS1	-0.168557
	P04406;P04406-2	OTDIA	01:03:00	15.3082	16.781	1.47279	1ng	MS1	-0.112175
	P04406;P04406-2	OTDIA	01:04:00	14.8608	16.7862	1.92541	1ng	MS1	-0.0745871
	P04406;P04406-2	OTDIA	01:05:00	14.3183	16.5575	2.23913	1ng	MS1	-0.0828004
	P04406;P04406-2	OTHRMS1	01:01:00	15.9382	15.7926	-0.145629	1ng	MS1	-0.145629
	P04406;P04406-2	OTHRMS1	01:02:00	15.5377	16.3581	0.820401	1ng	MS1	-0.179599
	P04406;P04406-2	OTHRMS1	01:03:00	15.2717	16.7338	1.46214	1ng	MS1	-0.122823
	P04406;P04406-2	OTHRMS1	01:04:00	14.7651	16.6919	1.92679	1ng	MS1	-0.0732064
	P04406;P04406-2	OTHRMS1	01:05:00	14.2427	16.4905	2.24778	1ng	MS1	-0.0741496
	P04632	OTDIA	01:01:00	9.65019	9.864	0.213809	1ng	MS1	0.213809
	P04632	OTDIA	01:02:00	8.7703	10.3182	1.5479	1ng	MS1	0.547901
	P04632	OTDIA	01:03:00	8.90819	10.8119	1.90371	1ng	MS1	0.318747
	P04632	OTDIA	01:04:00	10.0359	12.1539	2.11794	1ng	MS1	0.117941
	P04632	OTDIA	01:05:00	9.91451	12.2183	2.30383	1ng	MS1	-0.0180939
	P04632	OTHRMS1	01:01:00	9.66681	9.60007	-0.0667371	1ng	MS1	-0.0667371
	P04632	OTHRMS1	01:02:00	9.75099	10.7656	1.01457	1ng	MS1	0.0145714
	P04632	OTHRMS1	01:03:00	9.19553	11.1398	1.94426	1ng	MS1	0.359293
	P04632	OTHRMS1	01:04:00	9.81412	11.9564	2.14223	1ng	MS1	0.142234
	P04632	OTHRMS1	01:05:00	9.73211	12.1279	2.39575	1ng	MS1	0.0738247
	P04792	OTDIA	01:01:00	13.4583	13.2029	-0.255454	1ng	MS1	-0.255454
	P04792	OTDIA	01:02:00	12.8427	13.5348	0.692079	1ng	MS1	-0.307921
	P04792	OTDIA	01:03:00	12.9455	14.3434	1.39787	1ng	MS1	-0.187089
	P04792	OTDIA	01:04:00	12.3011	14.1788	1.87771	1ng	MS1	-0.122288
	P04792	OTDIA	01:05:00	11.7385	13.8729	2.13447	1ng	MS1	-0.187457
	P04792	OTHRMS1	01:01:00	13.4367	13.1418	-0.294898	1ng	MS1	-0.294898
	P04792	OTHRMS1	01:02:00	12.808	13.5559	0.747892	1ng	MS1	-0.252108
	P04792	OTHRMS1	01:03:00	12.7967	14.1714	1.37472	1ng	MS1	-0.210245
	P04792	OTHRMS1	01:04:00	12.386	14.113	1.72698	1ng	MS1	-0.273025
	P04792	OTHRMS1	01:05:00	11.7009	13.8132	2.1123	1ng	MS1	-0.209626
	P04843	OTDIA	01:03:00	8.12096	10.889	2.76805	1ng	MS1	1.18308
	P04843	OTDIA	01:04:00	6.51449	11.5667	5.0522	1ng	MS1	3.0522
	P04843	OTDIA	01:05:00	6.88723	11.0059	4.11869	1ng	MS1	1.79676
	P04843	OTHRMS1	01:03:00	8.7031	11.0403	2.33721	1ng	MS1	0.752246
	P04843	OTHRMS1	01:04:00	8.28494	11.6394	3.35443	1ng	MS1	1.35443
	P04843	OTHRMS1	01:05:00	8.07797	11.1141	3.03615	1ng	MS1	0.714223
	P04908;P0C0S5;P0C0S8;P16104;P20671;Q16777;Q6FI13;Q71UI9;Q71UI9-2;Q71UI9-5;Q7L7L0;Q8IUE6;Q93077;Q96KK5;Q96QV6;Q99878;Q9BTM1;Q9BTM1-2	OTDIA	01:01:00	15.4818	16.0833	0.601475	1ng	MS1	0.601475
	P04908;P0C0S5;P0C0S8;P16104;P20671;Q16777;Q6FI13;Q71UI9;Q71UI9-2;Q71UI9-5;Q7L7L0;Q8IUE6;Q93077;Q96KK5;Q96QV6;Q99878;Q9BTM1;Q9BTM1-2	OTDIA	01:02:00	15.653	16.6099	0.956913	1ng	MS1	-0.0430873
	P04908;P0C0S5;P0C0S8;P16104;P20671;Q16777;Q6FI13;Q71UI9;Q71UI9-2;Q71UI9-5;Q7L7L0;Q8IUE6;Q93077;Q96KK5;Q96QV6;Q99878;Q9BTM1;Q9BTM1-2	OTDIA	01:03:00	15.7634	17.5357	1.7723	1ng	MS1	0.187336
	P04908;P0C0S5;P0C0S8;P16104;P20671;Q16777;Q6FI13;Q71UI9;Q71UI9-2;Q71UI9-5;Q7L7L0;Q8IUE6;Q93077;Q96KK5;Q96QV6;Q99878;Q9BTM1;Q9BTM1-2	OTDIA	01:04:00	15.6324	17.5895	1.95706	1ng	MS1	-0.042942
	P04908;P0C0S5;P0C0S8;P16104;P20671;Q16777;Q6FI13;Q71UI9;Q71UI9-2;Q71UI9-5;Q7L7L0;Q8IUE6;Q93077;Q96KK5;Q96QV6;Q99878;Q9BTM1;Q9BTM1-2	OTDIA	01:05:00	15.1053	17.3556	2.25029	1ng	MS1	-0.0716383
	P04908;P0C0S5;P0C0S8;P16104;P20671;Q16777;Q6FI13;Q71UI9;Q71UI9-2;Q71UI9-5;Q7L7L0;Q8IUE6;Q93077;Q96KK5;Q96QV6;Q99878;Q9BTM1;Q9BTM1-2	OTHRMS1	01:01:00	15.8505	15.8818	0.0312653	1ng	MS1	0.0312653
	P04908;P0C0S5;P0C0S8;P16104;P20671;Q16777;Q6FI13;Q71UI9;Q71UI9-2;Q71UI9-5;Q7L7L0;Q8IUE6;Q93077;Q96KK5;Q96QV6;Q99878;Q9BTM1;Q9BTM1-2	OTHRMS1	01:02:00	15.711	16.5189	0.807858	1ng	MS1	-0.192142
	P04908;P0C0S5;P0C0S8;P16104;P20671;Q16777;Q6FI13;Q71UI9;Q71UI9-2;Q71UI9-5;Q7L7L0;Q8IUE6;Q93077;Q96KK5;Q96QV6;Q99878;Q9BTM1;Q9BTM1-2	OTHRMS1	01:03:00	15.9741	17.4581	1.48404	1ng	MS1	-0.100919
	P04908;P0C0S5;P0C0S8;P16104;P20671;Q16777;Q6FI13;Q71UI9;Q71UI9-2;Q71UI9-5;Q7L7L0;Q8IUE6;Q93077;Q96KK5;Q96QV6;Q99878;Q9BTM1;Q9BTM1-2	OTHRMS1	01:04:00	15.3799	17.3011	1.92127	1ng	MS1	-0.0787256
	P04908;P0C0S5;P0C0S8;P16104;P20671;Q16777;Q6FI13;Q71UI9;Q71UI9-2;Q71UI9-5;Q7L7L0;Q8IUE6;Q93077;Q96KK5;Q96QV6;Q99878;Q9BTM1;Q9BTM1-2	OTHRMS1	01:05:00	14.7789	17.0356	2.25667	1ng	MS1	-0.0652554
	P05023;P05023-3;P05023-4	OTDIA	01:01:00	12.3879	12.1679	-0.220009	1ng	MS1	-0.220009
	P05023;P05023-3;P05023-4	OTDIA	01:02:00	11.9737	12.836	0.862327	1ng	MS1	-0.137673
	P05023;P05023-3;P05023-4	OTDIA	01:03:00	11.7733	13.3638	1.59052	1ng	MS1	0.00555879
	P05023;P05023-3;P05023-4	OTDIA	01:04:00	11.3024	13.3584	2.05603	1ng	MS1	0.0560315
	P05023;P05023-3;P05023-4	OTDIA	01:05:00	10.7374	13.1256	2.3882	1ng	MS1	0.0662683
	P05023;P05023-3;P05023-4	OTHRMS1	01:01:00	12.288	12.0766	-0.211364	1ng	MS1	-0.211364
	P05023;P05023-3;P05023-4	OTHRMS1	01:02:00	11.8349	12.6979	0.863025	1ng	MS1	-0.136975
	P05023;P05023-3;P05023-4	OTHRMS1	01:03:00	11.6839	13.2732	1.58924	1ng	MS1	0.00428145
	P05023;P05023-3;P05023-4	OTHRMS1	01:04:00	11.1844	13.2839	2.09943	1ng	MS1	0.0994347
	P05023;P05023-3;P05023-4	OTHRMS1	01:05:00	10.5715	13.0501	2.47861	1ng	MS1	0.156684
	P05026;P05026-2	OTDIA	01:05:00	7.0986	9.0781	1.9795	1ng	MS1	-0.342426
	P05026;P05026-2	OTHRMS1	01:05:00	8.632	9.55484	0.922841	1ng	MS1	-1.39909
	P05109	OTDIA	01:03:00	11.8515	6.67022	-5.18125	1ng	MS1	-6.76621
	P05109	OTDIA	01:05:00	11.1911	8.39293	-2.79817	1ng	MS1	-5.1201
	P05109	OTHRMS1	01:03:00	11.1168	6.72443	-4.39234	1ng	MS1	-5.9773
	P05109	OTHRMS1	01:05:00	10.1719	6.70826	-3.46362	1ng	MS1	-5.78555
	P05141	OTDIA	01:01:00	12.1639	12.1434	-0.0205241	1ng	MS1	-0.0205241
	P05141	OTDIA	01:02:00	11.7461	12.6557	0.909656	1ng	MS1	-0.0903438
	P05141	OTDIA	01:03:00	11.9761	13.653	1.67689	1ng	MS1	0.0919287
	P05141	OTDIA	01:04:00	11.5834	13.7111	2.1277	1ng	MS1	0.127704
	P05141	OTDIA	01:05:00	11.4328	13.9008	2.46805	1ng	MS1	0.146124
	P05141	OTHRMS1	01:01:00	12.0152	12.0115	-0.00369038	1ng	MS1	-0.00369038
	P05141	OTHRMS1	01:02:00	11.7124	12.6624	0.949957	1ng	MS1	-0.0500428
	P05141	OTHRMS1	01:03:00	11.8535	13.5699	1.71641	1ng	MS1	0.131447
	P05141	OTHRMS1	01:04:00	11.4567	13.6095	2.15279	1ng	MS1	0.152788
	P05141	OTHRMS1	01:05:00	11.3793	13.855	2.47567	1ng	MS1	0.153747
	P05198	OTDIA	01:01:00	10.9136	11.2878	0.37418	1ng	MS1	0.37418
	P05198	OTDIA	01:02:00	10.3108	11.7816	1.47072	1ng	MS1	0.470721
	P05198	OTDIA	01:03:00	9.97255	11.9797	2.00715	1ng	MS1	0.422187
	P05198	OTDIA	01:04:00	9.64379	12.0931	2.44934	1ng	MS1	0.44934
	P05198	OTDIA	01:05:00	9.11624	11.8895	2.77326	1ng	MS1	0.451332
	P05198	OTHRMS1	01:01:00	10.8738	11.0854	0.211649	1ng	MS1	0.211649
	P05198	OTHRMS1	01:02:00	10.1346	11.5993	1.46462	1ng	MS1	0.464625
	P05198	OTHRMS1	01:03:00	9.93614	11.9524	2.01627	1ng	MS1	0.431305
	P05198	OTHRMS1	01:04:00	9.37077	11.9274	2.55664	1ng	MS1	0.556643
	P05198	OTHRMS1	01:05:00	9.00188	11.7463	2.74444	1ng	MS1	0.422515
	P05362	OTDIA	01:03:00	8.84471	10.0926	1.24787	1ng	MS1	-0.337096
	P05362	OTDIA	01:05:00	8.77241	10.5666	1.79415	1ng	MS1	-0.527782
	P05362	OTHRMS1	01:03:00	9.10441	10.6398	1.53542	1ng	MS1	-0.0495412
	P05362	OTHRMS1	01:05:00	8.81741	10.6382	1.82076	1ng	MS1	-0.501166
	P05387	OTDIA	01:01:00	14.4292	14.3012	-0.128047	1ng	MS1	-0.128047
	P05387	OTDIA	01:02:00	13.8741	14.8285	0.954462	1ng	MS1	-0.045538
	P05387	OTDIA	01:03:00	13.848	15.448	1.6	1ng	MS1	0.0150405
	P05387	OTDIA	01:04:00	13.3631	15.5254	2.16224	1ng	MS1	0.162238
	P05387	OTDIA	01:05:00	12.8902	15.4661	2.5759	1ng	MS1	0.253968
	P05387	OTHRMS1	01:01:00	14.3368	14.1943	-0.142472	1ng	MS1	-0.142472
	P05387	OTHRMS1	01:02:00	13.8234	14.7363	0.912875	1ng	MS1	-0.0871246
	P05387	OTHRMS1	01:03:00	13.7302	15.3269	1.59675	1ng	MS1	0.0117873
	P05387	OTHRMS1	01:04:00	13.2468	15.3946	2.14775	1ng	MS1	0.147748
	P05387	OTHRMS1	01:05:00	12.8313	15.3285	2.4972	1ng	MS1	0.175272
	P05388;P05388-2	OTDIA	01:01:00	13.7819	13.501	-0.28092	1ng	MS1	-0.28092
	P05388;P05388-2	OTDIA	01:02:00	13.3437	14.0398	0.696086	1ng	MS1	-0.303914
	P05388;P05388-2	OTDIA	01:03:00	13.2845	14.6072	1.32274	1ng	MS1	-0.262224
	P05388;P05388-2	OTDIA	01:04:00	12.8383	14.5481	1.70982	1ng	MS1	-0.290184
	P05388;P05388-2	OTDIA	01:05:00	12.7042	14.7874	2.0832	1ng	MS1	-0.238723
	P05388;P05388-2	OTHRMS1	01:01:00	13.6889	13.3955	-0.293405	1ng	MS1	-0.293405
	P05388;P05388-2	OTHRMS1	01:02:00	13.2038	13.9487	0.74491	1ng	MS1	-0.25509
	P05388;P05388-2	OTHRMS1	01:03:00	13.1965	14.4989	1.30244	1ng	MS1	-0.28252
	P05388;P05388-2	OTHRMS1	01:04:00	12.7453	14.4537	1.7084	1ng	MS1	-0.291602
	P05388;P05388-2	OTHRMS1	01:05:00	12.6362	14.7132	2.07702	1ng	MS1	-0.244906
	P05455	OTDIA	01:01:00	9.23145	9.06189	-0.169562	1ng	MS1	-0.169562
	P05455	OTDIA	01:02:00	8.99884	10.2018	1.20298	1ng	MS1	0.20298
	P05455	OTDIA	01:03:00	9.3218	11.1311	1.80925	1ng	MS1	0.224285
	P05455	OTDIA	01:04:00	8.83611	11.0152	2.17912	1ng	MS1	0.179115
	P05455	OTDIA	01:05:00	8.17394	11.1557	2.98171	1ng	MS1	0.659784
	P05455	OTHRMS1	01:01:00	9.84197	9.70109	-0.140885	1ng	MS1	-0.140885
	P05455	OTHRMS1	01:02:00	9.50735	10.4646	0.95721	1ng	MS1	-0.0427899
	P05455	OTHRMS1	01:03:00	9.65541	11.1133	1.45787	1ng	MS1	-0.127088
	P05455	OTHRMS1	01:04:00	9.47093	11.1587	1.68778	1ng	MS1	-0.312218
	P05455	OTHRMS1	01:05:00	8.69601	11.2867	2.59073	1ng	MS1	0.268806
	P05556	OTDIA	01:01:00	11.1134	10.8909	-0.2225	1ng	MS1	-0.2225
	P05556	OTDIA	01:02:00	10.9028	11.6939	0.791133	1ng	MS1	-0.208867
	P05556	OTDIA	01:03:00	10.0141	11.5454	1.53128	1ng	MS1	-0.0536802
	P05556	OTDIA	01:04:00	9.60002	11.7352	2.13517	1ng	MS1	0.135169
	P05556	OTDIA	01:05:00	9.21028	11.6131	2.40279	1ng	MS1	0.0808644
	P05556	OTHRMS1	01:01:00	11.0613	10.8187	-0.242558	1ng	MS1	-0.242558
	P05556	OTHRMS1	01:02:00	10.7525	11.5208	0.768327	1ng	MS1	-0.231673
	P05556	OTHRMS1	01:03:00	10.3368	11.5739	1.2371	1ng	MS1	-0.347861
	P05556	OTHRMS1	01:04:00	10.5983	11.6975	1.09922	1ng	MS1	-0.900783
	P05556	OTHRMS1	01:05:00	10.7938	11.5647	0.770871	1ng	MS1	-1.55106
	P05783	OTDIA	01:01:00	13.9013	13.9128	0.0115076	1ng	MS1	0.0115076
	P05783	OTDIA	01:02:00	13.6657	14.5732	0.907508	1ng	MS1	-0.0924918
	P05783	OTDIA	01:03:00	13.4135	14.9607	1.54726	1ng	MS1	-0.0377019
	P05783	OTDIA	01:04:00	13.0415	15.0493	2.00776	1ng	MS1	0.00776467
	P05783	OTDIA	01:05:00	12.8279	15.1556	2.32764	1ng	MS1	0.00570737
	P05783	OTHRMS1	01:01:00	13.8755	13.8542	-0.0212601	1ng	MS1	-0.0212601
	P05783	OTHRMS1	01:02:00	13.634	14.5334	0.899439	1ng	MS1	-0.100561
	P05783	OTHRMS1	01:03:00	13.3587	14.9224	1.56367	1ng	MS1	-0.0212923
	P05783	OTHRMS1	01:04:00	13.1072	15.098	1.99079	1ng	MS1	-0.00921426
	P05783	OTHRMS1	01:05:00	12.8604	15.1513	2.29091	1ng	MS1	-0.0310132
	P05787;P05787-2	OTDIA	01:01:00	14.2152	14.1868	-0.0284001	1ng	MS1	-0.0284001
	P05787;P05787-2	OTDIA	01:02:00	13.7909	14.8281	1.03719	1ng	MS1	0.0371887
	P05787;P05787-2	OTDIA	01:03:00	13.2725	14.9838	1.71128	1ng	MS1	0.126319
	P05787;P05787-2	OTDIA	01:04:00	13.0089	15.1591	2.15023	1ng	MS1	0.150228
	P05787;P05787-2	OTDIA	01:05:00	12.7195	15.2148	2.49526	1ng	MS1	0.173329
	P05787;P05787-2	OTHRMS1	01:01:00	14.104	14.1825	0.0784736	1ng	MS1	0.0784736
	P05787;P05787-2	OTHRMS1	01:02:00	13.7198	14.8239	1.10409	1ng	MS1	0.104087
	P05787;P05787-2	OTHRMS1	01:03:00	13.2486	14.9751	1.72652	1ng	MS1	0.141554
	P05787;P05787-2	OTHRMS1	01:04:00	12.9025	15.043	2.14056	1ng	MS1	0.140564
	P05787;P05787-2	OTHRMS1	01:05:00	12.6395	15.122	2.48253	1ng	MS1	0.160597
	P06493;P06493-2	OTDIA	01:01:00	11.9927	11.9819	-0.0107672	1ng	MS1	-0.0107672
	P06493;P06493-2	OTDIA	01:02:00	11.7514	12.5417	0.790297	1ng	MS1	-0.209703
	P06493;P06493-2	OTDIA	01:03:00	10.6629	12.6487	1.9858	1ng	MS1	0.400838
	P06493;P06493-2	OTDIA	01:04:00	10.4625	12.5577	2.09512	1ng	MS1	0.0951249
	P06493;P06493-2	OTDIA	01:05:00	10.3302	12.7231	2.39281	1ng	MS1	0.0708795
	P06493;P06493-2	OTHRMS1	01:01:00	11.9709	11.8006	-0.170305	1ng	MS1	-0.170305
	P06493;P06493-2	OTHRMS1	01:02:00	11.7637	12.3549	0.591198	1ng	MS1	-0.408802
	P06493;P06493-2	OTHRMS1	01:03:00	11.4598	12.5224	1.0626	1ng	MS1	-0.522359
	P06493;P06493-2	OTHRMS1	01:04:00	11.349	12.3914	1.04244	1ng	MS1	-0.957563
	P06493;P06493-2	OTHRMS1	01:05:00	11.382	12.6588	1.27679	1ng	MS1	-1.04514
	P06576	OTDIA	01:01:00	13.4152	13.1694	-0.245853	1ng	MS1	-0.245853
	P06576	OTDIA	01:02:00	13.019	13.7577	0.738695	1ng	MS1	-0.261305
	P06576	OTDIA	01:03:00	12.3921	13.8266	1.43448	1ng	MS1	-0.150483
	P06576	OTDIA	01:04:00	11.8647	13.7287	1.864	1ng	MS1	-0.136
	P06576	OTDIA	01:05:00	11.9712	14.0715	2.10034	1ng	MS1	-0.221589
	P06576	OTHRMS1	01:01:00	13.4179	13.1426	-0.275312	1ng	MS1	-0.275312
	P06576	OTHRMS1	01:02:00	12.9877	13.738	0.750275	1ng	MS1	-0.249725
	P06576	OTHRMS1	01:03:00	12.4177	13.8139	1.39629	1ng	MS1	-0.188672
	P06576	OTHRMS1	01:04:00	11.7957	13.6458	1.8501	1ng	MS1	-0.149901
	P06576	OTHRMS1	01:05:00	11.9254	14.0439	2.11852	1ng	MS1	-0.20341
	P06703	OTDIA	01:03:00	8.8854	10.1679	1.28255	1ng	MS1	-0.302413
	P06703	OTDIA	01:05:00	7.93735	9.85571	1.91836	1ng	MS1	-0.403566
	P06703	OTHRMS1	01:03:00	9.10357	10.4613	1.35776	1ng	MS1	-0.227199
	P06703	OTHRMS1	01:05:00	8.08096	10.1846	2.10361	1ng	MS1	-0.218321
	P06730;P06730-2;P06730-3	OTDIA	01:03:00	8.70501	10.4743	1.76925	1ng	MS1	0.184292
	P06730;P06730-2;P06730-3	OTHRMS1	01:03:00	9.28369	10.9117	1.62805	1ng	MS1	0.0430837
	P06733	OTDIA	01:01:00	14.0887	13.8899	-0.198721	1ng	MS1	-0.198721
	P06733	OTDIA	01:02:00	13.8085	14.4795	0.670928	1ng	MS1	-0.329072
	P06733	OTDIA	01:03:00	13.3182	14.7131	1.39497	1ng	MS1	-0.189996
	P06733	OTDIA	01:04:00	12.8521	14.6993	1.84722	1ng	MS1	-0.152785
	P06733	OTDIA	01:05:00	12.6796	14.8777	2.19804	1ng	MS1	-0.123883
	P06733	OTHRMS1	01:01:00	14.0594	13.867	-0.19234	1ng	MS1	-0.19234
	P06733	OTHRMS1	01:02:00	13.7308	14.4736	0.742773	1ng	MS1	-0.257227
	P06733	OTHRMS1	01:03:00	13.2608	14.703	1.44218	1ng	MS1	-0.142781
	P06733	OTHRMS1	01:04:00	12.8176	14.7703	1.95276	1ng	MS1	-0.0472412
	P06733	OTHRMS1	01:05:00	12.5994	14.8356	2.23619	1ng	MS1	-0.0857366
	P06737;P06737-2;P11216;P11217;P11217-2	OTDIA	01:04:00	7.53634	10.1564	2.62006	1ng	MS1	0.620056
	P06737;P06737-2;P11216;P11217;P11217-2	OTDIA	01:05:00	7.59169	10.51	2.91832	1ng	MS1	0.59639
	P06737;P06737-2;P11216;P11217;P11217-2	OTHRMS1	01:04:00	8.04809	10.4191	2.37106	1ng	MS1	0.371058
	P06737;P06737-2;P11216;P11217;P11217-2	OTHRMS1	01:05:00	8.66463	10.9556	2.291	1ng	MS1	-0.0309315
	P06744	OTDIA	01:01:00	12.7867	12.7771	-0.00967324	1ng	MS1	-0.00967324
	P06744	OTDIA	01:02:00	12.4605	13.4501	0.989566	1ng	MS1	-0.0104342
	P06744	OTDIA	01:03:00	12.1935	13.8534	1.65986	1ng	MS1	0.0748935
	P06744	OTDIA	01:04:00	11.6291	13.7165	2.08746	1ng	MS1	0.0874558
	P06744	OTDIA	01:05:00	11.5432	14.0209	2.47768	1ng	MS1	0.155755
	P06744	OTHRMS1	01:01:00	12.7451	12.7349	-0.0102408	1ng	MS1	-0.0102408
	P06744	OTHRMS1	01:02:00	12.3497	13.4013	1.05161	1ng	MS1	0.0516142
	P06744	OTHRMS1	01:03:00	12.1762	13.8479	1.67162	1ng	MS1	0.0866561
	P06744	OTHRMS1	01:04:00	11.5902	13.6662	2.07598	1ng	MS1	0.0759799
	P06744	OTHRMS1	01:05:00	11.5139	14.0085	2.49457	1ng	MS1	0.172638
	P06748;P06748-2	OTDIA	01:03:00	10.6149	12.232	1.61711	1ng	MS1	0.0321463
	P06748;P06748-2	OTDIA	01:04:00	9.65698	11.8821	2.22509	1ng	MS1	0.225091
	P06748;P06748-2	OTDIA	01:05:00	9.69109	12.124	2.4329	1ng	MS1	0.110971
	P06748;P06748-2	OTHRMS1	01:03:00	10.5258	12.153	1.62713	1ng	MS1	0.0421722
	P06748;P06748-2	OTHRMS1	01:04:00	9.79225	11.8659	2.07361	1ng	MS1	0.0736122
	P06748;P06748-2	OTHRMS1	01:05:00	10.0123	12.1503	2.13806	1ng	MS1	-0.183872
	P06748;P06748-2;P06748-3	OTDIA	01:01:00	12.49	12.6099	0.11986	1ng	MS1	0.11986
	P06748;P06748-2;P06748-3	OTDIA	01:02:00	11.9756	13.0967	1.12115	1ng	MS1	0.12115
	P06748;P06748-2;P06748-3	OTHRMS1	01:01:00	12.5343	12.5501	0.0158142	1ng	MS1	0.0158142
	P06748;P06748-2;P06748-3	OTHRMS1	01:02:00	11.8205	12.8902	1.06969	1ng	MS1	0.0696891
	P06753-2;P06753-3;P06753-4;P06753-5;P06753-6	OTDIA	01:01:00	12.5677	12.7948	0.227045	1ng	MS1	0.227045
	P06753-2;P06753-3;P06753-4;P06753-5;P06753-6	OTDIA	01:02:00	12.5745	13.4086	0.834035	1ng	MS1	-0.165965
	P06753-2;P06753-3;P06753-4;P06753-5;P06753-6	OTDIA	01:03:00	12.4214	13.8839	1.46254	1ng	MS1	-0.122426
	P06753-2;P06753-3;P06753-4;P06753-5;P06753-6	OTHRMS1	01:01:00	12.9045	12.7265	-0.177934	1ng	MS1	-0.177934
	P06753-2;P06753-3;P06753-4;P06753-5;P06753-6	OTHRMS1	01:02:00	13.2785	13.3036	0.0250869	1ng	MS1	-0.974913
	P06753-2;P06753-3;P06753-4;P06753-5;P06753-6	OTHRMS1	01:03:00	13.5223	13.8752	0.352886	1ng	MS1	-1.23208
	P06753-2;P06753-5	OTDIA	01:04:00	12.1295	13.781	1.65144	1ng	MS1	-0.348558
	P06753-2;P06753-5	OTDIA	01:05:00	11.9769	13.6765	1.69963	1ng	MS1	-0.622302
	P06753-2;P06753-5	OTHRMS1	01:04:00	12.9976	13.6186	0.620934	1ng	MS1	-1.37907
	P06753-2;P06753-5	OTHRMS1	01:05:00	12.6904	13.5985	0.908149	1ng	MS1	-1.41378
	P06899;P23527;P33778;Q16778;Q8N257	OTDIA	01:01:00	13.4586	13.618	0.159465	1ng	MS1	0.159465
	P06899;P23527;P33778;Q16778;Q8N257	OTDIA	01:02:00	12.9368	14.029	1.0922	1ng	MS1	0.0922013
	P06899;P23527;P33778;Q16778;Q8N257	OTDIA	01:03:00	12.995	14.6866	1.69155	1ng	MS1	0.106583
	P06899;P23527;P33778;Q16778;Q8N257	OTDIA	01:04:00	12.6581	15.5491	2.89098	1ng	MS1	0.89098
	P06899;P23527;P33778;Q16778;Q8N257	OTDIA	01:05:00	11.9967	15.1365	3.13982	1ng	MS1	0.817889
	P06899;P23527;P33778;Q16778;Q8N257	OTHRMS1	01:01:00	13.2963	13.3834	0.087065	1ng	MS1	0.087065
	P06899;P23527;P33778;Q16778;Q8N257	OTHRMS1	01:02:00	12.8286	13.9027	1.07403	1ng	MS1	0.0740284
	P06899;P23527;P33778;Q16778;Q8N257	OTHRMS1	01:03:00	12.9227	14.6181	1.69544	1ng	MS1	0.110474
	P06899;P23527;P33778;Q16778;Q8N257	OTHRMS1	01:04:00	12.4995	15.2777	2.77815	1ng	MS1	0.778148
	P06899;P23527;P33778;Q16778;Q8N257	OTHRMS1	01:05:00	11.7179	14.8144	3.09652	1ng	MS1	0.774594
	P07099	OTDIA	01:03:00	10.0329	11.4331	1.40021	1ng	MS1	-0.184756
	P07099	OTDIA	01:04:00	9.59876	11.4814	1.88267	1ng	MS1	-0.117332
	P07099	OTHRMS1	01:03:00	10.0811	11.3979	1.31685	1ng	MS1	-0.268114
	P07099	OTHRMS1	01:04:00	9.2496	11.2374	1.98785	1ng	MS1	-0.0121453
	P07108;P07108-2;P07108-3;P07108-4;P07108-5;P07108-6	OTDIA	01:01:00	10.2802	10.2039	-0.076263	1ng	MS1	-0.076263
	P07108;P07108-2;P07108-3;P07108-4;P07108-5;P07108-6	OTDIA	01:02:00	10.0224	11.0387	1.01627	1ng	MS1	0.0162724
	P07108;P07108-2;P07108-3;P07108-4;P07108-5;P07108-6	OTDIA	01:03:00	9.83793	11.325	1.4871	1ng	MS1	-0.0978649
	P07108;P07108-2;P07108-3;P07108-4;P07108-5;P07108-6	OTDIA	01:04:00	9.36733	11.1833	1.81601	1ng	MS1	-0.183985
	P07108;P07108-2;P07108-3;P07108-4;P07108-5;P07108-6	OTDIA	01:05:00	9.9358	11.9485	2.01268	1ng	MS1	-0.309252
	P07108;P07108-2;P07108-3;P07108-4;P07108-5;P07108-6	OTHRMS1	01:01:00	10.9062	10.6635	-0.242641	1ng	MS1	-0.242641
	P07108;P07108-2;P07108-3;P07108-4;P07108-5;P07108-6	OTHRMS1	01:02:00	10.6755	11.5138	0.838294	1ng	MS1	-0.161706
	P07108;P07108-2;P07108-3;P07108-4;P07108-5;P07108-6	OTHRMS1	01:03:00	10.1999	11.6962	1.49625	1ng	MS1	-0.0887165
	P07108;P07108-2;P07108-3;P07108-4;P07108-5;P07108-6	OTHRMS1	01:04:00	10.0362	11.931	1.89482	1ng	MS1	-0.105175
	P07108;P07108-2;P07108-3;P07108-4;P07108-5;P07108-6	OTHRMS1	01:05:00	10.2016	12.3954	2.19383	1ng	MS1	-0.128099
	P07148;Q9NQV6-6	OTDIA	01:03:00	11.4195	6.83513	-4.58438	1ng	MS1	-6.16934
	P07148;Q9NQV6-6	OTHRMS1	01:03:00	11.5367	6.20334	-5.33333	1ng	MS1	-6.91829
	P07195	OTDIA	01:01:00	13.893	13.8294	-0.0636628	1ng	MS1	-0.0636628
	P07195	OTDIA	01:02:00	13.6186	14.4744	0.855851	1ng	MS1	-0.144149
	P07195	OTDIA	01:03:00	13.3436	14.873	1.52942	1ng	MS1	-0.0555452
	P07195	OTDIA	01:04:00	12.8456	14.7637	1.91803	1ng	MS1	-0.0819654
	P07195	OTDIA	01:05:00	12.5835	14.7928	2.20932	1ng	MS1	-0.112609
	P07195	OTHRMS1	01:01:00	13.7398	13.6358	-0.104016	1ng	MS1	-0.104016
	P07195	OTHRMS1	01:02:00	13.4541	14.3197	0.86568	1ng	MS1	-0.13432
	P07195	OTHRMS1	01:03:00	13.2387	14.7437	1.50502	1ng	MS1	-0.0799392
	P07195	OTHRMS1	01:04:00	12.671	14.5679	1.89691	1ng	MS1	-0.103087
	P07195	OTHRMS1	01:05:00	12.6879	14.6703	1.98239	1ng	MS1	-0.339536
	P07237	OTDIA	01:01:00	13.5409	13.5347	-0.00619449	1ng	MS1	-0.00619449
	P07237	OTDIA	01:02:00	13.096	14.1129	1.01692	1ng	MS1	0.0169169
	P07237	OTDIA	01:03:00	12.3147	13.9655	1.65075	1ng	MS1	0.0657832
	P07237	OTDIA	01:04:00	11.8361	13.9988	2.16269	1ng	MS1	0.162689
	P07237	OTDIA	01:05:00	11.6804	14.1597	2.47927	1ng	MS1	0.157347
	P07237	OTHRMS1	01:01:00	13.4633	13.4276	-0.0356861	1ng	MS1	-0.0356861
	P07237	OTHRMS1	01:02:00	13.0237	14.0183	0.994585	1ng	MS1	-0.00541544
	P07237	OTHRMS1	01:03:00	12.2631	13.9169	1.65384	1ng	MS1	0.068878
	P07237	OTHRMS1	01:04:00	11.7378	13.8717	2.13397	1ng	MS1	0.133967
	P07237	OTHRMS1	01:05:00	11.5854	14.111	2.52569	1ng	MS1	0.203764
	P07355	OTDIA	01:01:00	13.2229	13.3625	0.139651	1ng	MS1	0.139651
	P07355	OTDIA	01:02:00	12.8755	13.985	1.10953	1ng	MS1	0.109527
	P07355	OTDIA	01:03:00	12.2457	13.994	1.74837	1ng	MS1	0.163412
	P07355	OTDIA	01:04:00	11.6595	13.8626	2.20309	1ng	MS1	0.20309
	P07355	OTDIA	01:05:00	11.7008	14.231	2.53027	1ng	MS1	0.208342
	P07355	OTHRMS1	01:01:00	13.164	13.3591	0.195072	1ng	MS1	0.195072
	P07355	OTHRMS1	01:02:00	12.8318	13.9547	1.12291	1ng	MS1	0.122909
	P07355	OTHRMS1	01:03:00	12.1448	13.8914	1.74659	1ng	MS1	0.161627
	P07355	OTHRMS1	01:04:00	11.6052	13.8067	2.20145	1ng	MS1	0.201454
	P07355	OTHRMS1	01:05:00	11.6645	14.1733	2.50881	1ng	MS1	0.186884
	P07437	OTDIA	01:01:00	13.6728	13.7322	0.0594316	1ng	MS1	0.0594316
	P07437	OTDIA	01:02:00	13.311	14.4878	1.17684	1ng	MS1	0.176836
	P07437	OTDIA	01:03:00	13.4031	15.3454	1.94233	1ng	MS1	0.357366
	P07437	OTDIA	01:04:00	12.4943	14.8369	2.34256	1ng	MS1	0.342563
	P07437	OTDIA	01:05:00	12.6677	15.4373	2.7696	1ng	MS1	0.447669
	P07437	OTHRMS1	01:01:00	13.6622	13.7242	0.0620068	1ng	MS1	0.0620068
	P07437	OTHRMS1	01:02:00	13.2787	14.4265	1.14784	1ng	MS1	0.147837
	P07437	OTHRMS1	01:03:00	13.3804	15.3076	1.92728	1ng	MS1	0.342322
	P07437	OTHRMS1	01:04:00	12.4323	14.7998	2.3675	1ng	MS1	0.367504
	P07437	OTHRMS1	01:05:00	12.7402	15.4145	2.67429	1ng	MS1	0.352361
	P07602;P07602-2;P07602-3	OTDIA	01:01:00	10.3789	10.2476	-0.131271	1ng	MS1	-0.131271
	P07602;P07602-2;P07602-3	OTDIA	01:02:00	10.151	10.8856	0.73463	1ng	MS1	-0.26537
	P07602;P07602-2;P07602-3	OTDIA	01:03:00	9.74924	11.5651	1.81589	1ng	MS1	0.230931
	P07602;P07602-2;P07602-3	OTDIA	01:04:00	9.18976	11.542	2.35228	1ng	MS1	0.352276
	P07602;P07602-2;P07602-3	OTDIA	01:05:00	9.03257	11.6606	2.62799	1ng	MS1	0.306058
	P07602;P07602-2;P07602-3	OTHRMS1	01:01:00	10.7068	10.501	-0.205731	1ng	MS1	-0.205731
	P07602;P07602-2;P07602-3	OTHRMS1	01:02:00	10.3021	11.2264	0.924236	1ng	MS1	-0.0757645
	P07602;P07602-2;P07602-3	OTHRMS1	01:03:00	10.1579	11.5507	1.39286	1ng	MS1	-0.192102
	P07602;P07602-2;P07602-3	OTHRMS1	01:04:00	9.97661	12.0629	2.08625	1ng	MS1	0.0862504
	P07602;P07602-2;P07602-3	OTHRMS1	01:05:00	10.1788	12.0525	1.87366	1ng	MS1	-0.448265
	P07737	OTDIA	01:01:00	14.1597	13.9987	-0.161003	1ng	MS1	-0.161003
	P07737	OTDIA	01:02:00	13.6954	14.5388	0.843439	1ng	MS1	-0.156561
	P07737	OTDIA	01:03:00	13.2995	14.7928	1.49327	1ng	MS1	-0.0916959
	P07737	OTDIA	01:04:00	12.9349	14.8802	1.9453	1ng	MS1	-0.0546999
	P07737	OTDIA	01:05:00	12.6605	14.9218	2.26136	1ng	MS1	-0.0605689
	P07737	OTHRMS1	01:01:00	14.1043	13.9435	-0.160811	1ng	MS1	-0.160811
	P07737	OTHRMS1	01:02:00	13.5975	14.4418	0.844294	1ng	MS1	-0.155706
	P07737	OTHRMS1	01:03:00	13.2282	14.7277	1.49948	1ng	MS1	-0.0854847
	P07737	OTHRMS1	01:04:00	12.8371	14.7817	1.94463	1ng	MS1	-0.0553746
	P07737	OTHRMS1	01:05:00	12.5636	14.7934	2.22977	1ng	MS1	-0.092154
	P07741;P07741-2	OTDIA	01:01:00	11.5045	11.4552	-0.0492586	1ng	MS1	-0.0492586
	P07741;P07741-2	OTDIA	01:02:00	11.1618	11.9996	0.837752	1ng	MS1	-0.162248
	P07741;P07741-2	OTDIA	01:03:00	10.7336	12.5904	1.85676	1ng	MS1	0.271801
	P07741;P07741-2	OTDIA	01:04:00	10.2713	12.5553	2.28404	1ng	MS1	0.284036
	P07741;P07741-2	OTDIA	01:05:00	10.6165	12.7834	2.16691	1ng	MS1	-0.155018
	P07741;P07741-2	OTHRMS1	01:01:00	11.5654	11.2695	-0.29593	1ng	MS1	-0.29593
	P07741;P07741-2	OTHRMS1	01:02:00	11.3883	11.9881	0.599723	1ng	MS1	-0.400277
	P07741;P07741-2	OTHRMS1	01:03:00	11.1157	12.4689	1.3532	1ng	MS1	-0.231763
	P07741;P07741-2	OTHRMS1	01:04:00	10.7865	12.4785	1.69206	1ng	MS1	-0.307937
	P07741;P07741-2	OTHRMS1	01:05:00	10.8644	12.5995	1.73508	1ng	MS1	-0.586849
	P07814	OTDIA	01:01:00	10.0943	9.99689	-0.0973969	1ng	MS1	-0.0973969
	P07814	OTDIA	01:02:00	9.54287	10.7736	1.23076	1ng	MS1	0.230762
	P07814	OTDIA	01:03:00	9.64021	11.455	1.81476	1ng	MS1	0.229793
	P07814	OTDIA	01:04:00	8.99218	11.5937	2.60154	1ng	MS1	0.601542
	P07814	OTDIA	01:05:00	8.36447	11.4034	3.03893	1ng	MS1	0.717006
	P07814	OTHRMS1	01:01:00	10.2776	10.1623	-0.115295	1ng	MS1	-0.115295
	P07814	OTHRMS1	01:02:00	9.34352	10.7526	1.40907	1ng	MS1	0.409073
	P07814	OTHRMS1	01:03:00	9.74165	11.5866	1.84498	1ng	MS1	0.260022
	P07814	OTHRMS1	01:04:00	9.22578	11.6209	2.39513	1ng	MS1	0.395125
	P07814	OTHRMS1	01:05:00	8.71725	11.4159	2.69867	1ng	MS1	0.376743
	P07900;P07900-2	OTDIA	01:01:00	13.0537	13.0929	0.0392326	1ng	MS1	0.0392326
	P07900;P07900-2	OTDIA	01:02:00	12.5968	13.5817	0.984888	1ng	MS1	-0.0151119
	P07900;P07900-2	OTDIA	01:03:00	12.3279	13.8957	1.56784	1ng	MS1	-0.0171223
	P07900;P07900-2	OTDIA	01:04:00	11.8282	13.8634	2.0353	1ng	MS1	0.035296
	P07900;P07900-2	OTDIA	01:05:00	11.3635	13.7556	2.39202	1ng	MS1	0.070088
	P07900;P07900-2	OTHRMS1	01:01:00	12.9733	12.9337	-0.0396464	1ng	MS1	-0.0396464
	P07900;P07900-2	OTHRMS1	01:02:00	12.6913	13.5829	0.891622	1ng	MS1	-0.108378
	P07900;P07900-2	OTHRMS1	01:03:00	12.2208	13.8167	1.59591	1ng	MS1	0.0109501
	P07900;P07900-2	OTHRMS1	01:04:00	11.9041	13.922	2.01792	1ng	MS1	0.0179224
	P07900;P07900-2	OTHRMS1	01:05:00	11.3947	13.7454	2.35069	1ng	MS1	0.0287649
	P07910;P07910-2;P07910-4	OTDIA	01:01:00	13.171	12.9228	-0.248198	1ng	MS1	-0.248198
	P07910;P07910-2;P07910-4	OTDIA	01:02:00	12.7344	13.4354	0.701005	1ng	MS1	-0.298995
	P07910;P07910-2;P07910-4	OTDIA	01:03:00	12.6228	14.0363	1.4135	1ng	MS1	-0.171461
	P07910;P07910-2;P07910-4	OTDIA	01:04:00	11.9151	13.7359	1.82079	1ng	MS1	-0.179212
	P07910;P07910-2;P07910-4	OTDIA	01:05:00	12.0322	14.1806	2.14839	1ng	MS1	-0.173535
	P07910;P07910-2;P07910-4	OTHRMS1	01:01:00	13.123	12.8157	-0.30735	1ng	MS1	-0.30735
	P07910;P07910-2;P07910-4	OTHRMS1	01:02:00	12.7256	13.3491	0.623501	1ng	MS1	-0.376499
	P07910;P07910-2;P07910-4	OTHRMS1	01:03:00	12.6115	13.9805	1.36893	1ng	MS1	-0.216028
	P07910;P07910-2;P07910-4	OTHRMS1	01:04:00	11.8522	13.6822	1.82994	1ng	MS1	-0.170059
	P07910;P07910-2;P07910-4	OTHRMS1	01:05:00	12.0584	14.1173	2.05887	1ng	MS1	-0.263058
	P07919	OTDIA	01:03:00	6.50103	9.78298	3.28195	1ng	MS1	1.69699
	P07919	OTHRMS1	01:03:00	7.71847	10.0246	2.30612	1ng	MS1	0.721161
	P07951-2;P07951-3	OTDIA	01:01:00	12.1065	12.2913	0.184762	1ng	MS1	0.184762
	P07951-2;P07951-3	OTDIA	01:02:00	12.0967	12.9208	0.824158	1ng	MS1	-0.175842
	P07951-2;P07951-3	OTDIA	01:03:00	11.5032	13.1768	1.67362	1ng	MS1	0.0886548
	P07951-2;P07951-3	OTDIA	01:04:00	11.3077	13.1894	1.88174	1ng	MS1	-0.118262
	P07951-2;P07951-3	OTDIA	01:05:00	10.7347	13.2541	2.51938	1ng	MS1	0.197449
	P07951-2;P07951-3	OTHRMS1	01:01:00	12.4329	12.4919	0.0590398	1ng	MS1	0.0590398
	P07951-2;P07951-3	OTHRMS1	01:02:00	12.1026	13.0402	0.937585	1ng	MS1	-0.0624148
	P07951-2;P07951-3	OTHRMS1	01:03:00	11.5961	13.1911	1.59507	1ng	MS1	0.0101123
	P07951-2;P07951-3	OTHRMS1	01:04:00	11.026	13.0646	2.03861	1ng	MS1	0.0386108
	P07951-2;P07951-3	OTHRMS1	01:05:00	10.8048	13.224	2.41922	1ng	MS1	0.0972929
	P07954;P07954-2	OTDIA	01:01:00	11.0328	10.8969	-0.135891	1ng	MS1	-0.135891
	P07954;P07954-2	OTDIA	01:02:00	10.6532	11.6793	1.02606	1ng	MS1	0.0260637
	P07954;P07954-2	OTDIA	01:03:00	10.7464	12.326	1.57963	1ng	MS1	-0.00533052
	P07954;P07954-2	OTDIA	01:04:00	10.2347	12.3768	2.14218	1ng	MS1	0.142176
	P07954;P07954-2	OTDIA	01:05:00	10.0702	12.4292	2.35906	1ng	MS1	0.037134
	P07954;P07954-2	OTHRMS1	01:01:00	11.1727	11.0022	-0.170539	1ng	MS1	-0.170539
	P07954;P07954-2	OTHRMS1	01:02:00	10.8041	11.8371	1.03306	1ng	MS1	0.0330553
	P07954;P07954-2	OTHRMS1	01:03:00	10.621	12.323	1.70206	1ng	MS1	0.117099
	P07954;P07954-2	OTHRMS1	01:04:00	10.1721	12.4134	2.24129	1ng	MS1	0.241289
	P07954;P07954-2	OTHRMS1	01:05:00	10.0799	12.4498	2.36992	1ng	MS1	0.0479932
	P08133;P08133-2	OTDIA	01:04:00	9.527	11.5333	2.0063	1ng	MS1	0.00629826
	P08133;P08133-2	OTDIA	01:05:00	9.30457	11.6656	2.361	1ng	MS1	0.0390768
	P08133;P08133-2	OTHRMS1	01:04:00	9.54714	11.427	1.8799	1ng	MS1	-0.120101
	P08133;P08133-2	OTHRMS1	01:05:00	9.31117	11.471	2.15981	1ng	MS1	-0.162122
	P08134	OTDIA	01:03:00	8.69115	10.6379	1.94671	1ng	MS1	0.361743
	P08134	OTDIA	01:04:00	7.96474	10.6093	2.64455	1ng	MS1	0.644552
	P08134	OTDIA	01:05:00	6.27239	11.1009	4.82849	1ng	MS1	2.50656
	P08134	OTHRMS1	01:03:00	9.28453	11.0514	1.76686	1ng	MS1	0.1819
	P08134	OTHRMS1	01:04:00	9.13176	11.4002	2.26844	1ng	MS1	0.268442
	P08134	OTHRMS1	01:05:00	9.48956	11.2915	1.8019	1ng	MS1	-0.520024
	P08174;P08174-2;P08174-3;P08174-4;P08174-5;P08174-6;P08174-7	OTDIA	01:01:00	11.5095	11.3721	-0.137386	1ng	MS1	-0.137386
	P08174;P08174-2;P08174-3;P08174-4;P08174-5;P08174-6;P08174-7	OTDIA	01:02:00	10.9294	11.8812	0.951786	1ng	MS1	-0.048214
	P08174;P08174-2;P08174-3;P08174-4;P08174-5;P08174-6;P08174-7	OTDIA	01:03:00	11.3723	12.0615	0.689176	1ng	MS1	-0.895787
	P08174;P08174-2;P08174-3;P08174-4;P08174-5;P08174-6;P08174-7	OTDIA	01:04:00	10.8137	12.6967	1.88298	1ng	MS1	-0.11702
	P08174;P08174-2;P08174-3;P08174-4;P08174-5;P08174-6;P08174-7	OTDIA	01:05:00	10.2065	12.6476	2.44112	1ng	MS1	0.119187
	P08174;P08174-2;P08174-3;P08174-4;P08174-5;P08174-6;P08174-7	OTHRMS1	01:01:00	11.678	11.4252	-0.252792	1ng	MS1	-0.252792
	P08174;P08174-2;P08174-3;P08174-4;P08174-5;P08174-6;P08174-7	OTHRMS1	01:02:00	11.6319	11.8041	0.17216	1ng	MS1	-0.82784
	P08174;P08174-2;P08174-3;P08174-4;P08174-5;P08174-6;P08174-7	OTHRMS1	01:03:00	11.7852	12.126	0.340813	1ng	MS1	-1.24415
	P08174;P08174-2;P08174-3;P08174-4;P08174-5;P08174-6;P08174-7	OTHRMS1	01:04:00	12.0101	12.539	0.528901	1ng	MS1	-1.4711
	P08174;P08174-2;P08174-3;P08174-4;P08174-5;P08174-6;P08174-7	OTHRMS1	01:05:00	12.3681	12.8424	0.47432	1ng	MS1	-1.84761
	P08195;P08195-2;P08195-3;P08195-4	OTDIA	01:01:00	13.6037	13.4327	-0.170975	1ng	MS1	-0.170975
	P08195;P08195-2;P08195-3;P08195-4	OTDIA	01:02:00	13.241	14.0666	0.825565	1ng	MS1	-0.174435
	P08195;P08195-2;P08195-3;P08195-4	OTDIA	01:03:00	13.0237	14.473	1.44925	1ng	MS1	-0.135716
	P08195;P08195-2;P08195-3;P08195-4	OTDIA	01:04:00	12.8008	14.6847	1.88389	1ng	MS1	-0.116106
	P08195;P08195-2;P08195-3;P08195-4	OTDIA	01:05:00	12.3494	14.5575	2.20818	1ng	MS1	-0.113745
	P08195;P08195-2;P08195-3;P08195-4	OTHRMS1	01:01:00	13.5328	13.3565	-0.176263	1ng	MS1	-0.176263
	P08195;P08195-2;P08195-3;P08195-4	OTHRMS1	01:02:00	13.1902	14.0436	0.853319	1ng	MS1	-0.146681
	P08195;P08195-2;P08195-3;P08195-4	OTHRMS1	01:03:00	12.9408	14.3927	1.45192	1ng	MS1	-0.133046
	P08195;P08195-2;P08195-3;P08195-4	OTHRMS1	01:04:00	12.7846	14.6237	1.83911	1ng	MS1	-0.160894
	P08195;P08195-2;P08195-3;P08195-4	OTHRMS1	01:05:00	12.2867	14.4839	2.19725	1ng	MS1	-0.124677
	P08237;P08237-2;P08237-3	OTDIA	01:03:00	7.07348	12.0314	4.95793	1ng	MS1	3.37297
	P08237;P08237-2;P08237-3	OTDIA	01:05:00	8.16446	12.1234	3.95896	1ng	MS1	1.63703
	P08237;P08237-2;P08237-3	OTHRMS1	01:03:00	10.3819	12.104	1.72215	1ng	MS1	0.137188
	P08237;P08237-2;P08237-3	OTHRMS1	01:05:00	11.2287	12.1155	0.886823	1ng	MS1	-1.43511
	P08238	OTDIA	01:01:00	15.3462	15.2845	-0.0617093	1ng	MS1	-0.0617093
	P08238	OTDIA	01:02:00	14.9003	15.8101	0.909859	1ng	MS1	-0.0901411
	P08238	OTDIA	01:03:00	14.508	16.0709	1.56294	1ng	MS1	-0.0220232
	P08238	OTDIA	01:04:00	14.1985	16.2038	2.00529	1ng	MS1	0.00528925
	P08238	OTDIA	01:05:00	13.8994	16.2229	2.3235	1ng	MS1	0.00156952
	P08238	OTHRMS1	01:01:00	15.1922	15.0934	-0.0988862	1ng	MS1	-0.0988862
	P08238	OTHRMS1	01:02:00	14.7735	15.6897	0.916196	1ng	MS1	-0.0838037
	P08238	OTHRMS1	01:03:00	14.4251	16.0017	1.57663	1ng	MS1	-0.00833692
	P08238	OTHRMS1	01:04:00	14.0732	16.0674	1.99425	1ng	MS1	-0.00574797
	P08238	OTHRMS1	01:05:00	13.7769	16.1054	2.32846	1ng	MS1	0.00653059
	P08240;P08240-2	OTDIA	01:03:00	9.76653	11.1457	1.37913	1ng	MS1	-0.205837
	P08240;P08240-2	OTDIA	01:04:00	9.474	11.1598	1.68576	1ng	MS1	-0.314239
	P08240;P08240-2	OTDIA	01:05:00	8.66042	10.6532	1.99279	1ng	MS1	-0.329143
	P08240;P08240-2	OTHRMS1	01:03:00	9.8149	11.2147	1.39982	1ng	MS1	-0.185144
	P08240;P08240-2	OTHRMS1	01:04:00	9.34058	11.3361	1.99547	1ng	MS1	-0.00452768
	P08240;P08240-2	OTHRMS1	01:05:00	8.62796	10.9672	2.33928	1ng	MS1	0.0173546
	P08243;P08243-2;P08243-3	OTDIA	01:01:00	10.0458	10.4741	0.428273	1ng	MS1	0.428273
	P08243;P08243-2;P08243-3	OTDIA	01:02:00	9.89135	11.2642	1.37283	1ng	MS1	0.372834
	P08243;P08243-2;P08243-3	OTDIA	01:03:00	9.33851	11.6125	2.27401	1ng	MS1	0.689044
	P08243;P08243-2;P08243-3	OTDIA	01:04:00	9.00882	11.6085	2.59972	1ng	MS1	0.599717
	P08243;P08243-2;P08243-3	OTDIA	01:05:00	8.5599	11.3086	2.74873	1ng	MS1	0.426801
	P08243;P08243-2;P08243-3	OTHRMS1	01:01:00	10.7678	10.6616	-0.106231	1ng	MS1	-0.106231
	P08243;P08243-2;P08243-3	OTHRMS1	01:02:00	10.7336	11.4422	0.708673	1ng	MS1	-0.291327
	P08243;P08243-2;P08243-3	OTHRMS1	01:03:00	10.3648	11.692	1.3273	1ng	MS1	-0.257666
	P08243;P08243-2;P08243-3	OTHRMS1	01:04:00	10.3671	11.4715	1.10441	1ng	MS1	-0.895589
	P08243;P08243-2;P08243-3	OTHRMS1	01:05:00	10.4025	11.2952	0.892679	1ng	MS1	-1.42925
	P08559;P08559-2;P08559-3;P08559-4	OTDIA	01:04:00	9.17426	10.3474	1.17312	1ng	MS1	-0.826885
	P08559;P08559-2;P08559-3;P08559-4	OTDIA	01:05:00	8.96677	10.5123	1.54556	1ng	MS1	-0.776369
	P08559;P08559-2;P08559-3;P08559-4	OTHRMS1	01:04:00	9.76073	10.4577	0.696989	1ng	MS1	-1.30301
	P08559;P08559-2;P08559-3;P08559-4	OTHRMS1	01:05:00	9.48034	10.7374	1.25709	1ng	MS1	-1.06484
	P08574	OTDIA	01:01:00	11.716	11.5472	-0.168766	1ng	MS1	-0.168766
	P08574	OTDIA	01:02:00	11.2744	12.0666	0.792213	1ng	MS1	-0.207787
	P08574	OTDIA	01:04:00	10.6508	12.7434	2.09258	1ng	MS1	0.0925814
	P08574	OTDIA	01:05:00	10.5192	12.9159	2.39671	1ng	MS1	0.0747772
	P08574	OTHRMS1	01:01:00	11.4211	11.3381	-0.0829955	1ng	MS1	-0.0829955
	P08574	OTHRMS1	01:02:00	11.2237	12.0256	0.801891	1ng	MS1	-0.198109
	P08574	OTHRMS1	01:04:00	10.3706	12.6203	2.24976	1ng	MS1	0.249763
	P08574	OTHRMS1	01:05:00	10.1327	12.7785	2.64582	1ng	MS1	0.323888
	P08579	OTDIA	01:04:00	9.26474	11.185	1.92022	1ng	MS1	-0.0797813
	P08579	OTHRMS1	01:04:00	9.55342	11.4714	1.91796	1ng	MS1	-0.0820378
	P08670	OTDIA	01:01:00	14.0823	14.0179	-0.0644264	1ng	MS1	-0.0644264
	P08670	OTDIA	01:02:00	13.7348	14.647	0.912115	1ng	MS1	-0.0878847
	P08670	OTDIA	01:03:00	13.245	14.8358	1.59073	1ng	MS1	0.00576761
	P08670	OTDIA	01:04:00	12.9146	14.9576	2.04298	1ng	MS1	0.0429756
	P08670	OTDIA	01:05:00	12.7199	15.0466	2.32664	1ng	MS1	0.00471294
	P08670	OTHRMS1	01:01:00	14.0577	13.9812	-0.0765389	1ng	MS1	-0.0765389
	P08670	OTHRMS1	01:02:00	13.6519	14.5756	0.923624	1ng	MS1	-0.0763755
	P08670	OTHRMS1	01:03:00	13.1844	14.7662	1.58171	1ng	MS1	-0.00324864
	P08670	OTHRMS1	01:04:00	12.8649	14.9137	2.04881	1ng	MS1	0.0488132
	P08670	OTHRMS1	01:05:00	12.6744	14.9868	2.31236	1ng	MS1	-0.00956361
	P08708	OTDIA	01:01:00	11.6699	11.4876	-0.182293	1ng	MS1	-0.182293
	P08708	OTDIA	01:02:00	11.2918	12.16	0.868203	1ng	MS1	-0.131797
	P08708	OTDIA	01:03:00	10.3704	12.1208	1.75046	1ng	MS1	0.165496
	P08708	OTDIA	01:04:00	10.2978	12.4991	2.2013	1ng	MS1	0.201297
	P08708	OTDIA	01:05:00	9.15903	11.9433	2.78429	1ng	MS1	0.462365
	P08708	OTHRMS1	01:01:00	11.7547	11.6051	-0.149557	1ng	MS1	-0.149557
	P08708	OTHRMS1	01:02:00	11.4855	12.311	0.825471	1ng	MS1	-0.174529
	P08708	OTHRMS1	01:03:00	10.45	11.9978	1.54779	1ng	MS1	-0.0371723
	P08708	OTHRMS1	01:04:00	10.3034	12.4889	2.18554	1ng	MS1	0.185539
	P08708	OTHRMS1	01:05:00	9.34025	12.0568	2.71651	1ng	MS1	0.394586
	P08729	OTDIA	01:01:00	12.3023	12.285	-0.0172573	1ng	MS1	-0.0172573
	P08729	OTDIA	01:02:00	11.8542	12.8564	1.00222	1ng	MS1	0.00221574
	P08729	OTDIA	01:03:00	11.7673	13.4326	1.66526	1ng	MS1	0.0802937
	P08729	OTDIA	01:04:00	10.9919	13.163	2.1711	1ng	MS1	0.1711
	P08729	OTDIA	01:05:00	11.0442	13.571	2.52684	1ng	MS1	0.204915
	P08729	OTHRMS1	01:01:00	12.2317	12.2041	-0.0276069	1ng	MS1	-0.0276069
	P08729	OTHRMS1	01:02:00	11.7721	12.7677	0.995533	1ng	MS1	-0.00446711
	P08729	OTHRMS1	01:03:00	11.6711	13.3446	1.67353	1ng	MS1	0.0885682
	P08729	OTHRMS1	01:04:00	10.9148	13.0966	2.18181	1ng	MS1	0.181806
	P08729	OTHRMS1	01:05:00	10.8594	13.2998	2.44037	1ng	MS1	0.118439
	P08758	OTDIA	01:01:00	12.0482	11.74	-0.308287	1ng	MS1	-0.308287
	P08758	OTDIA	01:02:00	11.6699	12.6568	0.986913	1ng	MS1	-0.0130869
	P08758	OTDIA	01:03:00	10.7552	12.5189	1.76373	1ng	MS1	0.178772
	P08758	OTDIA	01:04:00	10.4081	12.6954	2.28731	1ng	MS1	0.287314
	P08758	OTDIA	01:05:00	10.5542	12.9877	2.43352	1ng	MS1	0.111587
	P08758	OTHRMS1	01:01:00	11.9298	11.6775	-0.252319	1ng	MS1	-0.252319
	P08758	OTHRMS1	01:02:00	11.6556	12.7945	1.1389	1ng	MS1	0.138902
	P08758	OTHRMS1	01:03:00	10.7076	12.5209	1.81325	1ng	MS1	0.228291
	P08758	OTHRMS1	01:04:00	10.3993	12.6326	2.23328	1ng	MS1	0.233279
	P08758	OTHRMS1	01:05:00	10.3518	12.8481	2.49631	1ng	MS1	0.174386
	P08865	OTDIA	01:01:00	13.2213	12.9049	-0.316402	1ng	MS1	-0.316402
	P08865	OTDIA	01:02:00	12.6189	13.507	0.888089	1ng	MS1	-0.111911
	P08865	OTDIA	01:03:00	12.5124	13.9304	1.41798	1ng	MS1	-0.16698
	P08865	OTDIA	01:04:00	12.0788	14.0927	2.01383	1ng	MS1	0.0138313
	P08865	OTDIA	01:05:00	11.8914	14.1871	2.29575	1ng	MS1	-0.0261806
	P08865	OTHRMS1	01:01:00	13.1087	12.7784	-0.330203	1ng	MS1	-0.330203
	P08865	OTHRMS1	01:02:00	12.5483	13.3839	0.835581	1ng	MS1	-0.164419
	P08865	OTHRMS1	01:03:00	12.4467	13.8835	1.4368	1ng	MS1	-0.148164
	P08865	OTHRMS1	01:04:00	11.9607	13.9851	2.02439	1ng	MS1	0.0243909
	P08865	OTHRMS1	01:05:00	11.7951	14.0755	2.28042	1ng	MS1	-0.0415074
	P08962;P08962-2;P08962-3	OTDIA	01:01:00	10.4929	10.5811	0.0882562	1ng	MS1	0.0882562
	P08962;P08962-2;P08962-3	OTDIA	01:02:00	9.44151	10.6114	1.16992	1ng	MS1	0.169915
	P08962;P08962-2;P08962-3	OTDIA	01:03:00	10.0443	11.7133	1.66903	1ng	MS1	0.0840707
	P08962;P08962-2;P08962-3	OTDIA	01:04:00	9.90365	12.1073	2.20361	1ng	MS1	0.203606
	P08962;P08962-2;P08962-3	OTDIA	01:05:00	9.60674	11.762	2.15526	1ng	MS1	-0.166671
	P08962;P08962-2;P08962-3	OTHRMS1	01:01:00	10.7343	10.6902	-0.0441452	1ng	MS1	-0.0441452
	P08962;P08962-2;P08962-3	OTHRMS1	01:02:00	9.84831	10.9333	1.085	1ng	MS1	0.0850029
	P08962;P08962-2;P08962-3	OTHRMS1	01:03:00	10.2841	11.8853	1.60128	1ng	MS1	0.0163195
	P08962;P08962-2;P08962-3	OTHRMS1	01:04:00	9.84868	11.6674	1.81876	1ng	MS1	-0.181236
	P08962;P08962-2;P08962-3	OTHRMS1	01:05:00	9.29035	12.1624	2.87201	1ng	MS1	0.550081
	P09012	OTDIA	01:04:00	10.0958	12.2507	2.15485	1ng	MS1	0.154846
	P09012	OTDIA	01:05:00	9.61629	12.2772	2.66093	1ng	MS1	0.339001
	P09012	OTHRMS1	01:04:00	10.3792	12.3814	2.00221	1ng	MS1	0.00221189
	P09012	OTHRMS1	01:05:00	10.4046	12.583	2.17839	1ng	MS1	-0.143535
	P09234	OTDIA	01:01:00	9.89065	10.182	0.291324	1ng	MS1	0.291324
	P09234	OTDIA	01:02:00	9.38046	10.9986	1.61812	1ng	MS1	0.618117
	P09234	OTDIA	01:03:00	9.02353	11.844	2.8205	1ng	MS1	1.23554
	P09234	OTDIA	01:04:00	8.59452	11.3604	2.76588	1ng	MS1	0.765881
	P09234	OTDIA	01:05:00	8.18763	11.1996	3.01199	1ng	MS1	0.690058
	P09234	OTHRMS1	01:01:00	10.1365	10.5649	0.42839	1ng	MS1	0.42839
	P09234	OTHRMS1	01:02:00	9.94716	11.2394	1.29223	1ng	MS1	0.292226
	P09234	OTHRMS1	01:03:00	9.40428	11.6312	2.22696	1ng	MS1	0.641999
	P09234	OTHRMS1	01:04:00	8.62912	11.3791	2.74997	1ng	MS1	0.74997
	P09234	OTHRMS1	01:05:00	7.69077	11.3281	3.63732	1ng	MS1	1.31539
	P09382	OTDIA	01:01:00	11.8048	11.6977	-0.107132	1ng	MS1	-0.107132
	P09382	OTDIA	01:02:00	11.7225	12.595	0.872542	1ng	MS1	-0.127458
	P09382	OTDIA	01:03:00	11.6494	13.184	1.53464	1ng	MS1	-0.0503205
	P09382	OTDIA	01:04:00	11.1033	13.1213	2.01801	1ng	MS1	0.0180116
	P09382	OTDIA	01:05:00	10.288	12.7907	2.50271	1ng	MS1	0.180778
	P09382	OTHRMS1	01:01:00	11.7612	11.6733	-0.0878302	1ng	MS1	-0.0878302
	P09382	OTHRMS1	01:02:00	11.6682	12.5908	0.922625	1ng	MS1	-0.0773746
	P09382	OTHRMS1	01:03:00	11.554	13.1879	1.63391	1ng	MS1	0.0489474
	P09382	OTHRMS1	01:04:00	11.1845	13.1315	1.94701	1ng	MS1	-0.0529875
	P09382	OTHRMS1	01:05:00	10.3408	12.7338	2.39296	1ng	MS1	0.0710273
	P09429	OTDIA	01:01:00	9.61698	9.54156	-0.0754227	1ng	MS1	-0.0754227
	P09429	OTDIA	01:02:00	9.15384	10.2737	1.11982	1ng	MS1	0.119823
	P09429	OTDIA	01:03:00	9.96153	11.342	1.38042	1ng	MS1	-0.204538
	P09429	OTDIA	01:04:00	9.21858	11.5144	2.29584	1ng	MS1	0.295835
	P09429	OTDIA	01:05:00	8.39579	11.1311	2.73527	1ng	MS1	0.413345
	P09429	OTHRMS1	01:01:00	9.91542	9.54104	-0.374383	1ng	MS1	-0.374383
	P09429	OTHRMS1	01:02:00	9.86958	10.7239	0.85428	1ng	MS1	-0.14572
	P09429	OTHRMS1	01:03:00	10.0248	11.4478	1.42307	1ng	MS1	-0.161896
	P09429	OTHRMS1	01:04:00	9.46234	11.5276	2.06529	1ng	MS1	0.0652928
	P09429	OTHRMS1	01:05:00	8.8629	11.3789	2.51601	1ng	MS1	0.194084
	P09493;P09493-10;P09493-2;P09493-3;P09493-4;P09493-5;P09493-6;P09493-7;P09493-8;P09493-9	OTDIA	01:05:00	6.29447	11.9231	5.62866	1ng	MS1	3.30673
	P09493;P09493-10;P09493-2;P09493-3;P09493-4;P09493-5;P09493-6;P09493-7;P09493-8;P09493-9	OTHRMS1	01:05:00	8.12844	11.7485	3.62003	1ng	MS1	1.2981
	P09496;P09496-2;P09496-3;P09496-4;P09496-5	OTDIA	01:01:00	8.86462	7.41258	-1.45204	1ng	MS1	-1.45204
	P09496;P09496-2;P09496-3;P09496-4;P09496-5	OTDIA	01:02:00	7.73145	8.51426	0.782808	1ng	MS1	-0.217192
	P09496;P09496-2;P09496-3;P09496-4;P09496-5	OTHRMS1	01:01:00	8.98688	8.23956	-0.747323	1ng	MS1	-0.747323
	P09496;P09496-2;P09496-3;P09496-4;P09496-5	OTHRMS1	01:02:00	8.40272	10.0981	1.69536	1ng	MS1	0.695357
	P09497;P09497-2	OTDIA	01:05:00	10.4748	11.7141	1.23934	1ng	MS1	-1.08258
	P09497;P09497-2	OTHRMS1	01:05:00	10.3314	11.4515	1.12006	1ng	MS1	-1.20187
	P09525;P09525-2	OTDIA	01:03:00	9.16937	11.2546	2.08525	1ng	MS1	0.500285
	P09525;P09525-2	OTDIA	01:05:00	11.5888	7.71222	-3.87659	1ng	MS1	-6.19852
	P09525;P09525-2	OTHRMS1	01:03:00	9.47363	11.171	1.69735	1ng	MS1	0.112383
	P09525;P09525-2	OTHRMS1	01:05:00	7.61444	11.1472	3.53279	1ng	MS1	1.21086
	P09622;P09622-2;P09622-3	OTDIA	01:01:00	9.91044	9.96298	0.0525409	1ng	MS1	0.0525409
	P09622;P09622-2;P09622-3	OTDIA	01:02:00	9.74993	10.6426	0.892689	1ng	MS1	-0.107311
	P09622;P09622-2;P09622-3	OTDIA	01:03:00	9.51804	11.2877	1.76968	1ng	MS1	0.184721
	P09622;P09622-2;P09622-3	OTDIA	01:04:00	9.31274	11.4005	2.08773	1ng	MS1	0.0877328
	P09622;P09622-2;P09622-3	OTDIA	01:05:00	8.46413	11.2745	2.81041	1ng	MS1	0.488479
	P09622;P09622-2;P09622-3	OTHRMS1	01:01:00	9.80369	9.4674	-0.336284	1ng	MS1	-0.336284
	P09622;P09622-2;P09622-3	OTHRMS1	01:02:00	9.75344	10.4622	0.708806	1ng	MS1	-0.291194
	P09622;P09622-2;P09622-3	OTHRMS1	01:03:00	10.7254	11.2906	0.565216	1ng	MS1	-1.01975
	P09622;P09622-2;P09622-3	OTHRMS1	01:04:00	9.67704	11.2432	1.56613	1ng	MS1	-0.433875
	P09622;P09622-2;P09622-3	OTHRMS1	01:05:00	13.4887	11.2845	-2.20416	1ng	MS1	-4.52609
	P09651;P09651-2;P09651-3;Q32P51	OTDIA	01:01:00	13.6968	13.4155	-0.281322	1ng	MS1	-0.281322
	P09651;P09651-2;P09651-3;Q32P51	OTDIA	01:02:00	13.4606	14.182	0.721344	1ng	MS1	-0.278656
	P09651;P09651-2;P09651-3;Q32P51	OTDIA	01:03:00	13.4098	14.7597	1.34984	1ng	MS1	-0.235125
	P09651;P09651-2;P09651-3;Q32P51	OTDIA	01:04:00	12.9985	14.8333	1.83483	1ng	MS1	-0.165173
	P09651;P09651-2;P09651-3;Q32P51	OTDIA	01:05:00	12.7642	14.8958	2.1316	1ng	MS1	-0.190332
	P09651;P09651-2;P09651-3;Q32P51	OTHRMS1	01:01:00	13.7369	13.4031	-0.333805	1ng	MS1	-0.333805
	P09651;P09651-2;P09651-3;Q32P51	OTHRMS1	01:02:00	13.5228	14.1929	0.670058	1ng	MS1	-0.329942
	P09651;P09651-2;P09651-3;Q32P51	OTHRMS1	01:03:00	13.3976	14.7753	1.3777	1ng	MS1	-0.207266
	P09651;P09651-2;P09651-3;Q32P51	OTHRMS1	01:04:00	13.0051	14.8319	1.82673	1ng	MS1	-0.173269
	P09651;P09651-2;P09651-3;Q32P51	OTHRMS1	01:05:00	12.7551	14.8779	2.12275	1ng	MS1	-0.199174
	P09661	OTDIA	01:01:00	11.7573	11.8295	0.0722184	1ng	MS1	0.0722184
	P09661	OTDIA	01:02:00	11.3527	12.3215	0.968836	1ng	MS1	-0.0311644
	P09661	OTDIA	01:03:00	11.2095	12.8372	1.62767	1ng	MS1	0.0427042
	P09661	OTDIA	01:04:00	10.6613	12.3666	1.70522	1ng	MS1	-0.294776
	P09661	OTDIA	01:05:00	10.1035	12.9949	2.89138	1ng	MS1	0.569455
	P09661	OTHRMS1	01:01:00	11.6181	11.7703	0.152205	1ng	MS1	0.152205
	P09661	OTHRMS1	01:02:00	11.1992	12.2196	1.02046	1ng	MS1	0.0204553
	P09661	OTHRMS1	01:03:00	10.9981	12.7881	1.78992	1ng	MS1	0.204957
	P09661	OTHRMS1	01:04:00	10.84	12.3135	1.47351	1ng	MS1	-0.526488
	P09661	OTHRMS1	01:05:00	10.2312	12.9844	2.75319	1ng	MS1	0.431261
	P09874	OTDIA	01:01:00	11.1872	10.8625	-0.324616	1ng	MS1	-0.324616
	P09874	OTDIA	01:02:00	10.8901	11.5372	0.647087	1ng	MS1	-0.352913
	P09874	OTDIA	01:03:00	11.0805	12.4386	1.35812	1ng	MS1	-0.226842
	P09874	OTDIA	01:04:00	10.1266	11.8595	1.73288	1ng	MS1	-0.267117
	P09874	OTDIA	01:05:00	9.51241	11.7991	2.28669	1ng	MS1	-0.0352344
	P09874	OTHRMS1	01:01:00	11.263	10.8167	-0.44623	1ng	MS1	-0.44623
	P09874	OTHRMS1	01:02:00	10.8901	11.575	0.68493	1ng	MS1	-0.31507
	P09874	OTHRMS1	01:03:00	11.0257	12.388	1.36228	1ng	MS1	-0.222684
	P09874	OTHRMS1	01:04:00	10.2569	11.932	1.67502	1ng	MS1	-0.324976
	P09874	OTHRMS1	01:05:00	9.9432	11.8672	1.92403	1ng	MS1	-0.3979
	P09960;P09960-2;P09960-3;P09960-4	OTDIA	01:01:00	10.7731	10.5866	-0.186424	1ng	MS1	-0.186424
	P09960;P09960-2;P09960-3;P09960-4	OTDIA	01:02:00	10.2365	11.393	1.15653	1ng	MS1	0.156528
	P09960;P09960-2;P09960-3;P09960-4	OTDIA	01:03:00	10.2765	11.9531	1.6766	1ng	MS1	0.0916361
	P09960;P09960-2;P09960-3;P09960-4	OTDIA	01:04:00	9.57577	11.7353	2.15948	1ng	MS1	0.159477
	P09960;P09960-2;P09960-3;P09960-4	OTDIA	01:05:00	9.13817	12.0079	2.86969	1ng	MS1	0.547767
	P09960;P09960-2;P09960-3;P09960-4	OTHRMS1	01:01:00	10.8426	10.5956	-0.247066	1ng	MS1	-0.247066
	P09960;P09960-2;P09960-3;P09960-4	OTHRMS1	01:02:00	10.4805	11.4684	0.987841	1ng	MS1	-0.0121592
	P09960;P09960-2;P09960-3;P09960-4	OTHRMS1	01:03:00	10.3513	11.8922	1.54087	1ng	MS1	-0.0440888
	P09960;P09960-2;P09960-3;P09960-4	OTHRMS1	01:04:00	9.87469	11.6745	1.79982	1ng	MS1	-0.200183
	P09960;P09960-2;P09960-3;P09960-4	OTHRMS1	01:05:00	10.7702	11.8802	1.11002	1ng	MS1	-1.21191
	P09972	OTDIA	01:03:00	9.39758	9.77546	0.377871	1ng	MS1	-1.20709
	P09972	OTDIA	01:05:00	6.94939	9.89528	2.9459	1ng	MS1	0.623968
	P09972	OTHRMS1	01:03:00	6.67498	9.20046	2.52548	1ng	MS1	0.940513
	P09972	OTHRMS1	01:05:00	7.23786	9.36017	2.12231	1ng	MS1	-0.199621
	P0C025	OTDIA	01:05:00	11.1532	8.6833	-2.46989	1ng	MS1	-4.79181
	P0C025	OTHRMS1	01:05:00	11.8196	11.2821	-0.537512	1ng	MS1	-2.85944
	P0CG23	OTDIA	01:04:00	12.1415	9.59733	-2.54421	1ng	MS1	-4.54421
	P0CG23	OTHRMS1	01:04:00	10.9846	8.47929	-2.50526	1ng	MS1	-4.50526
	P0CW18	OTDIA	01:04:00	8.12704	10.2485	2.12144	1ng	MS1	0.121441
	P0CW18	OTDIA	01:05:00	7.7332	10.1995	2.46633	1ng	MS1	0.144406
	P0CW18	OTHRMS1	01:04:00	8.37733	9.9796	1.60227	1ng	MS1	-0.397726
	P0CW18	OTHRMS1	01:05:00	7.80299	10.0895	2.28648	1ng	MS1	-0.0354477
	P0DME0;Q01105;Q01105-2;Q01105-3;Q01105-4	OTDIA	01:01:00	15.1111	15.0462	-0.0649053	1ng	MS1	-0.0649053
	P0DME0;Q01105;Q01105-2;Q01105-3;Q01105-4	OTDIA	01:02:00	14.7459	15.6474	0.90148	1ng	MS1	-0.0985205
	P0DME0;Q01105;Q01105-2;Q01105-3;Q01105-4	OTDIA	01:03:00	14.5119	16.0648	1.55295	1ng	MS1	-0.0320151
	P0DME0;Q01105;Q01105-2;Q01105-3;Q01105-4	OTDIA	01:04:00	13.8755	15.9106	2.0351	1ng	MS1	0.0351005
	P0DME0;Q01105;Q01105-2;Q01105-3;Q01105-4	OTDIA	01:05:00	13.7013	16.0429	2.34165	1ng	MS1	0.019723
	P0DME0;Q01105;Q01105-2;Q01105-3;Q01105-4	OTHRMS1	01:01:00	15.0575	14.9528	-0.104684	1ng	MS1	-0.104684
	P0DME0;Q01105;Q01105-2;Q01105-3;Q01105-4	OTHRMS1	01:02:00	14.6105	15.5223	0.911863	1ng	MS1	-0.0881372
	P0DME0;Q01105;Q01105-2;Q01105-3;Q01105-4	OTHRMS1	01:03:00	14.3904	15.9419	1.55152	1ng	MS1	-0.0334423
	P0DME0;Q01105;Q01105-2;Q01105-3;Q01105-4	OTHRMS1	01:04:00	13.7789	15.7837	2.0048	1ng	MS1	0.00480428
	P0DME0;Q01105;Q01105-2;Q01105-3;Q01105-4	OTHRMS1	01:05:00	13.5259	15.9102	2.38433	1ng	MS1	0.0624065
	P0DMV8;P0DMV9	OTDIA	01:01:00	13.239	13.2518	0.0127653	1ng	MS1	0.0127653
	P0DMV8;P0DMV9	OTDIA	01:02:00	12.7992	13.7244	0.925186	1ng	MS1	-0.0748144
	P0DMV8;P0DMV9	OTDIA	01:03:00	12.4411	14.0486	1.60748	1ng	MS1	0.0225161
	P0DMV8;P0DMV9	OTDIA	01:04:00	12.0307	14.1404	2.10964	1ng	MS1	0.109636
	P0DMV8;P0DMV9	OTDIA	01:05:00	12.0326	14.4012	2.36866	1ng	MS1	0.0467362
	P0DMV8;P0DMV9	OTHRMS1	01:01:00	13.1569	13.1348	-0.0221375	1ng	MS1	-0.0221375
	P0DMV8;P0DMV9	OTHRMS1	01:02:00	12.794	13.718	0.924064	1ng	MS1	-0.0759357
	P0DMV8;P0DMV9	OTHRMS1	01:03:00	12.3633	13.975	1.61165	1ng	MS1	0.0266855
	P0DMV8;P0DMV9	OTHRMS1	01:04:00	12.0408	14.1274	2.08659	1ng	MS1	0.0865916
	P0DMV8;P0DMV9	OTHRMS1	01:05:00	12.0285	14.4031	2.37461	1ng	MS1	0.0526862
	P0DN79;P35520;P35520-2	OTDIA	01:03:00	9.51697	11.4544	1.93747	1ng	MS1	0.352509
	P0DN79;P35520;P35520-2	OTDIA	01:04:00	8.93717	11.5426	2.60548	1ng	MS1	0.605478
	P0DN79;P35520;P35520-2	OTHRMS1	01:03:00	9.5645	11.4988	1.93429	1ng	MS1	0.349327
	P0DN79;P35520;P35520-2	OTHRMS1	01:04:00	9.07762	11.5485	2.47089	1ng	MS1	0.470891
	P0DP23;P0DP24;P0DP25	OTDIA	01:01:00	14.896	14.7982	-0.0977979	1ng	MS1	-0.0977979
	P0DP23;P0DP24;P0DP25	OTDIA	01:02:00	14.559	15.4484	0.889383	1ng	MS1	-0.110617
	P0DP23;P0DP24;P0DP25	OTDIA	01:03:00	12.4826	14.0754	1.59282	1ng	MS1	0.00785745
	P0DP23;P0DP24;P0DP25	OTDIA	01:04:00	12.9038	14.9269	2.02303	1ng	MS1	0.0230314
	P0DP23;P0DP24;P0DP25	OTDIA	01:05:00	12.7459	15.052	2.30613	1ng	MS1	-0.0157967
	P0DP23;P0DP24;P0DP25	OTHRMS1	01:01:00	14.7427	14.6496	-0.0930849	1ng	MS1	-0.0930849
	P0DP23;P0DP24;P0DP25	OTHRMS1	01:02:00	14.4194	15.3465	0.927043	1ng	MS1	-0.0729566
	P0DP23;P0DP24;P0DP25	OTHRMS1	01:03:00	12.4414	13.9553	1.51388	1ng	MS1	-0.0710839
	P0DP23;P0DP24;P0DP25	OTHRMS1	01:04:00	12.7261	14.6871	1.96093	1ng	MS1	-0.0390707
	P0DP23;P0DP24;P0DP25	OTHRMS1	01:05:00	12.5397	14.8779	2.33816	1ng	MS1	0.0162365
	P0DPB6	OTDIA	01:03:00	9.2043	12.1567	2.95244	1ng	MS1	1.36748
	P0DPB6	OTHRMS1	01:03:00	8.91828	12.2681	3.34985	1ng	MS1	1.76489
	P10155;P10155-2;P10155-3;P10155-4;P10155-5	OTDIA	01:01:00	7.5923	9.1382	1.5459	1ng	MS1	1.5459
	P10155;P10155-2;P10155-3;P10155-4;P10155-5	OTDIA	01:02:00	7.43297	9.08969	1.65672	1ng	MS1	0.65672
	P10155;P10155-2;P10155-3;P10155-4;P10155-5	OTDIA	01:04:00	7.09897	10.9001	3.80115	1ng	MS1	1.80115
	P10155;P10155-2;P10155-3;P10155-4;P10155-5	OTDIA	01:05:00	7.4184	10.7614	3.34297	1ng	MS1	1.02104
	P10155;P10155-2;P10155-3;P10155-4;P10155-5	OTHRMS1	01:01:00	8.64735	10.0497	1.40237	1ng	MS1	1.40237
	P10155;P10155-2;P10155-3;P10155-4;P10155-5	OTHRMS1	01:02:00	8.70904	10.614	1.905	1ng	MS1	0.904996
	P10155;P10155-2;P10155-3;P10155-4;P10155-5	OTHRMS1	01:04:00	8.08054	10.9349	2.85437	1ng	MS1	0.85437
	P10155;P10155-2;P10155-3;P10155-4;P10155-5	OTHRMS1	01:05:00	9.51968	12.5487	3.029	1ng	MS1	0.707069
	P10412	OTDIA	01:01:00	15.6099	15.4553	-0.154581	1ng	MS1	-0.154581
	P10412	OTDIA	01:02:00	14.8314	15.7188	0.887448	1ng	MS1	-0.112552
	P10412	OTDIA	01:03:00	14.1546	15.5816	1.42698	1ng	MS1	-0.15798
	P10412	OTHRMS1	01:01:00	15.5192	15.3452	-0.17397	1ng	MS1	-0.17397
	P10412	OTHRMS1	01:02:00	14.7551	15.645	0.889903	1ng	MS1	-0.110097
	P10412	OTHRMS1	01:03:00	14.163	15.5102	1.3472	1ng	MS1	-0.237758
	P10412;P16402;P16403	OTDIA	01:04:00	15.2612	17.1649	1.90365	1ng	MS1	-0.0963464
	P10412;P16402;P16403	OTDIA	01:05:00	14.1448	16.3007	2.15587	1ng	MS1	-0.166055
	P10412;P16402;P16403	OTHRMS1	01:04:00	15.1627	17.0467	1.884	1ng	MS1	-0.116004
	P10412;P16402;P16403	OTHRMS1	01:05:00	14.0727	16.1806	2.10794	1ng	MS1	-0.213989
	P10599	OTDIA	01:01:00	14.8647	14.7365	-0.128171	1ng	MS1	-0.128171
	P10599	OTDIA	01:02:00	14.5792	15.425	0.845799	1ng	MS1	-0.154201
	P10599	OTDIA	01:03:00	13.8437	15.3609	1.51722	1ng	MS1	-0.0677442
	P10599	OTDIA	01:04:00	13.8618	15.85	1.98817	1ng	MS1	-0.0118269
	P10599	OTDIA	01:05:00	13.4916	15.7874	2.29578	1ng	MS1	-0.0261519
	P10599	OTHRMS1	01:01:00	14.8323	14.7312	-0.101102	1ng	MS1	-0.101102
	P10599	OTHRMS1	01:02:00	14.4722	15.347	0.874735	1ng	MS1	-0.125265
	P10599	OTHRMS1	01:03:00	13.7327	15.259	1.52635	1ng	MS1	-0.058613
	P10599	OTHRMS1	01:04:00	13.7556	15.7305	1.97488	1ng	MS1	-0.0251171
	P10599	OTHRMS1	01:05:00	13.4385	15.7167	2.27825	1ng	MS1	-0.0436794
	P10606	OTDIA	01:01:00	12.678	12.5603	-0.117656	1ng	MS1	-0.117656
	P10606	OTDIA	01:02:00	12.3295	13.0449	0.715381	1ng	MS1	-0.284619
	P10606	OTDIA	01:03:00	12.0643	13.4231	1.35879	1ng	MS1	-0.226171
	P10606	OTDIA	01:04:00	11.7042	13.5372	1.83297	1ng	MS1	-0.167027
	P10606	OTDIA	01:05:00	11.724	13.6153	1.8913	1ng	MS1	-0.430631
	P10606	OTHRMS1	01:01:00	12.431	12.1759	-0.25503	1ng	MS1	-0.25503
	P10606	OTHRMS1	01:02:00	11.9391	12.6722	0.73314	1ng	MS1	-0.26686
	P10606	OTHRMS1	01:03:00	11.9154	13.3242	1.40878	1ng	MS1	-0.176182
	P10606	OTHRMS1	01:04:00	11.4703	13.225	1.75475	1ng	MS1	-0.245252
	P10606	OTHRMS1	01:05:00	11.4263	13.5278	2.10156	1ng	MS1	-0.220368
	P10620;P10620-2	OTDIA	01:01:00	13.0557	12.8818	-0.173937	1ng	MS1	-0.173937
	P10620;P10620-2	OTDIA	01:02:00	13.2416	13.9353	0.69373	1ng	MS1	-0.30627
	P10620;P10620-2	OTDIA	01:03:00	13.159	14.583	1.42395	1ng	MS1	-0.161012
	P10620;P10620-2	OTDIA	01:04:00	12.4634	14.3409	1.87753	1ng	MS1	-0.122473
	P10620;P10620-2	OTDIA	01:05:00	12.2652	14.5021	2.23687	1ng	MS1	-0.0850614
	P10620;P10620-2	OTHRMS1	01:01:00	13.0282	12.7819	-0.246299	1ng	MS1	-0.246299
	P10620;P10620-2	OTHRMS1	01:02:00	13.1727	13.9244	0.751657	1ng	MS1	-0.248343
	P10620;P10620-2	OTHRMS1	01:03:00	12.785	14.4423	1.65726	1ng	MS1	0.0722929
	P10620;P10620-2	OTHRMS1	01:04:00	12.2324	14.1996	1.96725	1ng	MS1	-0.0327521
	P10620;P10620-2	OTHRMS1	01:05:00	12.2023	14.4288	2.22652	1ng	MS1	-0.0954115
	P10809	OTDIA	01:01:00	13.0109	12.8383	-0.172584	1ng	MS1	-0.172584
	P10809	OTDIA	01:02:00	12.5907	13.3302	0.739507	1ng	MS1	-0.260493
	P10809	OTDIA	01:03:00	12.6133	13.9742	1.36084	1ng	MS1	-0.22412
	P10809	OTDIA	01:04:00	12.074	13.9114	1.83743	1ng	MS1	-0.16257
	P10809	OTDIA	01:05:00	11.7611	13.8525	2.09139	1ng	MS1	-0.23054
	P10809	OTHRMS1	01:01:00	12.9856	12.7677	-0.217831	1ng	MS1	-0.217831
	P10809	OTHRMS1	01:02:00	12.5236	13.2807	0.757099	1ng	MS1	-0.242901
	P10809	OTHRMS1	01:03:00	12.5155	13.8769	1.36132	1ng	MS1	-0.223646
	P10809	OTHRMS1	01:04:00	12.0667	13.8838	1.81705	1ng	MS1	-0.182947
	P10809	OTHRMS1	01:05:00	11.7346	13.793	2.05846	1ng	MS1	-0.26347
	P11021	OTDIA	01:01:00	12.9009	12.7485	-0.152408	1ng	MS1	-0.152408
	P11021	OTDIA	01:02:00	12.397	13.2376	0.840651	1ng	MS1	-0.159349
	P11021	OTDIA	01:03:00	12.0018	13.5314	1.5296	1ng	MS1	-0.0553585
	P11021	OTDIA	01:04:00	11.6965	13.6441	1.9476	1ng	MS1	-0.0524044
	P11021	OTDIA	01:05:00	11.4296	13.6479	2.21832	1ng	MS1	-0.103612
	P11021	OTHRMS1	01:01:00	12.9246	12.7204	-0.204223	1ng	MS1	-0.204223
	P11021	OTHRMS1	01:02:00	12.4234	13.1901	0.766684	1ng	MS1	-0.233316
	P11021	OTHRMS1	01:03:00	12.0187	13.5003	1.48157	1ng	MS1	-0.103395
	P11021	OTHRMS1	01:04:00	11.7346	13.6228	1.8882	1ng	MS1	-0.111803
	P11021	OTHRMS1	01:05:00	11.4855	13.6645	2.17892	1ng	MS1	-0.143005
	P11142	OTDIA	01:01:00	14.0239	13.9707	-0.0531384	1ng	MS1	-0.0531384
	P11142	OTDIA	01:02:00	13.5904	14.4743	0.88387	1ng	MS1	-0.11613
	P11142	OTDIA	01:03:00	13.4712	15.0316	1.56046	1ng	MS1	-0.0244996
	P11142	OTDIA	01:04:00	12.9035	14.9525	2.04903	1ng	MS1	0.0490284
	P11142	OTDIA	01:05:00	12.7167	15.0247	2.30805	1ng	MS1	-0.0138826
	P11142	OTHRMS1	01:01:00	14.0029	13.914	-0.0888862	1ng	MS1	-0.0888862
	P11142	OTHRMS1	01:02:00	13.5784	14.4564	0.878009	1ng	MS1	-0.121991
	P11142	OTHRMS1	01:03:00	13.4457	15.001	1.55532	1ng	MS1	-0.0296445
	P11142	OTHRMS1	01:04:00	12.8772	14.9189	2.04165	1ng	MS1	0.041651
	P11142	OTHRMS1	01:05:00	12.6811	14.995	2.31389	1ng	MS1	-0.00804186
	P11172	OTDIA	01:03:00	8.56688	9.86237	1.29549	1ng	MS1	-0.28947
	P11172	OTHRMS1	01:03:00	7.23635	9.89064	2.65429	1ng	MS1	1.06933
[truncated: 15,892 more rows]

## Sheet: Figure3a
Figure3a
	Protein.Groups	Load	resolution	window_size	gradient
	2281	1ng	120k	50mz	20mins
	2280	1ng	120k	50mz	20mins
	2273	1ng	120k	50mz	20mins
	1453	250pg	120k	50mz	20mins
	1469	250pg	120k	50mz	20mins
	2888	5ng	60k	25mz	20mins
	2901	5ng	60k	25mz	20mins
	3431	10ng	30k	11p2mz	26mins
	3435	10ng	30k	11p2mz	26mins
	3441	10ng	30k	11p2mz	26mins
	1756	250pg	120k	50mz	26mins
	1756	250pg	120k	50mz	26mins
	1757	250pg	120k	50mz	26mins
	3126	5ng	60k	25mz	26mins
	3086	5ng	60k	25mz	26mins
	3121	5ng	60k	25mz	26mins
	4663	10ng	60k	8mz	45mins
	4759	10ng	60k	8mz	45mins
	4680	10ng	60k	8mz	45mins
	2994	1ng	120k	34mz	45mins
	2997	1ng	120k	34mz	45mins
	2986	1ng	120k	34mz	45mins
	4026	5ng	60k	16p7mz	45mins
	4027	5ng	60k	16p7mz	45mins
	4027	5ng	60k	16p7mz	45mins
	2577	1ng	120k	50mz	26mins
	2581	1ng	120k	50mz	26mins
	2584	1ng	120k	50mz	26mins
	3199	10ng	30k	11p2mz	20mins
	3201	10ng	30k	11p2mz	20mins
	3203	10ng	30k	11p2mz	20mins
	2107	250pg	120k	34mz	45mins
	2024	250pg	120k	34mz	45mins
	2117	250pg	120k	34mz	45mins
	2108	250pg	120k	34mz	45mins

## Sheet: Figure3b
Figure3b
	Peptides	Load	resolution	window_size	gradient
	8658	1ng	120k	50mz	20mins
	8660	1ng	120k	50mz	20mins
	8637	1ng	120k	50mz	20mins
	4825	250pg	120k	50mz	20mins
	4904	250pg	120k	50mz	20mins
	11672	5ng	60k	25mz	20mins
	11742	5ng	60k	25mz	20mins
	17455	10ng	30k	11p2mz	26mins
	17449	10ng	30k	11p2mz	26mins
	17490	10ng	30k	11p2mz	26mins
	7065	250pg	120k	50mz	26mins
	7086	250pg	120k	50mz	26mins
	7096	250pg	120k	50mz	26mins
	15107	5ng	60k	25mz	26mins
	14814	5ng	60k	25mz	26mins
	15074	5ng	60k	25mz	26mins
	24476	10ng	60k	8mz	45mins
	25572	10ng	60k	8mz	45mins
	24950	10ng	60k	8mz	45mins
	13493	1ng	120k	34mz	45mins
	13508	1ng	120k	34mz	45mins
	13472	1ng	120k	34mz	45mins
	21542	5ng	60k	16p7mz	45mins
	21456	5ng	60k	16p7mz	45mins
	21457	5ng	60k	16p7mz	45mins
	11604	1ng	120k	50mz	26mins
	11613	1ng	120k	50mz	26mins
	11635	1ng	120k	50mz	26mins
	14038	10ng	30k	11p2mz	20mins
	14015	10ng	30k	11p2mz	20mins
	14054	10ng	30k	11p2mz	20mins
	8655	250pg	120k	34mz	45mins
	8080	250pg	120k	34mz	45mins
	8588	250pg	120k	34mz	45mins
	8596	250pg	120k	34mz	45mins

[truncated: 45 more sheets: Figure3c, Figure 3d, Figure 3e, Figure 4a, b, c, d, Figure5a, Figue 5b, Figure 5c, Figure 5d, Figure 6b, Figue 6c, Figure 6d, Figure 6e, Figure 6f, Figure 6g, Figure 6h, Figure 7b, Figure 7c, Figure 7d, Figure7d, Figure 7e …]
